# Supplementary material for: HEPATOKIN1 is a biochemistry-based model of liver metabolism for applications in medicine and pharmacology
Source: Nat Commun. 2018 Jun 19;9:2386. doi: 10.1038/s41467-018-04720-9 (PMC6008457; doi:10.1038/s41467-018-04720-9)
Supplement: Supplementary file 7 — Supplementary Data 4 [file 41467_2018_4720_MOESM7_ESM.xlsx]

## Sheet: Functions
	#	function	#	function
	1	gluce EF	13	alanin EF
	2	lactate EF	14	urea EF
	3	pyruvate EF	15	acetate EF
	4	glycerol EF	16	VLDL EF
	5	fatty acid EF	17	glycogen (cellular)
	6	acetoacetate EF	18	triglyceride (cellular)
	7	ß-hydroxy butyrate EF	19	cholesterol synthesis
	8	oxygen uptake	20
	9	ammonia EF	21	membrane potential (mito) membrane potential
	10	glutamine EF	22	ATP/ADP
	11	glutamate EF	23	NAD/NADH
	12	serin EF	24	NADP/NADPH

## Sheet: elasticity coefficients
				v_c16_cyt_uptake_st	v_c16_cyt_uptake_diff_st	v_acs1_st	v_acs4_st	v_acs5_st	v_cpt1_st	v_cact_st	v_cpt2_st	v_c4coa_scdh_st	v_c5coa_scdh_st	v_c6coa_mcdh_st	v_c8coa_mcdh_st	v_c10coa_mcdh_st	v_c12coa_mcdh_st	v_c10coa_lcdh_st	v_c12coa_lcdh_st	v_c14coa_lcdh_st	v_c16coa_lcdh_st	v_ehyd_c4_mc_st	v_crot_c5_st	v_ehyd_c6_mc_st	v_ehyd_c8_mc_st	v_ehyd_c10_mc_st	v_ehyd_c12_mc_st	v_ehyd_c14_mc_st	v_ehyd_c16_mc_st	v_3hdh_c4_st	v_3hdh_c5_st	v_3hdh_c6_st	v_3hdh_c8_st	v_3hdh_c10_st	v_3hdh_c12_st	v_3hdh_c14_st	v_3hdh_c16_st	v_3kt_c4_st	v_3kt_c5_st	v_3kt_c6_st	v_3kt_c8_st	v_3kt_c10_st	v_3kt_c12_st	v_3kt_c14_st	v_3kt_c16_st	v_propcoacarb_st	v_mmrm_st	v_mmm_st	v_etf_st
vmax_c16_carrier		VMAX		1	0	0	0	0	0	0	0	0	0	0	0	0	0	0	0	0	0	0	0	0	0	0	0	0	0	0	0	0	0	0	0	0	0	0	0	0	0	0	0	0	0	0	0	0	0
km_ffa_ext_c16_carrier		KM		0.155222	0	0	0	0	0	0	0	0	0	0	0	0	0	0	0	0	0	0	0	0	0	0	0	0	0	0	0	0	0	0	0	0	0	0	0	0	0	0	0	0	0	0	0	0	0
km_c16_cyt_c16_carrier		KM		0.00192413	0	0	0	0	0	0	0	0	0	0	0	0	0	0	0	0	0	0	0	0	0	0	0	0	0	0	0	0	0	0	0	0	0	0	0	0	0	0	0	0	0	0	0	0	0
vmax_c16_diffusion		VMAX		0	1	0	0	0	0	0	0	0	0	0	0	0	0	0	0	0	0	0	0	0	0	0	0	0	0	0	0	0	0	0	0	0	0	0	0	0	0	0	0	0	0	0	0	0	0
vmax_ACSL1		VMAX		0	0	1	0	0	0	0	0	0	0	0	0	0	0	0	0	0	0	0	0	0	0	0	0	0	0	0	0	0	0	0	0	0	0	0	0	0	0	0	0	0	0	0	0	0	0
km_ACSL1_c16_cyt		KM		0	0	-0.950631	0	0	0	0	0	0	0	0	0	0	0	0	0	0	0	0	0	0	0	0	0	0	0	0	0	0	0	0	0	0	0	0	0	0	0	0	0	0	0	0	0	0	0
km_ACSL1_atp_cyt		KM		0	0	-0.120098	0	0	0	0	0	0	0	0	0	0	0	0	0	0	0	0	0	0	0	0	0	0	0	0	0	0	0	0	0	0	0	0	0	0	0	0	0	0	0	0	0	0	0
km_ACSL1_coa_cyt		KM		0	0	-0.0523992	0	0	0	0	0	0	0	0	0	0	0	0	0	0	0	0	0	0	0	0	0	0	0	0	0	0	0	0	0	0	0	0	0	0	0	0	0	0	0	0	0	0	0
vmax_ACSL4		VMAX		0	0	0	1	0	0	0	0	0	0	0	0	0	0	0	0	0	0	0	0	0	0	0	0	0	0	0	0	0	0	0	0	0	0	0	0	0	0	0	0	0	0	0	0	0	0
km_ACSL4_c16_cyt		KM		0	0	0	-0.950761	0	0	0	0	0	0	0	0	0	0	0	0	0	0	0	0	0	0	0	0	0	0	0	0	0	0	0	0	0	0	0	0	0	0	0	0	0	0	0	0	0	0
km_ACSL4_atp_cyt		KM		0	0	0	-0.00714562	0	0	0	0	0	0	0	0	0	0	0	0	0	0	0	0	0	0	0	0	0	0	0	0	0	0	0	0	0	0	0	0	0	0	0	0	0	0	0	0	0	0
km_ACSL4_coa_cyt		KM		0	0	0	-0.0342454	0	0	0	0	0	0	0	0	0	0	0	0	0	0	0	0	0	0	0	0	0	0	0	0	0	0	0	0	0	0	0	0	0	0	0	0	0	0	0	0	0	0
vmax_ACSL5		VMAX		0	0	0	0	1	0	0	0	0	0	0	0	0	0	0	0	0	0	0	0	0	0	0	0	0	0	0	0	0	0	0	0	0	0	0	0	0	0	0	0	0	0	0	0	0	0
km_ACSL5_c16_cyt		KM		0	0	0	0	-0.951363	0	0	0	0	0	0	0	0	0	0	0	0	0	0	0	0	0	0	0	0	0	0	0	0	0	0	0	0	0	0	0	0	0	0	0	0	0	0	0	0	0
km_ACSL5_atp_cyt		KM		0	0	0	0	-0.122838	0	0	0	0	0	0	0	0	0	0	0	0	0	0	0	0	0	0	0	0	0	0	0	0	0	0	0	0	0	0	0	0	0	0	0	0	0	0	0	0	0
km_ACSL5_coa_cyt		KM		0	0	0	0	-0.0203495	0	0	0	0	0	0	0	0	0	0	0	0	0	0	0	0	0	0	0	0	0	0	0	0	0	0	0	0	0	0	0	0	0	0	0	0	0	0	0	0	0
vmax_CPT1		VMAX		0	0	0	0	0	1	0	0	0	0	0	0	0	0	0	0	0	0	0	0	0	0	0	0	0	0	0	0	0	0	0	0	0	0	0	0	0	0	0	0	0	0	0	0	0	0
km_CPT1_car_cyt		KM		0	0	0	0	0	-0.0738243	0	0	0	0	0	0	0	0	0	0	0	0	0	0	0	0	0	0	0	0	0	0	0	0	0	0	0	0	0	0	0	0	0	0	0	0	0	0	0	0
k0_CPT1_c16_coa_cyt		KM		0	0	0	0	0	-0.738144	0	0	0	0	0	0	0	0	0	0	0	0	0	0	0	0	0	0	0	0	0	0	0	0	0	0	0	0	0	0	0	0	0	0	0	0	0	0	0	0
ki_CPT1_malcoa_imm		KA		0	0	0	0	0	0.290774	0	0	0	0	0	0	0	0	0	0	0	0	0	0	0	0	0	0	0	0	0	0	0	0	0	0	0	0	0	0	0	0	0	0	0	0	0	0	0	0
ki_CPT1_val_coa_cyt		KA		0	0	0	0	0	0	0	0	0	0	0	0	0	0	0	0	0	0	0	0	0	0	0	0	0	0	0	0	0	0	0	0	0	0	0	0	0	0	0	0	0	0	0	0	0	0
vmax_CACT		VMAX		0	0	0	0	0	0	1	0	0	0	0	0	0	0	0	0	0	0	0	0	0	0	0	0	0	0	0	0	0	0	0	0	0	0	0	0	0	0	0	0	0	0	0	0	0	0
km_CACT_car_mito		KM		0	0	0	0	0	0	0.183237	0	0	0	0	0	0	0	0	0	0	0	0	0	0	0	0	0	0	0	0	0	0	0	0	0	0	0	0	0	0	0	0	0	0	0	0	0	0	0
km_CACT_c16_car_cyt		KM		0	0	0	0	0	0	0.0441836	0	0	0	0	0	0	0	0	0	0	0	0	0	0	0	0	0	0	0	0	0	0	0	0	0	0	0	0	0	0	0	0	0	0	0	0	0	0	0
km_CACT_car_cyt		KM		0	0	0	0	0	0	0.331528	0	0	0	0	0	0	0	0	0	0	0	0	0	0	0	0	0	0	0	0	0	0	0	0	0	0	0	0	0	0	0	0	0	0	0	0	0	0	0
km_CACT_c16_car_mito		KM		0	0	0	0	0	0	0.188695	0	0	0	0	0	0	0	0	0	0	0	0	0	0	0	0	0	0	0	0	0	0	0	0	0	0	0	0	0	0	0	0	0	0	0	0	0	0	0
vmax_CPT2		VMAX		0	0	0	0	0	0	0	1	0	0	0	0	0	0	0	0	0	0	0	0	0	0	0	0	0	0	0	0	0	0	0	0	0	0	0	0	0	0	0	0	0	0	0	0	0	0
km_CPT2_c16_car_mito		KM		0	0	0	0	0	0	0	0.0125313	0	0	0	0	0	0	0	0	0	0	0	0	0	0	0	0	0	0	0	0	0	0	0	0	0	0	0	0	0	0	0	0	0	0	0	0	0	0
km_CPT2_coa_mito		KM		0	0	0	0	0	0	0	0.926038	0	0	0	0	0	0	0	0	0	0	0	0	0	0	0	0	0	0	0	0	0	0	0	0	0	0	0	0	0	0	0	0	0	0	0	0	0	0
km_CPT2_c16_coa_mito		KM		0	0	0	0	0	0	0	2.48273e-07	0	0	0	0	0	0	0	0	0	0	0	0	0	0	0	0	0	0	0	0	0	0	0	0	0	0	0	0	0	0	0	0	0	0	0	0	0	0
km_CPT2_car_mito		KM		0	0	0	0	0	0	0	0.0649683	0	0	0	0	0	0	0	0	0	0	0	0	0	0	0	0	0	0	0	0	0	0	0	0	0	0	0	0	0	0	0	0	0	0	0	0	0	0
vmax_c16coa_lcdh		VMAX		0	0	0	0	0	0	0	0	0	0	0	0	0	0	0	0	0	1	0	0	0	0	0	0	0	0	0	0	0	0	0	0	0	0	0	0	0	0	0	0	0	0	0	0	0	0
k0_c16coa_lcdh_c16_coa_mito		KM		0	0	0	0	0	0	0	0	0	0	0	0	0	0	0	0	0	-0.952125	0	0	0	0	0	0	0	0	0	0	0	0	0	0	0	0	0	0	0	0	0	0	0	0	0	0	0	0
ki_c16coa_lcdh_kc16coa_mito		KA		0	0	0	0	0	0	0	0	0	0	0	0	0	0	0	0	0	6.34353e-06	0	0	0	0	0	0	0	0	0	0	0	0	0	0	0	0	0	0	0	0	0	0	0	0	0	0	0	0
km_c16coa_lcdh_etffad_mito		KM		0	0	0	0	0	0	0	0	0	0	0	0	0	0	0	0	0	-0.0406544	0	0	0	0	0	0	0	0	0	0	0	0	0	0	0	0	0	0	0	0	0	0	0	0	0	0	0	0
vmax_c14coa_lcdh		VMAX		0	0	0	0	0	0	0	0	0	0	0	0	0	0	0	0	1	0	0	0	0	0	0	0	0	0	0	0	0	0	0	0	0	0	0	0	0	0	0	0	0	0	0	0	0	0
k0_c14coa_lcdh_c14_coa_mito		KM		0	0	0	0	0	0	0	0	0	0	0	0	0	0	0	0	-0.952323	0	0	0	0	0	0	0	0	0	0	0	0	0	0	0	0	0	0	0	0	0	0	0	0	0	0	0	0	0
ki_c14coa_lcdh_kc16coa_mito		KA		0	0	0	0	0	0	0	0	0	0	0	0	0	0	0	0	6.34491e-06	0	0	0	0	0	0	0	0	0	0	0	0	0	0	0	0	0	0	0	0	0	0	0	0	0	0	0	0	0
km_c14coa_lcdh_etffad_mito		KM		0	0	0	0	0	0	0	0	0	0	0	0	0	0	0	0	-0.0406544	0	0	0	0	0	0	0	0	0	0	0	0	0	0	0	0	0	0	0	0	0	0	0	0	0	0	0	0	0
vmax_c12coa_lcdh		VMAX		0	0	0	0	0	0	0	0	0	0	0	0	0	0	0	1	0	0	0	0	0	0	0	0	0	0	0	0	0	0	0	0	0	0	0	0	0	0	0	0	0	0	0	0	0	0
k0_c12coa_lcdh_c12_coa_mito		KM		0	0	0	0	0	0	0	0	0	0	0	0	0	0	0	-0.952369	0	0	0	0	0	0	0	0	0	0	0	0	0	0	0	0	0	0	0	0	0	0	0	0	0	0	0	0	0	0
ki_c12coa_lcdh_kc16coa_mito		KA		0	0	0	0	0	0	0	0	0	0	0	0	0	0	0	6.34524e-06	0	0	0	0	0	0	0	0	0	0	0	0	0	0	0	0	0	0	0	0	0	0	0	0	0	0	0	0	0	0
km_c12coa_lcdh_etffad_mito		KM		0	0	0	0	0	0	0	0	0	0	0	0	0	0	0	-0.0406544	0	0	0	0	0	0	0	0	0	0	0	0	0	0	0	0	0	0	0	0	0	0	0	0	0	0	0	0	0	0
vmax_c10coa_lcdh		VMAX		0	0	0	0	0	0	0	0	0	0	0	0	0	0	1	0	0	0	0	0	0	0	0	0	0	0	0	0	0	0	0	0	0	0	0	0	0	0	0	0	0	0	0	0	0	0
k0_c10coa_lcdh_c10_coa_mito		KM		0	0	0	0	0	0	0	0	0	0	0	0	0	0	-0.952376	0	0	0	0	0	0	0	0	0	0	0	0	0	0	0	0	0	0	0	0	0	0	0	0	0	0	0	0	0	0	0
ki_c10coa_lcdh_kc16coa_mito		KA		0	0	0	0	0	0	0	0	0	0	0	0	0	0	6.34529e-06	0	0	0	0	0	0	0	0	0	0	0	0	0	0	0	0	0	0	0	0	0	0	0	0	0	0	0	0	0	0	0
km_c10coa_lcdh_etffad_mito		KM		0	0	0	0	0	0	0	0	0	0	0	0	0	0	-0.0406544	0	0	0	0	0	0	0	0	0	0	0	0	0	0	0	0	0	0	0	0	0	0	0	0	0	0	0	0	0	0	0
vmax_c12coa_mcdh		VMAX		0	0	0	0	0	0	0	0	0	0	0	0	0	1	0	0	0	0	0	0	0	0	0	0	0	0	0	0	0	0	0	0	0	0	0	0	0	0	0	0	0	0	0	0	0	0
km_c12coa_mcdh_c12_coa_mito		KM		0	0	0	0	0	0	0	0	0	0	0	0	0	-0.952362	0	0	0	0	0	0	0	0	0	0	0	0	0	0	0	0	0	0	0	0	0	0	0	0	0	0	0	0	0	0	0	0
km_c12coa_mcdh_etffad_mito		KM		0	0	0	0	0	0	0	0	0	0	0	0	0	-0.0224809	0	0	0	0	0	0	0	0	0	0	0	0	0	0	0	0	0	0	0	0	0	0	0	0	0	0	0	0	0	0	0	0
vmax_c10coa_mcdh		VMAX		0	0	0	0	0	0	0	0	0	0	0	0	1	0	0	0	0	0	0	0	0	0	0	0	0	0	0	0	0	0	0	0	0	0	0	0	0	0	0	0	0	0	0	0	0	0
km_c10coa_mcdh_c10_coa_mito		KM		0	0	0	0	0	0	0	0	0	0	0	0	-0.95236	0	0	0	0	0	0	0	0	0	0	0	0	0	0	0	0	0	0	0	0	0	0	0	0	0	0	0	0	0	0	0	0	0
km_c10coa_mcdh_etffad_mito		KM		0	0	0	0	0	0	0	0	0	0	0	0	-0.0224809	0	0	0	0	0	0	0	0	0	0	0	0	0	0	0	0	0	0	0	0	0	0	0	0	0	0	0	0	0	0	0	0	0
vmax_c8coa_mcdh		VMAX		0	0	0	0	0	0	0	0	0	0	0	1	0	0	0	0	0	0	0	0	0	0	0	0	0	0	0	0	0	0	0	0	0	0	0	0	0	0	0	0	0	0	0	0	0	0
km_c8coa_mcdh_c8_coa_mito		KM		0	0	0	0	0	0	0	0	0	0	0	-0.952376	0	0	0	0	0	0	0	0	0	0	0	0	0	0	0	0	0	0	0	0	0	0	0	0	0	0	0	0	0	0	0	0	0	0
km_c8coa_mcdh_etffad_mito		KM		0	0	0	0	0	0	0	0	0	0	0	-0.0224809	0	0	0	0	0	0	0	0	0	0	0	0	0	0	0	0	0	0	0	0	0	0	0	0	0	0	0	0	0	0	0	0	0	0
vmax_c6coa_mcdh		VMAX		0	0	0	0	0	0	0	0	0	0	1	0	0	0	0	0	0	0	0	0	0	0	0	0	0	0	0	0	0	0	0	0	0	0	0	0	0	0	0	0	0	0	0	0	0	0
km_c6coa_mcdh_c6_coa_mito		KM		0	0	0	0	0	0	0	0	0	0	-0.952375	0	0	0	0	0	0	0	0	0	0	0	0	0	0	0	0	0	0	0	0	0	0	0	0	0	0	0	0	0	0	0	0	0	0	0
km_c6coa_mcdh_etffad_mito		KM		0	0	0	0	0	0	0	0	0	0	-0.0224809	0	0	0	0	0	0	0	0	0	0	0	0	0	0	0	0	0	0	0	0	0	0	0	0	0	0	0	0	0	0	0	0	0	0	0
vmax_c4coa_scdh		VMAX		0	0	0	0	0	0	0	0	1	0	0	0	0	0	0	0	0	0	0	0	0	0	0	0	0	0	0	0	0	0	0	0	0	0	0	0	0	0	0	0	0	0	0	0	0	0
km_c4coa_scdh_c4_coa_mito		KM		0	0	0	0	0	0	0	0	-0.952378	0	0	0	0	0	0	0	0	0	0	0	0	0	0	0	0	0	0	0	0	0	0	0	0	0	0	0	0	0	0	0	0	0	0	0	0	0
km_c4coa_scdh_etffad_mito		KM		0	0	0	0	0	0	0	0	-0.0190538	0	0	0	0	0	0	0	0	0	0	0	0	0	0	0	0	0	0	0	0	0	0	0	0	0	0	0	0	0	0	0	0	0	0	0	0	0
vmax_c5coa_scdh		VMAX		0	0	0	0	0	0	0	0	0	1	0	0	0	0	0	0	0	0	0	0	0	0	0	0	0	0	0	0	0	0	0	0	0	0	0	0	0	0	0	0	0	0	0	0	0	0
km_c5coa_scdh_c5_coa_mito		KM		0	0	0	0	0	0	0	0	0	-0.952381	0	0	0	0	0	0	0	0	0	0	0	0	0	0	0	0	0	0	0	0	0	0	0	0	0	0	0	0	0	0	0	0	0	0	0	0
km_c5coa_scdh_etffad_mito		KM		0	0	0	0	0	0	0	0	0	-0.0190538	0	0	0	0	0	0	0	0	0	0	0	0	0	0	0	0	0	0	0	0	0	0	0	0	0	0	0	0	0	0	0	0	0	0	0	0
vmax_ETF_FAD		VMAX		0	0	0	0	0	0	0	0	0	0	0	0	0	0	0	0	0	0	0	0	0	0	0	0	0	0	0	0	0	0	0	0	0	0	0	0	0	0	0	0	0	0	0	0	0	1
vmax_ETF_Q0		VMAX		0	0	0	0	0	0	0	0	0	0	0	0	0	0	0	0	0	0	0	0	0	0	0	0	0	0	0	0	0	0	0	0	0	0	0	0	0	0	0	0	0	0	0	0	0	0
vmax_3kt_kc16coa		VMAX		0	0	0	0	0	0	0	0	0	0	0	0	0	0	0	0	0	0	0	0	0	0	0	0	0	0	0	0	0	0	0	0	0	0	0	0	0	0	0	0	0	1	0	0	0	0
km_3kt_kc16coa_coa_mito		KM		0	0	0	0	0	0	0	0	0	0	0	0	0	0	0	0	0	0	0	0	0	0	0	0	0	0	0	0	0	0	0	0	0	0	0	0	0	0	0	0	0	-0.0148368	0	0	0	0
km_3kt_kc16coa_kc16coa_mito		KM		0	0	0	0	0	0	0	0	0	0	0	0	0	0	0	0	0	0	0	0	0	0	0	0	0	0	0	0	0	0	0	0	0	0	0	0	0	0	0	0	0	-0.952378	0	0	0	0
vmax_3kt_kc14coa		VMAX		0	0	0	0	0	0	0	0	0	0	0	0	0	0	0	0	0	0	0	0	0	0	0	0	0	0	0	0	0	0	0	0	0	0	0	0	0	0	0	0	1	0	0	0	0	0
km_3kt_kc14coa_coa_mito		KM		0	0	0	0	0	0	0	0	0	0	0	0	0	0	0	0	0	0	0	0	0	0	0	0	0	0	0	0	0	0	0	0	0	0	0	0	0	0	0	0	-0.0165699	0	0	0	0	0
km_3kt_kc14coa_kc14coa_mito		KM		0	0	0	0	0	0	0	0	0	0	0	0	0	0	0	0	0	0	0	0	0	0	0	0	0	0	0	0	0	0	0	0	0	0	0	0	0	0	0	0	-0.952379	0	0	0	0	0
vmax_3kt_kc12coa		VMAX		0	0	0	0	0	0	0	0	0	0	0	0	0	0	0	0	0	0	0	0	0	0	0	0	0	0	0	0	0	0	0	0	0	0	0	0	0	0	0	1	0	0	0	0	0	0
km_3kt_kc12coa_coa_mito		KM		0	0	0	0	0	0	0	0	0	0	0	0	0	0	0	0	0	0	0	0	0	0	0	0	0	0	0	0	0	0	0	0	0	0	0	0	0	0	0	-0.0198149	0	0	0	0	0	0
km_3kt_kc12coa_kc12coa_mito		KM		0	0	0	0	0	0	0	0	0	0	0	0	0	0	0	0	0	0	0	0	0	0	0	0	0	0	0	0	0	0	0	0	0	0	0	0	0	0	0	-0.95238	0	0	0	0	0	0
vmax_3kt_kc10coa		VMAX		0	0	0	0	0	0	0	0	0	0	0	0	0	0	0	0	0	0	0	0	0	0	0	0	0	0	0	0	0	0	0	0	0	0	0	0	0	0	1	0	0	0	0	0	0	0
km_3kt_kc10coa_coa_mito		KM		0	0	0	0	0	0	0	0	0	0	0	0	0	0	0	0	0	0	0	0	0	0	0	0	0	0	0	0	0	0	0	0	0	0	0	0	0	0	-0.0184487	0	0	0	0	0	0	0
km_3kt_kc10coa_kc10coa_mito		KM		0	0	0	0	0	0	0	0	0	0	0	0	0	0	0	0	0	0	0	0	0	0	0	0	0	0	0	0	0	0	0	0	0	0	0	0	0	0	-0.95238	0	0	0	0	0	0	0
vmax_3kt_kc8coa		VMAX		0	0	0	0	0	0	0	0	0	0	0	0	0	0	0	0	0	0	0	0	0	0	0	0	0	0	0	0	0	0	0	0	0	0	0	0	0	1	0	0	0	0	0	0	0	0
km_3kt_kc8coa_coa_mito		KM		0	0	0	0	0	0	0	0	0	0	0	0	0	0	0	0	0	0	0	0	0	0	0	0	0	0	0	0	0	0	0	0	0	0	0	0	0	-0.0183473	0	0	0	0	0	0	0	0
km_3kt_kc8coa_kc8coa_mito		KM		0	0	0	0	0	0	0	0	0	0	0	0	0	0	0	0	0	0	0	0	0	0	0	0	0	0	0	0	0	0	0	0	0	0	0	0	0	-0.95238	0	0	0	0	0	0	0	0
vmax_3kt_kc6coa		VMAX		0	0	0	0	0	0	0	0	0	0	0	0	0	0	0	0	0	0	0	0	0	0	0	0	0	0	0	0	0	0	0	0	0	0	0	0	1	0	0	0	0	0	0	0	0	0
km_3kt_kc6coa_coa_mito		KM		0	0	0	0	0	0	0	0	0	0	0	0	0	0	0	0	0	0	0	0	0	0	0	0	0	0	0	0	0	0	0	0	0	0	0	0	-0.0098568	0	0	0	0	0	0	0	0	0
km_3kt_kc6coa_kc6coa_mito		KM		0	0	0	0	0	0	0	0	0	0	0	0	0	0	0	0	0	0	0	0	0	0	0	0	0	0	0	0	0	0	0	0	0	0	0	0	-0.95238	0	0	0	0	0	0	0	0	0
vmax_3kt_kc5coa		VMAX		0	0	0	0	0	0	0	0	0	0	0	0	0	0	0	0	0	0	0	0	0	0	0	0	0	0	0	0	0	0	0	0	0	0	0	1	0	0	0	0	0	0	0	0	0	0
km_3kt_kc5coa_coa_mito		KM		0	0	0	0	0	0	0	0	0	0	0	0	0	0	0	0	0	0	0	0	0	0	0	0	0	0	0	0	0	0	0	0	0	0	0	-0.0098568	0	0	0	0	0	0	0	0	0	0
km_3kt_kc5coa_kc5coa_mito		KM		0	0	0	0	0	0	0	0	0	0	0	0	0	0	0	0	0	0	0	0	0	0	0	0	0	0	0	0	0	0	0	0	0	0	0	-0.952381	0	0	0	0	0	0	0	0	0	0
vmax_3kt_kc4coa		VMAX		0	0	0	0	0	0	0	0	0	0	0	0	0	0	0	0	0	0	0	0	0	0	0	0	0	0	0	0	0	0	0	0	0	0	1	0	0	0	0	0	0	0	0	0	0	0
km_3kt_kc4coa_coa_mito		KM		0	0	0	0	0	0	0	0	0	0	0	0	0	0	0	0	0	0	0	0	0	0	0	0	0	0	0	0	0	0	0	0	0	0	0.998521	0	0	0	0	0	0	0	0	0	0	0
k0_3kt_kc4coa_kc4coa_mito		KM		0	0	0	0	0	0	0	0	0	0	0	0	0	0	0	0	0	0	0	0	0	0	0	0	0	0	0	0	0	0	0	0	0	0	0.000258351	0	0	0	0	0	0	0	0	0	0	0
ki_3kt_kc4coa_kc4coa_mito		KA		0	0	0	0	0	0	0	0	0	0	0	0	0	0	0	0	0	0	0	0	0	0	0	0	0	0	0	0	0	0	0	0	0	0	-0.000103112	0	0	0	0	0	0	0	0	0	0	0
k0_3kt_kc4coa_acoa_mito		KM		0	0	0	0	0	0	0	0	0	0	0	0	0	0	0	0	0	0	0	0	0	0	0	0	0	0	0	0	0	0	0	0	0	0	0.000239358	0	0	0	0	0	0	0	0	0	0	0
ki_3kt_kc4coa_acoa_mito		KA		0	0	0	0	0	0	0	0	0	0	0	0	0	0	0	0	0	0	0	0	0	0	0	0	0	0	0	0	0	0	0	0	0	0	-5.5215e-07	0	0	0	0	0	0	0	0	0	0	0
vmax_ehyd_ec16		VMAX		0	0	0	0	0	0	0	0	0	0	0	0	0	0	0	0	0	0	0	0	0	0	0	0	0	1	0	0	0	0	0	0	0	0	0	0	0	0	0	0	0	0	0	0	0	0
k0_ehyd_ec16_ec16coa_mito		KM		0	0	0	0	0	0	0	0	0	0	0	0	0	0	0	0	0	0	0	0	0	0	0	0	0	-0.952381	0	0	0	0	0	0	0	0	0	0	0	0	0	0	0	0	0	0	0	0
ki_ehyd_ec16_kc4coa_mito		KA		0	0	0	0	0	0	0	0	0	0	0	0	0	0	0	0	0	0	0	0	0	0	0	0	0	0.000193722	0	0	0	0	0	0	0	0	0	0	0	0	0	0	0	0	0	0	0	0
vmax_ehyd_ec14		VMAX		0	0	0	0	0	0	0	0	0	0	0	0	0	0	0	0	0	0	0	0	0	0	0	0	1	0	0	0	0	0	0	0	0	0	0	0	0	0	0	0	0	0	0	0	0	0
k0_ehyd_ec14_ec14coa_mito		KM		0	0	0	0	0	0	0	0	0	0	0	0	0	0	0	0	0	0	0	0	0	0	0	0	-0.952381	0	0	0	0	0	0	0	0	0	0	0	0	0	0	0	0	0	0	0	0	0
ki_ehyd_ec14_kc4coa_mito		KA		0	0	0	0	0	0	0	0	0	0	0	0	0	0	0	0	0	0	0	0	0	0	0	0	-0.000203404	0	0	0	0	0	0	0	0	0	0	0	0	0	0	0	0	0	0	0	0	0
vmax_ehyd_ec12		VMAX		0	0	0	0	0	0	0	0	0	0	0	0	0	0	0	0	0	0	0	0	0	0	0	1	0	0	0	0	0	0	0	0	0	0	0	0	0	0	0	0	0	0	0	0	0	0
k0_ehyd_ec12_ec12coa_mito		KM		0	0	0	0	0	0	0	0	0	0	0	0	0	0	0	0	0	0	0	0	0	0	0	-0.952381	0	0	0	0	0	0	0	0	0	0	0	0	0	0	0	0	0	0	0	0	0	0
ki_ehyd_ec12_kc4coa_mito		KA		0	0	0	0	0	0	0	0	0	0	0	0	0	0	0	0	0	0	0	0	0	0	0	-0.000203404	0	0	0	0	0	0	0	0	0	0	0	0	0	0	0	0	0	0	0	0	0	0
vmax_ehyd_ec10		VMAX		0	0	0	0	0	0	0	0	0	0	0	0	0	0	0	0	0	0	0	0	0	0	1	0	0	0	0	0	0	0	0	0	0	0	0	0	0	0	0	0	0	0	0	0	0	0
k0_ehyd_ec10_ec10coa_mito		KM		0	0	0	0	0	0	0	0	0	0	0	0	0	0	0	0	0	0	0	0	0	0	-0.952381	0	0	0	0	0	0	0	0	0	0	0	0	0	0	0	0	0	0	0	0	0	0	0
ki_ehyd_ec10_kc4coa_mito		KA		0	0	0	0	0	0	0	0	0	0	0	0	0	0	0	0	0	0	0	0	0	0	-0.000203404	0	0	0	0	0	0	0	0	0	0	0	0	0	0	0	0	0	0	0	0	0	0	0
vmax_ehyd_ec8		VMAX		0	0	0	0	0	0	0	0	0	0	0	0	0	0	0	0	0	0	0	0	0	1	0	0	0	0	0	0	0	0	0	0	0	0	0	0	0	0	0	0	0	0	0	0	0	0
k0_ehyd_ec8_ec8coa_mito		KM		0	0	0	0	0	0	0	0	0	0	0	0	0	0	0	0	0	0	0	0	0	-0.952381	0	0	0	0	0	0	0	0	0	0	0	0	0	0	0	0	0	0	0	0	0	0	0	0
ki_ehyd_ec8_kc4coa_mito		KA		0	0	0	0	0	0	0	0	0	0	0	0	0	0	0	0	0	0	0	0	0	-0.000203404	0	0	0	0	0	0	0	0	0	0	0	0	0	0	0	0	0	0	0	0	0	0	0	0
vmax_ehyd_ec6		VMAX		0	0	0	0	0	0	0	0	0	0	0	0	0	0	0	0	0	0	0	0	1	0	0	0	0	0	0	0	0	0	0	0	0	0	0	0	0	0	0	0	0	0	0	0	0	0
k0_ehyd_ec6_ec6coa_mito		KM		0	0	0	0	0	0	0	0	0	0	0	0	0	0	0	0	0	0	0	0	-0.952381	0	0	0	0	0	0	0	0	0	0	0	0	0	0	0	0	0	0	0	0	0	0	0	0	0
ki_ehyd_ec6_kc4coa_mito		KA		0	0	0	0	0	0	0	0	0	0	0	0	0	0	0	0	0	0	0	0	-0.000203404	0	0	0	0	0	0	0	0	0	0	0	0	0	0	0	0	0	0	0	0	0	0	0	0	0
vmax_ehyd_ec4		VMAX		0	0	0	0	0	0	0	0	0	0	0	0	0	0	0	0	0	0	1	0	0	0	0	0	0	0	0	0	0	0	0	0	0	0	0	0	0	0	0	0	0	0	0	0	0	0
k0_ehyd_ec4_ec4coa_mito		KM		0	0	0	0	0	0	0	0	0	0	0	0	0	0	0	0	0	0	-0.952366	0	0	0	0	0	0	0	0	0	0	0	0	0	0	0	0	0	0	0	0	0	0	0	0	0	0	0
ki_ehyd_ec4_kc4coa_mito		KA		0	0	0	0	0	0	0	0	0	0	0	0	0	0	0	0	0	0	0.000193719	0	0	0	0	0	0	0	0	0	0	0	0	0	0	0	0	0	0	0	0	0	0	0	0	0	0	0
vmax_ehyd_ec5		VMAX		0	0	0	0	0	0	0	0	0	0	0	0	0	0	0	0	0	0	0	1	0	0	0	0	0	0	0	0	0	0	0	0	0	0	0	0	0	0	0	0	0	0	0	0	0	0
k0_ehyd_ec5_ec5coa_mito		KM		0	0	0	0	0	0	0	0	0	0	0	0	0	0	0	0	0	0	0	-0.952381	0	0	0	0	0	0	0	0	0	0	0	0	0	0	0	0	0	0	0	0	0	0	0	0	0	0
ki_ehyd_ec5_kc4coa_mito		KA		0	0	0	0	0	0	0	0	0	0	0	0	0	0	0	0	0	0	0	0.000193722	0	0	0	0	0	0	0	0	0	0	0	0	0	0	0	0	0	0	0	0	0	0	0	0	0	0
vmax_3hdh_lc16		VMAX		0	0	0	0	0	0	0	0	0	0	0	0	0	0	0	0	0	0	0	0	0	0	0	0	0	0	0	0	0	0	0	0	0	1	0	0	0	0	0	0	0	0	0	0	0	0
km_3hdh_lc16_lc16coa_mito		KM		0	0	0	0	0	0	0	0	0	0	0	0	0	0	0	0	0	0	0	0	0	0	0	0	0	0	0	0	0	0	0	0	0	3.28491e-07	0	0	0	0	0	0	0	0	0	0	0	0
km_3hdh_lc16_nad_mito		KM		0	0	0	0	0	0	0	0	0	0	0	0	0	0	0	0	0	0	0	0	0	0	0	0	0	0	0	0	0	0	0	0	0	0.0274005	0	0	0	0	0	0	0	0	0	0	0	0
km_3hdh_lc16_kc16coa_mito		KM		0	0	0	0	0	0	0	0	0	0	0	0	0	0	0	0	0	0	0	0	0	0	0	0	0	0	0	0	0	0	0	0	0	2.22818e-06	0	0	0	0	0	0	0	0	0	0	0	0
km_3hdh_lc16_nadh_mito		KM		0	0	0	0	0	0	0	0	0	0	0	0	0	0	0	0	0	0	0	0	0	0	0	0	0	0	0	0	0	0	0	0	0	0.839802	0	0	0	0	0	0	0	0	0	0	0	0
vmax_3hdh_lc14		VMAX		0	0	0	0	0	0	0	0	0	0	0	0	0	0	0	0	0	0	0	0	0	0	0	0	0	0	0	0	0	0	0	0	1	0	0	0	0	0	0	0	0	0	0	0	0	0
km_3hdh_lc14_lc14coa_mito		KM		0	0	0	0	0	0	0	0	0	0	0	0	0	0	0	0	0	0	0	0	0	0	0	0	0	0	0	0	0	0	0	0	3.28501e-07	0	0	0	0	0	0	0	0	0	0	0	0	0
km_3hdh_lc14_nad_mito		KM		0	0	0	0	0	0	0	0	0	0	0	0	0	0	0	0	0	0	0	0	0	0	0	0	0	0	0	0	0	0	0	0	0.0274005	0	0	0	0	0	0	0	0	0	0	0	0	0
km_3hdh_lc14_kc14coa_mito		KM		0	0	0	0	0	0	0	0	0	0	0	0	0	0	0	0	0	0	0	0	0	0	0	0	0	0	0	0	0	0	0	0	2.25612e-06	0	0	0	0	0	0	0	0	0	0	0	0	0
km_3hdh_lc14_nadh_mito		KM		0	0	0	0	0	0	0	0	0	0	0	0	0	0	0	0	0	0	0	0	0	0	0	0	0	0	0	0	0	0	0	0	0.839802	0	0	0	0	0	0	0	0	0	0	0	0	0
vmax_3hdh_lc12		VMAX		0	0	0	0	0	0	0	0	0	0	0	0	0	0	0	0	0	0	0	0	0	0	0	0	0	0	0	0	0	0	0	1	0	0	0	0	0	0	0	0	0	0	0	0	0	0
km_3hdh_lc12_lc12coa_mito		KM		0	0	0	0	0	0	0	0	0	0	0	0	0	0	0	0	0	0	0	0	0	0	0	0	0	0	0	0	0	0	0	2.73496e-07	0	0	0	0	0	0	0	0	0	0	0	0	0	0
km_3hdh_lc12_nad_mito		KM		0	0	0	0	0	0	0	0	0	0	0	0	0	0	0	0	0	0	0	0	0	0	0	0	0	0	0	0	0	0	0	0.0274005	0	0	0	0	0	0	0	0	0	0	0	0	0	0
km_3hdh_lc12_kc12coa_mito		KM		0	0	0	0	0	0	0	0	0	0	0	0	0	0	0	0	0	0	0	0	0	0	0	0	0	0	0	0	0	0	0	1.03649e-06	0	0	0	0	0	0	0	0	0	0	0	0	0	0
km_3hdh_lc12_nadh_mito		KM		0	0	0	0	0	0	0	0	0	0	0	0	0	0	0	0	0	0	0	0	0	0	0	0	0	0	0	0	0	0	0	0.839802	0	0	0	0	0	0	0	0	0	0	0	0	0	0
vmax_3hdh_lc10		VMAX		0	0	0	0	0	0	0	0	0	0	0	0	0	0	0	0	0	0	0	0	0	0	0	0	0	0	0	0	0	0	1	0	0	0	0	0	0	0	0	0	0	0	0	0	0	0
km_3hdh_lc10_lc10coa_mito		KM		0	0	0	0	0	0	0	0	0	0	0	0	0	0	0	0	0	0	0	0	0	0	0	0	0	0	0	0	0	0	2.59311e-07	0	0	0	0	0	0	0	0	0	0	0	0	0	0	0
km_3hdh_lc10_nad_mito		KM		0	0	0	0	0	0	0	0	0	0	0	0	0	0	0	0	0	0	0	0	0	0	0	0	0	0	0	0	0	0	0.0274005	0	0	0	0	0	0	0	0	0	0	0	0	0	0	0
km_3hdh_lc10_kc10coa_mito		KM		0	0	0	0	0	0	0	0	0	0	0	0	0	0	0	0	0	0	0	0	0	0	0	0	0	0	0	0	0	0	1.55114e-06	0	0	0	0	0	0	0	0	0	0	0	0	0	0	0
km_3hdh_lc10_nadh_mito		KM		0	0	0	0	0	0	0	0	0	0	0	0	0	0	0	0	0	0	0	0	0	0	0	0	0	0	0	0	0	0	0.839802	0	0	0	0	0	0	0	0	0	0	0	0	0	0	0
vmax_3hdh_lc8		VMAX		0	0	0	0	0	0	0	0	0	0	0	0	0	0	0	0	0	0	0	0	0	0	0	0	0	0	0	0	0	1	0	0	0	0	0	0	0	0	0	0	0	0	0	0	0	0
km_3hdh_lc8_lc8coa_mito		KM		0	0	0	0	0	0	0	0	0	0	0	0	0	0	0	0	0	0	0	0	0	0	0	0	0	0	0	0	0	3.02633e-08	0	0	0	0	0	0	0	0	0	0	0	0	0	0	0	0
km_3hdh_lc8_nad_mito		KM		0	0	0	0	0	0	0	0	0	0	0	0	0	0	0	0	0	0	0	0	0	0	0	0	0	0	0	0	0	0.0274005	0	0	0	0	0	0	0	0	0	0	0	0	0	0	0	0
km_3hdh_lc8_kc8coa_mito		KM		0	0	0	0	0	0	0	0	0	0	0	0	0	0	0	0	0	0	0	0	0	0	0	0	0	0	0	0	0	1.35055e-06	0	0	0	0	0	0	0	0	0	0	0	0	0	0	0	0
km_3hdh_lc8_nadh_mito		KM		0	0	0	0	0	0	0	0	0	0	0	0	0	0	0	0	0	0	0	0	0	0	0	0	0	0	0	0	0	0.839802	0	0	0	0	0	0	0	0	0	0	0	0	0	0	0	0
vmax_3hdh_lc6		VMAX		0	0	0	0	0	0	0	0	0	0	0	0	0	0	0	0	0	0	0	0	0	0	0	0	0	0	0	0	1	0	0	0	0	0	0	0	0	0	0	0	0	0	0	0	0	0
km_3hdh_lc6_lc6coa_mito		KM		0	0	0	0	0	0	0	0	0	0	0	0	0	0	0	0	0	0	0	0	0	0	0	0	0	0	0	0	1.72948e-08	0	0	0	0	0	0	0	0	0	0	0	0	0	0	0	0	0
km_3hdh_lc6_nad_mito		KM		0	0	0	0	0	0	0	0	0	0	0	0	0	0	0	0	0	0	0	0	0	0	0	0	0	0	0	0	0.0274005	0	0	0	0	0	0	0	0	0	0	0	0	0	0	0	0	0
km_3hdh_lc6_kc6coa_mito		KM		0	0	0	0	0	0	0	0	0	0	0	0	0	0	0	0	0	0	0	0	0	0	0	0	0	0	0	0	1.60126e-06	0	0	0	0	0	0	0	0	0	0	0	0	0	0	0	0	0
km_3hdh_lc6_nadh_mito		KM		0	0	0	0	0	0	0	0	0	0	0	0	0	0	0	0	0	0	0	0	0	0	0	0	0	0	0	0	0.839802	0	0	0	0	0	0	0	0	0	0	0	0	0	0	0	0	0
vmax_3hdh_lc4		VMAX		0	0	0	0	0	0	0	0	0	0	0	0	0	0	0	0	0	0	0	0	0	0	0	0	0	0	1	0	0	0	0	0	0	0	0	0	0	0	0	0	0	0	0	0	0	0
km_3hdh_lc4_lc4coa_mito		KM		0	0	0	0	0	0	0	0	0	0	0	0	0	0	0	0	0	0	0	0	0	0	0	0	0	0	3.47512e-07	0	0	0	0	0	0	0	0	0	0	0	0	0	0	0	0	0	0	0
km_3hdh_lc4_nad_mito		KM		0	0	0	0	0	0	0	0	0	0	0	0	0	0	0	0	0	0	0	0	0	0	0	0	0	0	0.0273926	0	0	0	0	0	0	0	0	0	0	0	0	0	0	0	0	0	0	0
km_3hdh_lc4_kc4coa_mito		KM		0	0	0	0	0	0	0	0	0	0	0	0	0	0	0	0	0	0	0	0	0	0	0	0	0	0	0.000278314	0	0	0	0	0	0	0	0	0	0	0	0	0	0	0	0	0	0	0
km_3hdh_lc4_nadh_mito		KM		0	0	0	0	0	0	0	0	0	0	0	0	0	0	0	0	0	0	0	0	0	0	0	0	0	0	0.839809	0	0	0	0	0	0	0	0	0	0	0	0	0	0	0	0	0	0	0
vmax_3hdh_lc5		VMAX		0	0	0	0	0	0	0	0	0	0	0	0	0	0	0	0	0	0	0	0	0	0	0	0	0	0	0	1	0	0	0	0	0	0	0	0	0	0	0	0	0	0	0	0	0	0
km_3hdh_lc5_lc5coa_mito		KM		0	0	0	0	0	0	0	0	0	0	0	0	0	0	0	0	0	0	0	0	0	0	0	0	0	0	0	0	0	0	0	0	0	0	0	0	0	0	0	0	0	0	0	0	0	0
km_3hdh_lc5_nad_mito		KM		0	0	0	0	0	0	0	0	0	0	0	0	0	0	0	0	0	0	0	0	0	0	0	0	0	0	0	0.0274005	0	0	0	0	0	0	0	0	0	0	0	0	0	0	0	0	0	0
km_3hdh_lc5_kc5coa_mito		KM		0	0	0	0	0	0	0	0	0	0	0	0	0	0	0	0	0	0	0	0	0	0	0	0	0	0	0	0	0	0	0	0	0	0	0	0	0	0	0	0	0	0	0	0	0	0
km_3hdh_lc5_nadh_mito		KM		0	0	0	0	0	0	0	0	0	0	0	0	0	0	0	0	0	0	0	0	0	0	0	0	0	0	0	0.839802	0	0	0	0	0	0	0	0	0	0	0	0	0	0	0	0	0	0
vmax_ppc		VMAX		0	0	0	0	0	0	0	0	0	0	0	0	0	0	0	0	0	0	0	0	0	0	0	0	0	0	0	0	0	0	0	0	0	0	0	0	0	0	0	0	0	0	1	0	0	0
km_ppc_propcoa_mito		KM		0	0	0	0	0	0	0	0	0	0	0	0	0	0	0	0	0	0	0	0	0	0	0	0	0	0	0	0	0	0	0	0	0	0	0	0	0	0	0	0	0	0	-0.952381	0	0	0
km_ppc_hco3_mito		KM		0	0	0	0	0	0	0	0	0	0	0	0	0	0	0	0	0	0	0	0	0	0	0	0	0	0	0	0	0	0	0	0	0	0	0	0	0	0	0	0	0	0	-0.0738007	0	0	0
km_ppc_atp_mito		KM		0	0	0	0	0	0	0	0	0	0	0	0	0	0	0	0	0	0	0	0	0	0	0	0	0	0	0	0	0	0	0	0	0	0	0	0	0	0	0	0	0	0	-0.34474	0	0	0
vmax_MMRM		VMAX		0	0	0	0	0	0	0	0	0	0	0	0	0	0	0	0	0	0	0	0	0	0	0	0	0	0	0	0	0	0	0	0	0	0	0	0	0	0	0	0	0	0	0	1	0	0
vmax_MMM		VMAX		0	0	0	0	0	0	0	0	0	0	0	0	0	0	0	0	0	0	0	0	0	0	0	0	0	0	0	0	0	0	0	0	0	0	0	0	0	0	0	0	0	0	0	0	1	0
vmax_PDHC_np		VMAX		0	0	0	0	0	0	0	0	0	0	0	0	0	0	0	0	0	0	0	0	0	0	0	0	0	0	0	0	0	0	0	0	0	0	0	0	0	0	0	0	0	0	0	0	0	0
ka_gamma_PDHC_pyr_mito		KM		0	0	0	0	0	0	0	0	0	0	0	0	0	0	0	0	0	0	0	0	0	0	0	0	0	0	0	0	0	0	0	0	0	0	0	0	0	0	0	0	0	0	0	0	0	0
km_PDHC_np_pyr_mito		KM		0	0	0	0	0	0	0	0	0	0	0	0	0	0	0	0	0	0	0	0	0	0	0	0	0	0	0	0	0	0	0	0	0	0	0	0	0	0	0	0	0	0	0	0	0	0
k0_PDHC_np_nad_mito		KM		0	0	0	0	0	0	0	0	0	0	0	0	0	0	0	0	0	0	0	0	0	0	0	0	0	0	0	0	0	0	0	0	0	0	0	0	0	0	0	0	0	0	0	0	0	0
ki_PDHC_np_nadh_mito		KA		0	0	0	0	0	0	0	0	0	0	0	0	0	0	0	0	0	0	0	0	0	0	0	0	0	0	0	0	0	0	0	0	0	0	0	0	0	0	0	0	0	0	0	0	0	0
k0_PDHC_np_coa_mito		KM		0	0	0	0	0	0	0	0	0	0	0	0	0	0	0	0	0	0	0	0	0	0	0	0	0	0	0	0	0	0	0	0	0	0	0	0	0	0	0	0	0	0	0	0	0	0
ki_PDHC_np_acoa_mito		KA		0	0	0	0	0	0	0	0	0	0	0	0	0	0	0	0	0	0	0	0	0	0	0	0	0	0	0	0	0	0	0	0	0	0	0	0	0	0	0	0	0	0	0	0	0	0
v0_CS		VMAX		0	0	0	0	0	0	0	0	0	0	0	0	0	0	0	0	0	0	0	0	0	0	0	0	0	0	0	0	0	0	0	0	0	0	0	0	0	0	0	0	0	0	0	0	0	0
ki_CS_cit_mito		KA		0	0	0	0	0	0	0	0	0	0	0	0	0	0	0	0	0	0	0	0	0	0	0	0	0	0	0	0	0	0	0	0	0	0	0	0	0	0	0	0	0	0	0	0	0	0
ki_CS_c16coa_mito		KA		0	0	0	0	0	0	0	0	0	0	0	0	0	0	0	0	0	0	0	0	0	0	0	0	0	0	0	0	0	0	0	0	0	0	0	0	0	0	0	0	0	0	0	0	0	0
km_CS_oaa_mito		KM		0	0	0	0	0	0	0	0	0	0	0	0	0	0	0	0	0	0	0	0	0	0	0	0	0	0	0	0	0	0	0	0	0	0	0	0	0	0	0	0	0	0	0	0	0	0
km_CS_acoa_mito		KM		0	0	0	0	0	0	0	0	0	0	0	0	0	0	0	0	0	0	0	0	0	0	0	0	0	0	0	0	0	0	0	0	0	0	0	0	0	0	0	0	0	0	0	0	0	0
vmax_AC		VMAX		0	0	0	0	0	0	0	0	0	0	0	0	0	0	0	0	0	0	0	0	0	0	0	0	0	0	0	0	0	0	0	0	0	0	0	0	0	0	0	0	0	0	0	0	0	0
km_AC_cit_mito		KM		0	0	0	0	0	0	0	0	0	0	0	0	0	0	0	0	0	0	0	0	0	0	0	0	0	0	0	0	0	0	0	0	0	0	0	0	0	0	0	0	0	0	0	0	0	0
km_AC_isocit_mito		KM		0	0	0	0	0	0	0	0	0	0	0	0	0	0	0	0	0	0	0	0	0	0	0	0	0	0	0	0	0	0	0	0	0	0	0	0	0	0	0	0	0	0	0	0	0	0
vmax_IDH		VMAX		0	0	0	0	0	0	0	0	0	0	0	0	0	0	0	0	0	0	0	0	0	0	0	0	0	0	0	0	0	0	0	0	0	0	0	0	0	0	0	0	0	0	0	0	0	0
k0_IDH_isocit_mito		KM		0	0	0	0	0	0	0	0	0	0	0	0	0	0	0	0	0	0	0	0	0	0	0	0	0	0	0	0	0	0	0	0	0	0	0	0	0	0	0	0	0	0	0	0	0	0
ka_IDH_adp_mito		KM		0	0	0	0	0	0	0	0	0	0	0	0	0	0	0	0	0	0	0	0	0	0	0	0	0	0	0	0	0	0	0	0	0	0	0	0	0	0	0	0	0	0	0	0	0	0
ka_IDH_adp_mito		KA		0	0	0	0	0	0	0	0	0	0	0	0	0	0	0	0	0	0	0	0	0	0	0	0	0	0	0	0	0	0	0	0	0	0	0	0	0	0	0	0	0	0	0	0	0	0
k0_IDH_nad_mito		KM		0	0	0	0	0	0	0	0	0	0	0	0	0	0	0	0	0	0	0	0	0	0	0	0	0	0	0	0	0	0	0	0	0	0	0	0	0	0	0	0	0	0	0	0	0	0
ki_IDH_nadh_mito		KA		0	0	0	0	0	0	0	0	0	0	0	0	0	0	0	0	0	0	0	0	0	0	0	0	0	0	0	0	0	0	0	0	0	0	0	0	0	0	0	0	0	0	0	0	0	0
vmax_KGDHC		VMAX		0	0	0	0	0	0	0	0	0	0	0	0	0	0	0	0	0	0	0	0	0	0	0	0	0	0	0	0	0	0	0	0	0	0	0	0	0	0	0	0	0	0	0	0	0	0
km_KGDHC_akg_mito		KM		0	0	0	0	0	0	0	0	0	0	0	0	0	0	0	0	0	0	0	0	0	0	0	0	0	0	0	0	0	0	0	0	0	0	0	0	0	0	0	0	0	0	0	0	0	0
ki_KGDHC_nadh_mito_akg_mito		KA		0	0	0	0	0	0	0	0	0	0	0	0	0	0	0	0	0	0	0	0	0	0	0	0	0	0	0	0	0	0	0	0	0	0	0	0	0	0	0	0	0	0	0	0	0	0
km_KGDHC_nad_mito		KM		0	0	0	0	0	0	0	0	0	0	0	0	0	0	0	0	0	0	0	0	0	0	0	0	0	0	0	0	0	0	0	0	0	0	0	0	0	0	0	0	0	0	0	0	0	0
ki_KGDHC_nadh_mito_nad_mito		KA		0	0	0	0	0	0	0	0	0	0	0	0	0	0	0	0	0	0	0	0	0	0	0	0	0	0	0	0	0	0	0	0	0	0	0	0	0	0	0	0	0	0	0	0	0	0
km_KGDHC_coa_mito		KM		0	0	0	0	0	0	0	0	0	0	0	0	0	0	0	0	0	0	0	0	0	0	0	0	0	0	0	0	0	0	0	0	0	0	0	0	0	0	0	0	0	0	0	0	0	0
ki_KGDHC_succoa_mito_coa_mito		KA		0	0	0	0	0	0	0	0	0	0	0	0	0	0	0	0	0	0	0	0	0	0	0	0	0	0	0	0	0	0	0	0	0	0	0	0	0	0	0	0	0	0	0	0	0	0
v0_SCS_gtp		VMAX		0	0	0	0	0	0	0	0	0	0	0	0	0	0	0	0	0	0	0	0	0	0	0	0	0	0	0	0	0	0	0	0	0	0	0	0	0	0	0	0	0	0	0	0	0	0
ka_SCS_gtp_p_mito		VMAX		0	0	0	0	0	0	0	0	0	0	0	0	0	0	0	0	0	0	0	0	0	0	0	0	0	0	0	0	0	0	0	0	0	0	0	0	0	0	0	0	0	0	0	0	0	0
n_SCS_gtp		VMAX		0	0	0	0	0	0	0	0	0	0	0	0	0	0	0	0	0	0	0	0	0	0	0	0	0	0	0	0	0	0	0	0	0	0	0	0	0	0	0	0	0	0	0	0	0	0
km_SCS_gtp_succoa_mito		KM		0	0	0	0	0	0	0	0	0	0	0	0	0	0	0	0	0	0	0	0	0	0	0	0	0	0	0	0	0	0	0	0	0	0	0	0	0	0	0	0	0	0	0	0	0	0
km_SCS_gtp_gdp_mito		KM		0	0	0	0	0	0	0	0	0	0	0	0	0	0	0	0	0	0	0	0	0	0	0	0	0	0	0	0	0	0	0	0	0	0	0	0	0	0	0	0	0	0	0	0	0	0
km_SCS_gtp_p_mito		KM		0	0	0	0	0	0	0	0	0	0	0	0	0	0	0	0	0	0	0	0	0	0	0	0	0	0	0	0	0	0	0	0	0	0	0	0	0	0	0	0	0	0	0	0	0	0
km_SCS_gtp_suc_mito		KM		0	0	0	0	0	0	0	0	0	0	0	0	0	0	0	0	0	0	0	0	0	0	0	0	0	0	0	0	0	0	0	0	0	0	0	0	0	0	0	0	0	0	0	0	0	0
km_SCS_gtp_coa_mito		KM		0	0	0	0	0	0	0	0	0	0	0	0	0	0	0	0	0	0	0	0	0	0	0	0	0	0	0	0	0	0	0	0	0	0	0	0	0	0	0	0	0	0	0	0	0	0
km_SCS_gtp_gtp_mito		KM		0	0	0	0	0	0	0	0	0	0	0	0	0	0	0	0	0	0	0	0	0	0	0	0	0	0	0	0	0	0	0	0	0	0	0	0	0	0	0	0	0	0	0	0	0	0
vmax_SUCCDH		VMAX		0	0	0	0	0	0	0	0	0	0	0	0	0	0	0	0	0	0	0	0	0	0	0	0	0	0	0	0	0	0	0	0	0	0	0	0	0	0	0	0	0	0	0	0	0	0
km_SUCCDH_suc_mito		KM		0	0	0	0	0	0	0	0	0	0	0	0	0	0	0	0	0	0	0	0	0	0	0	0	0	0	0	0	0	0	0	0	0	0	0	0	0	0	0	0	0	0	0	0	0	0
ki_SUCCDH_mal_mito		KA		0	0	0	0	0	0	0	0	0	0	0	0	0	0	0	0	0	0	0	0	0	0	0	0	0	0	0	0	0	0	0	0	0	0	0	0	0	0	0	0	0	0	0	0	0	0
km_SUCCDH_q_mm		KM		0	0	0	0	0	0	0	0	0	0	0	0	0	0	0	0	0	0	0	0	0	0	0	0	0	0	0	0	0	0	0	0	0	0	0	0	0	0	0	0	0	0	0	0	0	0
vmax_FUM		VMAX		0	0	0	0	0	0	0	0	0	0	0	0	0	0	0	0	0	0	0	0	0	0	0	0	0	0	0	0	0	0	0	0	0	0	0	0	0	0	0	0	0	0	0	0	0	0
km_FUM_fum_mito		KM		0	0	0	0	0	0	0	0	0	0	0	0	0	0	0	0	0	0	0	0	0	0	0	0	0	0	0	0	0	0	0	0	0	0	0	0	0	0	0	0	0	0	0	0	0	0
km_FUM_mal_mito		KM		0	0	0	0	0	0	0	0	0	0	0	0	0	0	0	0	0	0	0	0	0	0	0	0	0	0	0	0	0	0	0	0	0	0	0	0	0	0	0	0	0	0	0	0	0	0
vmax_MDH_mito		VMAX		0	0	0	0	0	0	0	0	0	0	0	0	0	0	0	0	0	0	0	0	0	0	0	0	0	0	0	0	0	0	0	0	0	0	0	0	0	0	0	0	0	0	0	0	0	0
km_MDH_mito_mal_mito		KM		0	0	0	0	0	0	0	0	0	0	0	0	0	0	0	0	0	0	0	0	0	0	0	0	0	0	0	0	0	0	0	0	0	0	0	0	0	0	0	0	0	0	0	0	0	0
km_MDH_mito_nad_mito		KM		0	0	0	0	0	0	0	0	0	0	0	0	0	0	0	0	0	0	0	0	0	0	0	0	0	0	0	0	0	0	0	0	0	0	0	0	0	0	0	0	0	0	0	0	0	0
km_MDH_mito_oaa_mito		KM		0	0	0	0	0	0	0	0	0	0	0	0	0	0	0	0	0	0	0	0	0	0	0	0	0	0	0	0	0	0	0	0	0	0	0	0	0	0	0	0	0	0	0	0	0	0
km_MDH_mito_nadh_mito		KM		0	0	0	0	0	0	0	0	0	0	0	0	0	0	0	0	0	0	0	0	0	0	0	0	0	0	0	0	0	0	0	0	0	0	0	0	0	0	0	0	0	0	0	0	0	0
vmax_TDH		VMAX		0	0	0	0	0	0	0	0	0	0	0	0	0	0	0	0	0	0	0	0	0	0	0	0	0	0	0	0	0	0	0	0	0	0	0	0	0	0	0	0	0	0	0	0	0	0
P_Cl		VMAX		0	0	0	0	0	0	0	0	0	0	0	0	0	0	0	0	0	0	0	0	0	0	0	0	0	0	0	0	0	0	0	0	0	0	0	0	0	0	0	0	0	0	0	0	0	0
Imax_K_pump		VMAX		0	0	0	0	0	0	0	0	0	0	0	0	0	0	0	0	0	0	0	0	0	0	0	0	0	0	0	0	0	0	0	0	0	0	0	0	0	0	0	0	0	0	0	0	0	0
P_K		VMAX		0	0	0	0	0	0	0	0	0	0	0	0	0	0	0	0	0	0	0	0	0	0	0	0	0	0	0	0	0	0	0	0	0	0	0	0	0	0	0	0	0	0	0	0	0	0
Imax_Na_pump		VMAX		0	0	0	0	0	0	0	0	0	0	0	0	0	0	0	0	0	0	0	0	0	0	0	0	0	0	0	0	0	0	0	0	0	0	0	0	0	0	0	0	0	0	0	0	0	0
km_I_Na_pump_na_cyt		KM		0	0	0	0	0	0	0	0	0	0	0	0	0	0	0	0	0	0	0	0	0	0	0	0	0	0	0	0	0	0	0	0	0	0	0	0	0	0	0	0	0	0	0	0	0	0
km_I_Na_pump_na_mito		KM		0	0	0	0	0	0	0	0	0	0	0	0	0	0	0	0	0	0	0	0	0	0	0	0	0	0	0	0	0	0	0	0	0	0	0	0	0	0	0	0	0	0	0	0	0	0
P_Na		VMAX		0	0	0	0	0	0	0	0	0	0	0	0	0	0	0	0	0	0	0	0	0	0	0	0	0	0	0	0	0	0	0	0	0	0	0	0	0	0	0	0	0	0	0	0	0	0
P_H		VMAX		0	0	0	0	0	0	0	0	0	0	0	0	0	0	0	0	0	0	0	0	0	0	0	0	0	0	0	0	0	0	0	0	0	0	0	0	0	0	0	0	0	0	0	0	0	0
Imax0_F0F1_syn		VMAX		0	0	0	0	0	0	0	0	0	0	0	0	0	0	0	0	0	0	0	0	0	0	0	0	0	0	0	0	0	0	0	0	0	0	0	0	0	0	0	0	0	0	0	0	0	0
Imax_F0F1_syn_a1		N		0	0	0	0	0	0	0	0	0	0	0	0	0	0	0	0	0	0	0	0	0	0	0	0	0	0	0	0	0	0	0	0	0	0	0	0	0	0	0	0	0	0	0	0	0	0
Imax_F0F1_syn_a2		N		0	0	0	0	0	0	0	0	0	0	0	0	0	0	0	0	0	0	0	0	0	0	0	0	0	0	0	0	0	0	0	0	0	0	0	0	0	0	0	0	0	0	0	0	0	0
km_Imax_F0F1_syn_Vmm		KA		0	0	0	0	0	0	0	0	0	0	0	0	0	0	0	0	0	0	0	0	0	0	0	0	0	0	0	0	0	0	0	0	0	0	0	0	0	0	0	0	0	0	0	0	0	0
Imax_F0F1_syn_n		N		0	0	0	0	0	0	0	0	0	0	0	0	0	0	0	0	0	0	0	0	0	0	0	0	0	0	0	0	0	0	0	0	0	0	0	0	0	0	0	0	0	0	0	0	0	0
km_I_F0F1_syn_adp_mito		KM		0	0	0	0	0	0	0	0	0	0	0	0	0	0	0	0	0	0	0	0	0	0	0	0	0	0	0	0	0	0	0	0	0	0	0	0	0	0	0	0	0	0	0	0	0	0
km_I_F0F1_syn_p_mito		KM		0	0	0	0	0	0	0	0	0	0	0	0	0	0	0	0	0	0	0	0	0	0	0	0	0	0	0	0	0	0	0	0	0	0	0	0	0	0	0	0	0	0	0	0	0	0
Imax_NEX		VMAX		0	0	0	0	0	0	0	0	0	0	0	0	0	0	0	0	0	0	0	0	0	0	0	0	0	0	0	0	0	0	0	0	0	0	0	0	0	0	0	0	0	0	0	0	0	0
I_NEX_f		N		0	0	0	0	0	0	0	0	0	0	0	0	0	0	0	0	0	0	0	0	0	0	0	0	0	0	0	0	0	0	0	0	0	0	0	0	0	0	0	0	0	0	0	0	0	0
Imax_PEX		VMAX		0	0	0	0	0	0	0	0	0	0	0	0	0	0	0	0	0	0	0	0	0	0	0	0	0	0	0	0	0	0	0	0	0	0	0	0	0	0	0	0	0	0	0	0	0	0
km_I_PEX_p_cyt		KM		0	0	0	0	0	0	0	0	0	0	0	0	0	0	0	0	0	0	0	0	0	0	0	0	0	0	0	0	0	0	0	0	0	0	0	0	0	0	0	0	0	0	0	0	0	0
Imax_CI		VMAX		0	0	0	0	0	0	0	0	0	0	0	0	0	0	0	0	0	0	0	0	0	0	0	0	0	0	0	0	0	0	0	0	0	0	0	0	0	0	0	0	0	0	0	0	0	0
km_I_CI_nadh_mito		KM		0	0	0	0	0	0	0	0	0	0	0	0	0	0	0	0	0	0	0	0	0	0	0	0	0	0	0	0	0	0	0	0	0	0	0	0	0	0	0	0	0	0	0	0	0	0
km_I_CI_q_mm		KM		0	0	0	0	0	0	0	0	0	0	0	0	0	0	0	0	0	0	0	0	0	0	0	0	0	0	0	0	0	0	0	0	0	0	0	0	0	0	0	0	0	0	0	0	0	0
Imax_CIII		VMAX		0	0	0	0	0	0	0	0	0	0	0	0	0	0	0	0	0	0	0	0	0	0	0	0	0	0	0	0	0	0	0	0	0	0	0	0	0	0	0	0	0	0	0	0	0	0
km_I_CIII_qh2_mm		KM		0	0	0	0	0	0	0	0	0	0	0	0	0	0	0	0	0	0	0	0	0	0	0	0	0	0	0	0	0	0	0	0	0	0	0	0	0	0	0	0	0	0	0	0	0	0
km_I_CIII_cytc_ox_mm		KM		0	0	0	0	0	0	0	0	0	0	0	0	0	0	0	0	0	0	0	0	0	0	0	0	0	0	0	0	0	0	0	0	0	0	0	0	0	0	0	0	0	0	0	0	0	0
Imax_CIV		VMAX		0	0	0	0	0	0	0	0	0	0	0	0	0	0	0	0	0	0	0	0	0	0	0	0	0	0	0	0	0	0	0	0	0	0	0	0	0	0	0	0	0	0	0	0	0	0
km_I_CIV_cytc_red_mm		KM		0	0	0	0	0	0	0	0	0	0	0	0	0	0	0	0	0	0	0	0	0	0	0	0	0	0	0	0	0	0	0	0	0	0	0	0	0	0	0	0	0	0	0	0	0	0
km_I_CIV_o2_cyt		KM		0	0	0	0	0	0	0	0	0	0	0	0	0	0	0	0	0	0	0	0	0	0	0	0	0	0	0	0	0	0	0	0	0	0	0	0	0	0	0	0	0	0	0	0	0	0
vmax_AK		VMAX		0	0	0	0	0	0	0	0	0	0	0	0	0	0	0	0	0	0	0	0	0	0	0	0	0	0	0	0	0	0	0	0	0	0	0	0	0	0	0	0	0	0	0	0	0	0
km_AK_atp_cyt		KM		0	0	0	0	0	0	0	0	0	0	0	0	0	0	0	0	0	0	0	0	0	0	0	0	0	0	0	0	0	0	0	0	0	0	0	0	0	0	0	0	0	0	0	0	0	0
km_AK_amp_cyt		KM		0	0	0	0	0	0	0	0	0	0	0	0	0	0	0	0	0	0	0	0	0	0	0	0	0	0	0	0	0	0	0	0	0	0	0	0	0	0	0	0	0	0	0	0	0	0
km_AK_adp_cyt		KM		0	0	0	0	0	0	0	0	0	0	0	0	0	0	0	0	0	0	0	0	0	0	0	0	0	0	0	0	0	0	0	0	0	0	0	0	0	0	0	0	0	0	0	0	0	0
vmax_PPase		VMAX		0	0	0	0	0	0	0	0	0	0	0	0	0	0	0	0	0	0	0	0	0	0	0	0	0	0	0	0	0	0	0	0	0	0	0	0	0	0	0	0	0	0	0	0	0	0
km_PPase_pp_cyt		KM		0	0	0	0	0	0	0	0	0	0	0	0	0	0	0	0	0	0	0	0	0	0	0	0	0	0	0	0	0	0	0	0	0	0	0	0	0	0	0	0	0	0	0	0	0	0
vmax_ATP_use		VMAX		0	0	0	0	0	0	0	0	0	0	0	0	0	0	0	0	0	0	0	0	0	0	0	0	0	0	0	0	0	0	0	0	0	0	0	0	0	0	0	0	0	0	0	0	0	0
km_ATP_use_atp_cyt		KM		0	0	0	0	0	0	0	0	0	0	0	0	0	0	0	0	0	0	0	0	0	0	0	0	0	0	0	0	0	0	0	0	0	0	0	0	0	0	0	0	0	0	0	0	0	0
vmax_O2_diff		VMAX		0	0	0	0	0	0	0	0	0	0	0	0	0	0	0	0	0	0	0	0	0	0	0	0	0	0	0	0	0	0	0	0	0	0	0	0	0	0	0	0	0	0	0	0	0	0
vmax_GLUT2		VMAX		0	0	0	0	0	0	0	0	0	0	0	0	0	0	0	0	0	0	0	0	0	0	0	0	0	0	0	0	0	0	0	0	0	0	0	0	0	0	0	0	0	0	0	0	0	0
km_GLUT2_glc_ext		KM		0	0	0	0	0	0	0	0	0	0	0	0	0	0	0	0	0	0	0	0	0	0	0	0	0	0	0	0	0	0	0	0	0	0	0	0	0	0	0	0	0	0	0	0	0	0
km_GLUT2_glc_cyt		KM		0	0	0	0	0	0	0	0	0	0	0	0	0	0	0	0	0	0	0	0	0	0	0	0	0	0	0	0	0	0	0	0	0	0	0	0	0	0	0	0	0	0	0	0	0	0
v0_GK		VMAX		0	0	0	0	0	0	0	0	0	0	0	0	0	0	0	0	0	0	0	0	0	0	0	0	0	0	0	0	0	0	0	0	0	0	0	0	0	0	0	0	0	0	0	0	0	0
n_GK		N		0	0	0	0	0	0	0	0	0	0	0	0	0	0	0	0	0	0	0	0	0	0	0	0	0	0	0	0	0	0	0	0	0	0	0	0	0	0	0	0	0	0	0	0	0	0
ka__GK_glc_cyt		N		0	0	0	0	0	0	0	0	0	0	0	0	0	0	0	0	0	0	0	0	0	0	0	0	0	0	0	0	0	0	0	0	0	0	0	0	0	0	0	0	0	0	0	0	0	0
ki_GK_fru6p_cyt		N		0	0	0	0	0	0	0	0	0	0	0	0	0	0	0	0	0	0	0	0	0	0	0	0	0	0	0	0	0	0	0	0	0	0	0	0	0	0	0	0	0	0	0	0	0	0
k0_GK_glc_cyt		KM		0	0	0	0	0	0	0	0	0	0	0	0	0	0	0	0	0	0	0	0	0	0	0	0	0	0	0	0	0	0	0	0	0	0	0	0	0	0	0	0	0	0	0	0	0	0
ki_GK_c16_coa_cyt		KA		0	0	0	0	0	0	0	0	0	0	0	0	0	0	0	0	0	0	0	0	0	0	0	0	0	0	0	0	0	0	0	0	0	0	0	0	0	0	0	0	0	0	0	0	0	0
km_GK_atp_cyt		KM		0	0	0	0	0	0	0	0	0	0	0	0	0	0	0	0	0	0	0	0	0	0	0	0	0	0	0	0	0	0	0	0	0	0	0	0	0	0	0	0	0	0	0	0	0	0
n2_GK		N		0	0	0	0	0	0	0	0	0	0	0	0	0	0	0	0	0	0	0	0	0	0	0	0	0	0	0	0	0	0	0	0	0	0	0	0	0	0	0	0	0	0	0	0	0	0
vmax_hk2		VMAX		0	0	0	0	0	0	0	0	0	0	0	0	0	0	0	0	0	0	0	0	0	0	0	0	0	0	0	0	0	0	0	0	0	0	0	0	0	0	0	0	0	0	0	0	0	0
km_glc_hk2		KM		0	0	0	0	0	0	0	0	0	0	0	0	0	0	0	0	0	0	0	0	0	0	0	0	0	0	0	0	0	0	0	0	0	0	0	0	0	0	0	0	0	0	0	0	0	0
km_glc_Ki_glc6p_hk2		KA		0	0	0	0	0	0	0	0	0	0	0	0	0	0	0	0	0	0	0	0	0	0	0	0	0	0	0	0	0	0	0	0	0	0	0	0	0	0	0	0	0	0	0	0	0	0
km_atp_hk2		KM		0	0	0	0	0	0	0	0	0	0	0	0	0	0	0	0	0	0	0	0	0	0	0	0	0	0	0	0	0	0	0	0	0	0	0	0	0	0	0	0	0	0	0	0	0	0
km_atp_Ki_glc6p_hk2		KA		0	0	0	0	0	0	0	0	0	0	0	0	0	0	0	0	0	0	0	0	0	0	0	0	0	0	0	0	0	0	0	0	0	0	0	0	0	0	0	0	0	0	0	0	0	0
vmax_HK		VMAX		0	0	0	0	0	0	0	0	0	0	0	0	0	0	0	0	0	0	0	0	0	0	0	0	0	0	0	0	0	0	0	0	0	0	0	0	0	0	0	0	0	0	0	0	0	0
km_HK_glc_cyt		KM		0	0	0	0	0	0	0	0	0	0	0	0	0	0	0	0	0	0	0	0	0	0	0	0	0	0	0	0	0	0	0	0	0	0	0	0	0	0	0	0	0	0	0	0	0	0
km_HK_atp_cyt		KM		0	0	0	0	0	0	0	0	0	0	0	0	0	0	0	0	0	0	0	0	0	0	0	0	0	0	0	0	0	0	0	0	0	0	0	0	0	0	0	0	0	0	0	0	0	0
vmax_HK		VMAX		0	0	0	0	0	0	0	0	0	0	0	0	0	0	0	0	0	0	0	0	0	0	0	0	0	0	0	0	0	0	0	0	0	0	0	0	0	0	0	0	0	0	0	0	0	0
km_G6PT_ER_glc6p_cyt		KM		0	0	0	0	0	0	0	0	0	0	0	0	0	0	0	0	0	0	0	0	0	0	0	0	0	0	0	0	0	0	0	0	0	0	0	0	0	0	0	0	0	0	0	0	0	0
km_G6PT_ER_glc6p_er		KM		0	0	0	0	0	0	0	0	0	0	0	0	0	0	0	0	0	0	0	0	0	0	0	0	0	0	0	0	0	0	0	0	0	0	0	0	0	0	0	0	0	0	0	0	0	0
vmax_G6P_ER		VMAX		0	0	0	0	0	0	0	0	0	0	0	0	0	0	0	0	0	0	0	0	0	0	0	0	0	0	0	0	0	0	0	0	0	0	0	0	0	0	0	0	0	0	0	0	0	0
km_G6P_ER_glc6p_er		KM		0	0	0	0	0	0	0	0	0	0	0	0	0	0	0	0	0	0	0	0	0	0	0	0	0	0	0	0	0	0	0	0	0	0	0	0	0	0	0	0	0	0	0	0	0	0
vmax_G6P_ER		VMAX		0	0	0	0	0	0	0	0	0	0	0	0	0	0	0	0	0	0	0	0	0	0	0	0	0	0	0	0	0	0	0	0	0	0	0	0	0	0	0	0	0	0	0	0	0	0
vmax_GLCT_ER		VMAX		0	0	0	0	0	0	0	0	0	0	0	0	0	0	0	0	0	0	0	0	0	0	0	0	0	0	0	0	0	0	0	0	0	0	0	0	0	0	0	0	0	0	0	0	0	0
km_GLCT_ER_glc_cyt		KM		0	0	0	0	0	0	0	0	0	0	0	0	0	0	0	0	0	0	0	0	0	0	0	0	0	0	0	0	0	0	0	0	0	0	0	0	0	0	0	0	0	0	0	0	0	0
km_GLCT_ER_glc_er		KM		0	0	0	0	0	0	0	0	0	0	0	0	0	0	0	0	0	0	0	0	0	0	0	0	0	0	0	0	0	0	0	0	0	0	0	0	0	0	0	0	0	0	0	0	0	0
vmax_GPI		VMAX		0	0	0	0	0	0	0	0	0	0	0	0	0	0	0	0	0	0	0	0	0	0	0	0	0	0	0	0	0	0	0	0	0	0	0	0	0	0	0	0	0	0	0	0	0	0
km_GPI_glc6p_cyt		KM		0	0	0	0	0	0	0	0	0	0	0	0	0	0	0	0	0	0	0	0	0	0	0	0	0	0	0	0	0	0	0	0	0	0	0	0	0	0	0	0	0	0	0	0	0	0
km_GPI_fru6p_cyt		KM		0	0	0	0	0	0	0	0	0	0	0	0	0	0	0	0	0	0	0	0	0	0	0	0	0	0	0	0	0	0	0	0	0	0	0	0	0	0	0	0	0	0	0	0	0	0
v0_PFK2		VMAX		0	0	0	0	0	0	0	0	0	0	0	0	0	0	0	0	0	0	0	0	0	0	0	0	0	0	0	0	0	0	0	0	0	0	0	0	0	0	0	0	0	0	0	0	0	0
n_fru6p_pfk2_native		N		0	0	0	0	0	0	0	0	0	0	0	0	0	0	0	0	0	0	0	0	0	0	0	0	0	0	0	0	0	0	0	0	0	0	0	0	0	0	0	0	0	0	0	0	0	0
km_fru6p_pfk2_native		KM		0	0	0	0	0	0	0	0	0	0	0	0	0	0	0	0	0	0	0	0	0	0	0	0	0	0	0	0	0	0	0	0	0	0	0	0	0	0	0	0	0	0	0	0	0	0
km_atp_pfk2_native		KM		0	0	0	0	0	0	0	0	0	0	0	0	0	0	0	0	0	0	0	0	0	0	0	0	0	0	0	0	0	0	0	0	0	0	0	0	0	0	0	0	0	0	0	0	0	0
ki_pep_pfk2_native		KA		0	0	0	0	0	0	0	0	0	0	0	0	0	0	0	0	0	0	0	0	0	0	0	0	0	0	0	0	0	0	0	0	0	0	0	0	0	0	0	0	0	0	0	0	0	0
n_fru6p_pfk2_phospho		N		0	0	0	0	0	0	0	0	0	0	0	0	0	0	0	0	0	0	0	0	0	0	0	0	0	0	0	0	0	0	0	0	0	0	0	0	0	0	0	0	0	0	0	0	0	0
km_fru6p_pfk2_phospho		KM		0	0	0	0	0	0	0	0	0	0	0	0	0	0	0	0	0	0	0	0	0	0	0	0	0	0	0	0	0	0	0	0	0	0	0	0	0	0	0	0	0	0	0	0	0	0
km_atp_pfk2_phospho		KM		0	0	0	0	0	0	0	0	0	0	0	0	0	0	0	0	0	0	0	0	0	0	0	0	0	0	0	0	0	0	0	0	0	0	0	0	0	0	0	0	0	0	0	0	0	0
ki_pep_pfk2_phospho		KA		0	0	0	0	0	0	0	0	0	0	0	0	0	0	0	0	0	0	0	0	0	0	0	0	0	0	0	0	0	0	0	0	0	0	0	0	0	0	0	0	0	0	0	0	0	0
ki_fru26bp_pfk2		KA		0	0	0	0	0	0	0	0	0	0	0	0	0	0	0	0	0	0	0	0	0	0	0	0	0	0	0	0	0	0	0	0	0	0	0	0	0	0	0	0	0	0	0	0	0	0
vmax_fbp2		VMAX		0	0	0	0	0	0	0	0	0	0	0	0	0	0	0	0	0	0	0	0	0	0	0	0	0	0	0	0	0	0	0	0	0	0	0	0	0	0	0	0	0	0	0	0	0	0
ki_fru6p_fbp2_native		KA		0	0	0	0	0	0	0	0	0	0	0	0	0	0	0	0	0	0	0	0	0	0	0	0	0	0	0	0	0	0	0	0	0	0	0	0	0	0	0	0	0	0	0	0	0	0
km_fru26bp_fbp2_native		KM		0	0	0	0	0	0	0	0	0	0	0	0	0	0	0	0	0	0	0	0	0	0	0	0	0	0	0	0	0	0	0	0	0	0	0	0	0	0	0	0	0	0	0	0	0	0
Ki_fru6p_fbp2_phospho		KA		0	0	0	0	0	0	0	0	0	0	0	0	0	0	0	0	0	0	0	0	0	0	0	0	0	0	0	0	0	0	0	0	0	0	0	0	0	0	0	0	0	0	0	0	0	0
km_fru26bp_fbp2_phospho		KM		0	0	0	0	0	0	0	0	0	0	0	0	0	0	0	0	0	0	0	0	0	0	0	0	0	0	0	0	0	0	0	0	0	0	0	0	0	0	0	0	0	0	0	0	0	0
vmax_pfk1		VMAX		0	0	0	0	0	0	0	0	0	0	0	0	0	0	0	0	0	0	0	0	0	0	0	0	0	0	0	0	0	0	0	0	0	0	0	0	0	0	0	0	0	0	0	0	0	0
ka_fru26bp_pfk1_km_atp		KM		0	0	0	0	0	0	0	0	0	0	0	0	0	0	0	0	0	0	0	0	0	0	0	0	0	0	0	0	0	0	0	0	0	0	0	0	0	0	0	0	0	0	0	0	0	0
ki_atp_pfk1_km_fru6p		KA		0	0	0	0	0	0	0	0	0	0	0	0	0	0	0	0	0	0	0	0	0	0	0	0	0	0	0	0	0	0	0	0	0	0	0	0	0	0	0	0	0	0	0	0	0	0
ki_cit_pfk1_km_fru6p		KA		0	0	0	0	0	0	0	0	0	0	0	0	0	0	0	0	0	0	0	0	0	0	0	0	0	0	0	0	0	0	0	0	0	0	0	0	0	0	0	0	0	0	0	0	0	0
n_amp_pfk1_km_fru6p		N		0	0	0	0	0	0	0	0	0	0	0	0	0	0	0	0	0	0	0	0	0	0	0	0	0	0	0	0	0	0	0	0	0	0	0	0	0	0	0	0	0	0	0	0	0	0
ka_amp_pfk1_km_fru6p		KA		0	0	0	0	0	0	0	0	0	0	0	0	0	0	0	0	0	0	0	0	0	0	0	0	0	0	0	0	0	0	0	0	0	0	0	0	0	0	0	0	0	0	0	0	0	0
n_fru16bp_pfk1_km_fru6p		N		0	0	0	0	0	0	0	0	0	0	0	0	0	0	0	0	0	0	0	0	0	0	0	0	0	0	0	0	0	0	0	0	0	0	0	0	0	0	0	0	0	0	0	0	0	0
ka_fru16bp_pfk1_km_fru6p		KA		0	0	0	0	0	0	0	0	0	0	0	0	0	0	0	0	0	0	0	0	0	0	0	0	0	0	0	0	0	0	0	0	0	0	0	0	0	0	0	0	0	0	0	0	0	0
ka_p_pfk1_km_fru6p		KA		0	0	0	0	0	0	0	0	0	0	0	0	0	0	0	0	0	0	0	0	0	0	0	0	0	0	0	0	0	0	0	0	0	0	0	0	0	0	0	0	0	0	0	0	0	0
n_fru26bp_pfk1_km_fru6p		N		0	0	0	0	0	0	0	0	0	0	0	0	0	0	0	0	0	0	0	0	0	0	0	0	0	0	0	0	0	0	0	0	0	0	0	0	0	0	0	0	0	0	0	0	0	0
ka_fru26bp_pfk1_km_fru6p		KA		0	0	0	0	0	0	0	0	0	0	0	0	0	0	0	0	0	0	0	0	0	0	0	0	0	0	0	0	0	0	0	0	0	0	0	0	0	0	0	0	0	0	0	0	0	0
n0_pfk1_n_fru6p		N		0	0	0	0	0	0	0	0	0	0	0	0	0	0	0	0	0	0	0	0	0	0	0	0	0	0	0	0	0	0	0	0	0	0	0	0	0	0	0	0	0	0	0	0	0	0
n_atp_pfk1_n_fru6p		N		0	0	0	0	0	0	0	0	0	0	0	0	0	0	0	0	0	0	0	0	0	0	0	0	0	0	0	0	0	0	0	0	0	0	0	0	0	0	0	0	0	0	0	0	0	0
ki_atp_pfk1_n_fru6p		KA		0	0	0	0	0	0	0	0	0	0	0	0	0	0	0	0	0	0	0	0	0	0	0	0	0	0	0	0	0	0	0	0	0	0	0	0	0	0	0	0	0	0	0	0	0	0
n_cit_pfk1_n_fru6p		N		0	0	0	0	0	0	0	0	0	0	0	0	0	0	0	0	0	0	0	0	0	0	0	0	0	0	0	0	0	0	0	0	0	0	0	0	0	0	0	0	0	0	0	0	0	0
ki_cit_pfk1_n_fru6p		KA		0	0	0	0	0	0	0	0	0	0	0	0	0	0	0	0	0	0	0	0	0	0	0	0	0	0	0	0	0	0	0	0	0	0	0	0	0	0	0	0	0	0	0	0	0	0
n_amp_pfk1_n_fru6p		N		0	0	0	0	0	0	0	0	0	0	0	0	0	0	0	0	0	0	0	0	0	0	0	0	0	0	0	0	0	0	0	0	0	0	0	0	0	0	0	0	0	0	0	0	0	0
ka_amp_pfk1_n_fru6p		KA		0	0	0	0	0	0	0	0	0	0	0	0	0	0	0	0	0	0	0	0	0	0	0	0	0	0	0	0	0	0	0	0	0	0	0	0	0	0	0	0	0	0	0	0	0	0
n_fru16bp_pfk1_n_fru6p		N		0	0	0	0	0	0	0	0	0	0	0	0	0	0	0	0	0	0	0	0	0	0	0	0	0	0	0	0	0	0	0	0	0	0	0	0	0	0	0	0	0	0	0	0	0	0
ka_fru16bp_pfk1_n_fru6p		KA		0	0	0	0	0	0	0	0	0	0	0	0	0	0	0	0	0	0	0	0	0	0	0	0	0	0	0	0	0	0	0	0	0	0	0	0	0	0	0	0	0	0	0	0	0	0
n_p_pfk1_n_fru6p		N		0	0	0	0	0	0	0	0	0	0	0	0	0	0	0	0	0	0	0	0	0	0	0	0	0	0	0	0	0	0	0	0	0	0	0	0	0	0	0	0	0	0	0	0	0	0
ka_p_pfk1_n_fru6p		KA		0	0	0	0	0	0	0	0	0	0	0	0	0	0	0	0	0	0	0	0	0	0	0	0	0	0	0	0	0	0	0	0	0	0	0	0	0	0	0	0	0	0	0	0	0	0
n_fru26bp_pfk1_n_fru6p		N		0	0	0	0	0	0	0	0	0	0	0	0	0	0	0	0	0	0	0	0	0	0	0	0	0	0	0	0	0	0	0	0	0	0	0	0	0	0	0	0	0	0	0	0	0	0
ka_fru26bp_pfk1_n_fru6p		KA		0	0	0	0	0	0	0	0	0	0	0	0	0	0	0	0	0	0	0	0	0	0	0	0	0	0	0	0	0	0	0	0	0	0	0	0	0	0	0	0	0	0	0	0	0	0
ni_pfk1		N		0	0	0	0	0	0	0	0	0	0	0	0	0	0	0	0	0	0	0	0	0	0	0	0	0	0	0	0	0	0	0	0	0	0	0	0	0	0	0	0	0	0	0	0	0	0
ki0_atp_pfk1		KA		0	0	0	0	0	0	0	0	0	0	0	0	0	0	0	0	0	0	0	0	0	0	0	0	0	0	0	0	0	0	0	0	0	0	0	0	0	0	0	0	0	0	0	0	0	0
ka_fru26bp_pfk1_ki_atp		KA		0	0	0	0	0	0	0	0	0	0	0	0	0	0	0	0	0	0	0	0	0	0	0	0	0	0	0	0	0	0	0	0	0	0	0	0	0	0	0	0	0	0	0	0	0	0
k0_atp_pfk1_km_atp		KM		0	0	0	0	0	0	0	0	0	0	0	0	0	0	0	0	0	0	0	0	0	0	0	0	0	0	0	0	0	0	0	0	0	0	0	0	0	0	0	0	0	0	0	0	0	0
ka_fru26bp_pfk1_km_atp		KA		0	0	0	0	0	0	0	0	0	0	0	0	0	0	0	0	0	0	0	0	0	0	0	0	0	0	0	0	0	0	0	0	0	0	0	0	0	0	0	0	0	0	0	0	0	0
vmax_fbp1		VMAX		0	0	0	0	0	0	0	0	0	0	0	0	0	0	0	0	0	0	0	0	0	0	0	0	0	0	0	0	0	0	0	0	0	0	0	0	0	0	0	0	0	0	0	0	0	0
n_fbp1		N		0	0	0	0	0	0	0	0	0	0	0	0	0	0	0	0	0	0	0	0	0	0	0	0	0	0	0	0	0	0	0	0	0	0	0	0	0	0	0	0	0	0	0	0	0	0
ki_fru26bp_fbp1		KA		0	0	0	0	0	0	0	0	0	0	0	0	0	0	0	0	0	0	0	0	0	0	0	0	0	0	0	0	0	0	0	0	0	0	0	0	0	0	0	0	0	0	0	0	0	0
km_fru16bp_fbp1_phospho		KM		0	0	0	0	0	0	0	0	0	0	0	0	0	0	0	0	0	0	0	0	0	0	0	0	0	0	0	0	0	0	0	0	0	0	0	0	0	0	0	0	0	0	0	0	0	0
km_fru16bp_fbp1_native		KM		0	0	0	0	0	0	0	0	0	0	0	0	0	0	0	0	0	0	0	0	0	0	0	0	0	0	0	0	0	0	0	0	0	0	0	0	0	0	0	0	0	0	0	0	0	0
vmax_ald		VMAX		0	0	0	0	0	0	0	0	0	0	0	0	0	0	0	0	0	0	0	0	0	0	0	0	0	0	0	0	0	0	0	0	0	0	0	0	0	0	0	0	0	0	0	0	0	0
km_fru16bp_ald		KM		0	0	0	0	0	0	0	0	0	0	0	0	0	0	0	0	0	0	0	0	0	0	0	0	0	0	0	0	0	0	0	0	0	0	0	0	0	0	0	0	0	0	0	0	0	0
km_grap_ald		KM		0	0	0	0	0	0	0	0	0	0	0	0	0	0	0	0	0	0	0	0	0	0	0	0	0	0	0	0	0	0	0	0	0	0	0	0	0	0	0	0	0	0	0	0	0	0
km_dhap_ald		KM		0	0	0	0	0	0	0	0	0	0	0	0	0	0	0	0	0	0	0	0	0	0	0	0	0	0	0	0	0	0	0	0	0	0	0	0	0	0	0	0	0	0	0	0	0	0
vmax_tpi		VMAX		0	0	0	0	0	0	0	0	0	0	0	0	0	0	0	0	0	0	0	0	0	0	0	0	0	0	0	0	0	0	0	0	0	0	0	0	0	0	0	0	0	0	0	0	0	0
km_dhap_tpi		KM		0	0	0	0	0	0	0	0	0	0	0	0	0	0	0	0	0	0	0	0	0	0	0	0	0	0	0	0	0	0	0	0	0	0	0	0	0	0	0	0	0	0	0	0	0	0
km_grap_tpi		KM		0	0	0	0	0	0	0	0	0	0	0	0	0	0	0	0	0	0	0	0	0	0	0	0	0	0	0	0	0	0	0	0	0	0	0	0	0	0	0	0	0	0	0	0	0	0
vmax_gapdh		VMAX		0	0	0	0	0	0	0	0	0	0	0	0	0	0	0	0	0	0	0	0	0	0	0	0	0	0	0	0	0	0	0	0	0	0	0	0	0	0	0	0	0	0	0	0	0	0
km_nad_gapdh		KM		0	0	0	0	0	0	0	0	0	0	0	0	0	0	0	0	0	0	0	0	0	0	0	0	0	0	0	0	0	0	0	0	0	0	0	0	0	0	0	0	0	0	0	0	0	0
km_grap_gapdh		KM		0	0	0	0	0	0	0	0	0	0	0	0	0	0	0	0	0	0	0	0	0	0	0	0	0	0	0	0	0	0	0	0	0	0	0	0	0	0	0	0	0	0	0	0	0	0
km_p_gapdh		KM		0	0	0	0	0	0	0	0	0	0	0	0	0	0	0	0	0	0	0	0	0	0	0	0	0	0	0	0	0	0	0	0	0	0	0	0	0	0	0	0	0	0	0	0	0	0
km_nadh_gapdh		KM		0	0	0	0	0	0	0	0	0	0	0	0	0	0	0	0	0	0	0	0	0	0	0	0	0	0	0	0	0	0	0	0	0	0	0	0	0	0	0	0	0	0	0	0	0	0
km_bpg13_gapdh		KM		0	0	0	0	0	0	0	0	0	0	0	0	0	0	0	0	0	0	0	0	0	0	0	0	0	0	0	0	0	0	0	0	0	0	0	0	0	0	0	0	0	0	0	0	0	0
vmax_pgk		VMAX		0	0	0	0	0	0	0	0	0	0	0	0	0	0	0	0	0	0	0	0	0	0	0	0	0	0	0	0	0	0	0	0	0	0	0	0	0	0	0	0	0	0	0	0	0	0
km_adp_pgk		KM		0	0	0	0	0	0	0	0	0	0	0	0	0	0	0	0	0	0	0	0	0	0	0	0	0	0	0	0	0	0	0	0	0	0	0	0	0	0	0	0	0	0	0	0	0	0
km_bpg13_pgk		KM		0	0	0	0	0	0	0	0	0	0	0	0	0	0	0	0	0	0	0	0	0	0	0	0	0	0	0	0	0	0	0	0	0	0	0	0	0	0	0	0	0	0	0	0	0	0
km_atp_pgk		KM		0	0	0	0	0	0	0	0	0	0	0	0	0	0	0	0	0	0	0	0	0	0	0	0	0	0	0	0	0	0	0	0	0	0	0	0	0	0	0	0	0	0	0	0	0	0
km_pg3_pgk		KM		0	0	0	0	0	0	0	0	0	0	0	0	0	0	0	0	0	0	0	0	0	0	0	0	0	0	0	0	0	0	0	0	0	0	0	0	0	0	0	0	0	0	0	0	0	0
vmax_pgm		VMAX		0	0	0	0	0	0	0	0	0	0	0	0	0	0	0	0	0	0	0	0	0	0	0	0	0	0	0	0	0	0	0	0	0	0	0	0	0	0	0	0	0	0	0	0	0	0
km_pg3_pgm		KM		0	0	0	0	0	0	0	0	0	0	0	0	0	0	0	0	0	0	0	0	0	0	0	0	0	0	0	0	0	0	0	0	0	0	0	0	0	0	0	0	0	0	0	0	0	0
keq_pgm		KA		0	0	0	0	0	0	0	0	0	0	0	0	0	0	0	0	0	0	0	0	0	0	0	0	0	0	0	0	0	0	0	0	0	0	0	0	0	0	0	0	0	0	0	0	0	0
vmax_en		VMAX		0	0	0	0	0	0	0	0	0	0	0	0	0	0	0	0	0	0	0	0	0	0	0	0	0	0	0	0	0	0	0	0	0	0	0	0	0	0	0	0	0	0	0	0	0	0
km_pg2_eno		KM		0	0	0	0	0	0	0	0	0	0	0	0	0	0	0	0	0	0	0	0	0	0	0	0	0	0	0	0	0	0	0	0	0	0	0	0	0	0	0	0	0	0	0	0	0	0
km_pep_eno		KM		0	0	0	0	0	0	0	0	0	0	0	0	0	0	0	0	0	0	0	0	0	0	0	0	0	0	0	0	0	0	0	0	0	0	0	0	0	0	0	0	0	0	0	0	0	0
vmax_pk		VMAX		0	0	0	0	0	0	0	0	0	0	0	0	0	0	0	0	0	0	0	0	0	0	0	0	0	0	0	0	0	0	0	0	0	0	0	0	0	0	0	0	0	0	0	0	0	0
km_pep_pk_native		KM		0	0	0	0	0	0	0	0	0	0	0	0	0	0	0	0	0	0	0	0	0	0	0	0	0	0	0	0	0	0	0	0	0	0	0	0	0	0	0	0	0	0	0	0	0	0
ki_atp_pk_native		KA		0	0	0	0	0	0	0	0	0	0	0	0	0	0	0	0	0	0	0	0	0	0	0	0	0	0	0	0	0	0	0	0	0	0	0	0	0	0	0	0	0	0	0	0	0	0
ki_ala_pk_native		KA		0	0	0	0	0	0	0	0	0	0	0	0	0	0	0	0	0	0	0	0	0	0	0	0	0	0	0	0	0	0	0	0	0	0	0	0	0	0	0	0	0	0	0	0	0	0
ka_fru16bp_pk_native		KA		0	0	0	0	0	0	0	0	0	0	0	0	0	0	0	0	0	0	0	0	0	0	0	0	0	0	0	0	0	0	0	0	0	0	0	0	0	0	0	0	0	0	0	0	0	0
km_adp_pk_native		KM		0	0	0	0	0	0	0	0	0	0	0	0	0	0	0	0	0	0	0	0	0	0	0	0	0	0	0	0	0	0	0	0	0	0	0	0	0	0	0	0	0	0	0	0	0	0
km_pep_pk_phospho		KM		0	0	0	0	0	0	0	0	0	0	0	0	0	0	0	0	0	0	0	0	0	0	0	0	0	0	0	0	0	0	0	0	0	0	0	0	0	0	0	0	0	0	0	0	0	0
n_pk_phospho		N		0	0	0	0	0	0	0	0	0	0	0	0	0	0	0	0	0	0	0	0	0	0	0	0	0	0	0	0	0	0	0	0	0	0	0	0	0	0	0	0	0	0	0	0	0	0
ki_atp_pk_phospho		KA		0	0	0	0	0	0	0	0	0	0	0	0	0	0	0	0	0	0	0	0	0	0	0	0	0	0	0	0	0	0	0	0	0	0	0	0	0	0	0	0	0	0	0	0	0	0
ki_ala_pk_phospho		KA		0	0	0	0	0	0	0	0	0	0	0	0	0	0	0	0	0	0	0	0	0	0	0	0	0	0	0	0	0	0	0	0	0	0	0	0	0	0	0	0	0	0	0	0	0	0
ka_fru16bp_pk_phospho		KA		0	0	0	0	0	0	0	0	0	0	0	0	0	0	0	0	0	0	0	0	0	0	0	0	0	0	0	0	0	0	0	0	0	0	0	0	0	0	0	0	0	0	0	0	0	0
km_adp_pk_phospho		KM		0	0	0	0	0	0	0	0	0	0	0	0	0	0	0	0	0	0	0	0	0	0	0	0	0	0	0	0	0	0	0	0	0	0	0	0	0	0	0	0	0	0	0	0	0	0
vmax_pepck		VMAX		0	0	0	0	0	0	0	0	0	0	0	0	0	0	0	0	0	0	0	0	0	0	0	0	0	0	0	0	0	0	0	0	0	0	0	0	0	0	0	0	0	0	0	0	0	0
km_oa_pepck		KM		0	0	0	0	0	0	0	0	0	0	0	0	0	0	0	0	0	0	0	0	0	0	0	0	0	0	0	0	0	0	0	0	0	0	0	0	0	0	0	0	0	0	0	0	0	0
km_gtp_pepck		KM		0	0	0	0	0	0	0	0	0	0	0	0	0	0	0	0	0	0	0	0	0	0	0	0	0	0	0	0	0	0	0	0	0	0	0	0	0	0	0	0	0	0	0	0	0	0
km_pep_pepck		KM		0	0	0	0	0	0	0	0	0	0	0	0	0	0	0	0	0	0	0	0	0	0	0	0	0	0	0	0	0	0	0	0	0	0	0	0	0	0	0	0	0	0	0	0	0	0
km_gdp_pepck		KM		0	0	0	0	0	0	0	0	0	0	0	0	0	0	0	0	0	0	0	0	0	0	0	0	0	0	0	0	0	0	0	0	0	0	0	0	0	0	0	0	0	0	0	0	0	0
km_co2_pepck		KM		0	0	0	0	0	0	0	0	0	0	0	0	0	0	0	0	0	0	0	0	0	0	0	0	0	0	0	0	0	0	0	0	0	0	0	0	0	0	0	0	0	0	0	0	0	0
vmax_ME		VMAX		0	0	0	0	0	0	0	0	0	0	0	0	0	0	0	0	0	0	0	0	0	0	0	0	0	0	0	0	0	0	0	0	0	0	0	0	0	0	0	0	0	0	0	0	0	0
km_ME_mal_cyt		KM		0	0	0	0	0	0	0	0	0	0	0	0	0	0	0	0	0	0	0	0	0	0	0	0	0	0	0	0	0	0	0	0	0	0	0	0	0	0	0	0	0	0	0	0	0	0
km_ME_nadp_cyt		KM		0	0	0	0	0	0	0	0	0	0	0	0	0	0	0	0	0	0	0	0	0	0	0	0	0	0	0	0	0	0	0	0	0	0	0	0	0	0	0	0	0	0	0	0	0	0
km_ME_pyr_cyt		KM		0	0	0	0	0	0	0	0	0	0	0	0	0	0	0	0	0	0	0	0	0	0	0	0	0	0	0	0	0	0	0	0	0	0	0	0	0	0	0	0	0	0	0	0	0	0
km_ME_hco3_cyt		KM		0	0	0	0	0	0	0	0	0	0	0	0	0	0	0	0	0	0	0	0	0	0	0	0	0	0	0	0	0	0	0	0	0	0	0	0	0	0	0	0	0	0	0	0	0	0
km_ME_nadph_cyt		KM		0	0	0	0	0	0	0	0	0	0	0	0	0	0	0	0	0	0	0	0	0	0	0	0	0	0	0	0	0	0	0	0	0	0	0	0	0	0	0	0	0	0	0	0	0	0
vmax_pepck_mito		VMAX		0	0	0	0	0	0	0	0	0	0	0	0	0	0	0	0	0	0	0	0	0	0	0	0	0	0	0	0	0	0	0	0	0	0	0	0	0	0	0	0	0	0	0	0	0	0
km_oa_mito_pepck_mito		KM		0	0	0	0	0	0	0	0	0	0	0	0	0	0	0	0	0	0	0	0	0	0	0	0	0	0	0	0	0	0	0	0	0	0	0	0	0	0	0	0	0	0	0	0	0	0
km_gtp_mito_pepck_mito		KM		0	0	0	0	0	0	0	0	0	0	0	0	0	0	0	0	0	0	0	0	0	0	0	0	0	0	0	0	0	0	0	0	0	0	0	0	0	0	0	0	0	0	0	0	0	0
km_pep_mito_pepck_mito		KM		0	0	0	0	0	0	0	0	0	0	0	0	0	0	0	0	0	0	0	0	0	0	0	0	0	0	0	0	0	0	0	0	0	0	0	0	0	0	0	0	0	0	0	0	0	0
km_gdp_mito_pepck_mito		KM		0	0	0	0	0	0	0	0	0	0	0	0	0	0	0	0	0	0	0	0	0	0	0	0	0	0	0	0	0	0	0	0	0	0	0	0	0	0	0	0	0	0	0	0	0	0
km_co2_mito_pepck_mito		KM		0	0	0	0	0	0	0	0	0	0	0	0	0	0	0	0	0	0	0	0	0	0	0	0	0	0	0	0	0	0	0	0	0	0	0	0	0	0	0	0	0	0	0	0	0	0
vmax_PC		VMAX		0	0	0	0	0	0	0	0	0	0	0	0	0	0	0	0	0	0	0	0	0	0	0	0	0	0	0	0	0	0	0	0	0	0	0	0	0	0	0	0	0	0	0	0	0	0
km_atp_mito_pc		KM		0	0	0	0	0	0	0	0	0	0	0	0	0	0	0	0	0	0	0	0	0	0	0	0	0	0	0	0	0	0	0	0	0	0	0	0	0	0	0	0	0	0	0	0	0	0
km_pyr_mito_pc		KM		0	0	0	0	0	0	0	0	0	0	0	0	0	0	0	0	0	0	0	0	0	0	0	0	0	0	0	0	0	0	0	0	0	0	0	0	0	0	0	0	0	0	0	0	0	0
km_co2_mito_pc		KM		0	0	0	0	0	0	0	0	0	0	0	0	0	0	0	0	0	0	0	0	0	0	0	0	0	0	0	0	0	0	0	0	0	0	0	0	0	0	0	0	0	0	0	0	0	0
vmax_ldh		VMAX		0	0	0	0	0	0	0	0	0	0	0	0	0	0	0	0	0	0	0	0	0	0	0	0	0	0	0	0	0	0	0	0	0	0	0	0	0	0	0	0	0	0	0	0	0	0
km_nadh_ldh		KM		0	0	0	0	0	0	0	0	0	0	0	0	0	0	0	0	0	0	0	0	0	0	0	0	0	0	0	0	0	0	0	0	0	0	0	0	0	0	0	0	0	0	0	0	0	0
km_pyr_ldh		KM		0	0	0	0	0	0	0	0	0	0	0	0	0	0	0	0	0	0	0	0	0	0	0	0	0	0	0	0	0	0	0	0	0	0	0	0	0	0	0	0	0	0	0	0	0	0
km_lac_ldh		KM		0	0	0	0	0	0	0	0	0	0	0	0	0	0	0	0	0	0	0	0	0	0	0	0	0	0	0	0	0	0	0	0	0	0	0	0	0	0	0	0	0	0	0	0	0	0
km_nad_ldh		KM		0	0	0	0	0	0	0	0	0	0	0	0	0	0	0	0	0	0	0	0	0	0	0	0	0	0	0	0	0	0	0	0	0	0	0	0	0	0	0	0	0	0	0	0	0	0
vmax_lact		VMAX		0	0	0	0	0	0	0	0	0	0	0	0	0	0	0	0	0	0	0	0	0	0	0	0	0	0	0	0	0	0	0	0	0	0	0	0	0	0	0	0	0	0	0	0	0	0
km_lac_ext_lact		KM		0	0	0	0	0	0	0	0	0	0	0	0	0	0	0	0	0	0	0	0	0	0	0	0	0	0	0	0	0	0	0	0	0	0	0	0	0	0	0	0	0	0	0	0	0	0
km_lac_lact		KM		0	0	0	0	0	0	0	0	0	0	0	0	0	0	0	0	0	0	0	0	0	0	0	0	0	0	0	0	0	0	0	0	0	0	0	0	0	0	0	0	0	0	0	0	0	0
km_PYRT_pyr_ext		KM		0	0	0	0	0	0	0	0	0	0	0	0	0	0	0	0	0	0	0	0	0	0	0	0	0	0	0	0	0	0	0	0	0	0	0	0	0	0	0	0	0	0	0	0	0	0
km_PYRT_pyr_cyt		KM		0	0	0	0	0	0	0	0	0	0	0	0	0	0	0	0	0	0	0	0	0	0	0	0	0	0	0	0	0	0	0	0	0	0	0	0	0	0	0	0	0	0	0	0	0	0
vmax_pyrt_mito		VMAX		0	0	0	0	0	0	0	0	0	0	0	0	0	0	0	0	0	0	0	0	0	0	0	0	0	0	0	0	0	0	0	0	0	0	0	0	0	0	0	0	0	0	0	0	0	0
km_pyr_pyrt		KM		0	0	0	0	0	0	0	0	0	0	0	0	0	0	0	0	0	0	0	0	0	0	0	0	0	0	0	0	0	0	0	0	0	0	0	0	0	0	0	0	0	0	0	0	0	0
km_pyr_mito_pyrt		KM		0	0	0	0	0	0	0	0	0	0	0	0	0	0	0	0	0	0	0	0	0	0	0	0	0	0	0	0	0	0	0	0	0	0	0	0	0	0	0	0	0	0	0	0	0	0
vmax_pept		VMAX		0	0	0	0	0	0	0	0	0	0	0	0	0	0	0	0	0	0	0	0	0	0	0	0	0	0	0	0	0	0	0	0	0	0	0	0	0	0	0	0	0	0	0	0	0	0
km_pep_pept		KM		0	0	0	0	0	0	0	0	0	0	0	0	0	0	0	0	0	0	0	0	0	0	0	0	0	0	0	0	0	0	0	0	0	0	0	0	0	0	0	0	0	0	0	0	0	0
km_PEPT_cit_cyt		KA		0	0	0	0	0	0	0	0	0	0	0	0	0	0	0	0	0	0	0	0	0	0	0	0	0	0	0	0	0	0	0	0	0	0	0	0	0	0	0	0	0	0	0	0	0	0
km_pep_mito_pept		KM		0	0	0	0	0	0	0	0	0	0	0	0	0	0	0	0	0	0	0	0	0	0	0	0	0	0	0	0	0	0	0	0	0	0	0	0	0	0	0	0	0	0	0	0	0	0
km_PEPT_cit_mito		KA		0	0	0	0	0	0	0	0	0	0	0	0	0	0	0	0	0	0	0	0	0	0	0	0	0	0	0	0	0	0	0	0	0	0	0	0	0	0	0	0	0	0	0	0	0	0
vmax_pyrmalt		VMAX		0	0	0	0	0	0	0	0	0	0	0	0	0	0	0	0	0	0	0	0	0	0	0	0	0	0	0	0	0	0	0	0	0	0	0	0	0	0	0	0	0	0	0	0	0	0
km_mal_mito_pyrmalt		KM		0	0	0	0	0	0	0	0	0	0	0	0	0	0	0	0	0	0	0	0	0	0	0	0	0	0	0	0	0	0	0	0	0	0	0	0	0	0	0	0	0	0	0	0	0	0
km_pyr_pyrmalt		KM		0	0	0	0	0	0	0	0	0	0	0	0	0	0	0	0	0	0	0	0	0	0	0	0	0	0	0	0	0	0	0	0	0	0	0	0	0	0	0	0	0	0	0	0	0	0
km_mal_pyrmalt		KM		0	0	0	0	0	0	0	0	0	0	0	0	0	0	0	0	0	0	0	0	0	0	0	0	0	0	0	0	0	0	0	0	0	0	0	0	0	0	0	0	0	0	0	0	0	0
km_pyr_mito_pyrmalt		KM		0	0	0	0	0	0	0	0	0	0	0	0	0	0	0	0	0	0	0	0	0	0	0	0	0	0	0	0	0	0	0	0	0	0	0	0	0	0	0	0	0	0	0	0	0	0
vmax_mdh		VMAX		0	0	0	0	0	0	0	0	0	0	0	0	0	0	0	0	0	0	0	0	0	0	0	0	0	0	0	0	0	0	0	0	0	0	0	0	0	0	0	0	0	0	0	0	0	0
km_mal_mdh		KM		0	0	0	0	0	0	0	0	0	0	0	0	0	0	0	0	0	0	0	0	0	0	0	0	0	0	0	0	0	0	0	0	0	0	0	0	0	0	0	0	0	0	0	0	0	0
km_nad_mdh		KM		0	0	0	0	0	0	0	0	0	0	0	0	0	0	0	0	0	0	0	0	0	0	0	0	0	0	0	0	0	0	0	0	0	0	0	0	0	0	0	0	0	0	0	0	0	0
km_oa_mdh		KM		0	0	0	0	0	0	0	0	0	0	0	0	0	0	0	0	0	0	0	0	0	0	0	0	0	0	0	0	0	0	0	0	0	0	0	0	0	0	0	0	0	0	0	0	0	0
km_nadh_mdh		KM		0	0	0	0	0	0	0	0	0	0	0	0	0	0	0	0	0	0	0	0	0	0	0	0	0	0	0	0	0	0	0	0	0	0	0	0	0	0	0	0	0	0	0	0	0	0
vmax_ndk_gtp		VMAX		0	0	0	0	0	0	0	0	0	0	0	0	0	0	0	0	0	0	0	0	0	0	0	0	0	0	0	0	0	0	0	0	0	0	0	0	0	0	0	0	0	0	0	0	0	0
km_atp_ndk		KM		0	0	0	0	0	0	0	0	0	0	0	0	0	0	0	0	0	0	0	0	0	0	0	0	0	0	0	0	0	0	0	0	0	0	0	0	0	0	0	0	0	0	0	0	0	0
km_gdp_ndk		KM		0	0	0	0	0	0	0	0	0	0	0	0	0	0	0	0	0	0	0	0	0	0	0	0	0	0	0	0	0	0	0	0	0	0	0	0	0	0	0	0	0	0	0	0	0	0
km_adp_ndk		KM		0	0	0	0	0	0	0	0	0	0	0	0	0	0	0	0	0	0	0	0	0	0	0	0	0	0	0	0	0	0	0	0	0	0	0	0	0	0	0	0	0	0	0	0	0	0
km_gtp_ndk		KM		0	0	0	0	0	0	0	0	0	0	0	0	0	0	0	0	0	0	0	0	0	0	0	0	0	0	0	0	0	0	0	0	0	0	0	0	0	0	0	0	0	0	0	0	0	0
vmax_ndk_gtp_mito		VMAX		0	0	0	0	0	0	0	0	0	0	0	0	0	0	0	0	0	0	0	0	0	0	0	0	0	0	0	0	0	0	0	0	0	0	0	0	0	0	0	0	0	0	0	0	0	0
km_atp_mito_ndk		KM		0	0	0	0	0	0	0	0	0	0	0	0	0	0	0	0	0	0	0	0	0	0	0	0	0	0	0	0	0	0	0	0	0	0	0	0	0	0	0	0	0	0	0	0	0	0
km_gdp_mito_ndk		KM		0	0	0	0	0	0	0	0	0	0	0	0	0	0	0	0	0	0	0	0	0	0	0	0	0	0	0	0	0	0	0	0	0	0	0	0	0	0	0	0	0	0	0	0	0	0
km_adp_mito_ndk		KM		0	0	0	0	0	0	0	0	0	0	0	0	0	0	0	0	0	0	0	0	0	0	0	0	0	0	0	0	0	0	0	0	0	0	0	0	0	0	0	0	0	0	0	0	0	0
km_gtp_mito_ndk		KM		0	0	0	0	0	0	0	0	0	0	0	0	0	0	0	0	0	0	0	0	0	0	0	0	0	0	0	0	0	0	0	0	0	0	0	0	0	0	0	0	0	0	0	0	0	0
vmax_ASAT_mito		VMAX		0	0	0	0	0	0	0	0	0	0	0	0	0	0	0	0	0	0	0	0	0	0	0	0	0	0	0	0	0	0	0	0	0	0	0	0	0	0	0	0	0	0	0	0	0	0
km_ASAT_mito_asp_mito		KM		0	0	0	0	0	0	0	0	0	0	0	0	0	0	0	0	0	0	0	0	0	0	0	0	0	0	0	0	0	0	0	0	0	0	0	0	0	0	0	0	0	0	0	0	0	0
km_ASAT_mito_akg_mito		KM		0	0	0	0	0	0	0	0	0	0	0	0	0	0	0	0	0	0	0	0	0	0	0	0	0	0	0	0	0	0	0	0	0	0	0	0	0	0	0	0	0	0	0	0	0	0
km_ASAT_mito_oaa_mito		KM		0	0	0	0	0	0	0	0	0	0	0	0	0	0	0	0	0	0	0	0	0	0	0	0	0	0	0	0	0	0	0	0	0	0	0	0	0	0	0	0	0	0	0	0	0	0
km_ASAT_mito_glu_mito		KM		0	0	0	0	0	0	0	0	0	0	0	0	0	0	0	0	0	0	0	0	0	0	0	0	0	0	0	0	0	0	0	0	0	0	0	0	0	0	0	0	0	0	0	0	0	0
vmax_ASAT_cyt		VMAX		0	0	0	0	0	0	0	0	0	0	0	0	0	0	0	0	0	0	0	0	0	0	0	0	0	0	0	0	0	0	0	0	0	0	0	0	0	0	0	0	0	0	0	0	0	0
km_ASAT_mito_asp_cyt		KM		0	0	0	0	0	0	0	0	0	0	0	0	0	0	0	0	0	0	0	0	0	0	0	0	0	0	0	0	0	0	0	0	0	0	0	0	0	0	0	0	0	0	0	0	0	0
km_ASAT_mito_akg_cyt		KM		0	0	0	0	0	0	0	0	0	0	0	0	0	0	0	0	0	0	0	0	0	0	0	0	0	0	0	0	0	0	0	0	0	0	0	0	0	0	0	0	0	0	0	0	0	0
km_ASAT_mito_oaa_cyt		KM		0	0	0	0	0	0	0	0	0	0	0	0	0	0	0	0	0	0	0	0	0	0	0	0	0	0	0	0	0	0	0	0	0	0	0	0	0	0	0	0	0	0	0	0	0	0
km_ASAT_mito_glu_cyt	=	KM		0	0	0	0	0	0	0	0	0	0	0	0	0	0	0	0	0	0	0	0	0	0	0	0	0	0	0	0	0	0	0	0	0	0	0	0	0	0	0	0	0	0	0	0	0	0
vmax_AGC		VMAX		0	0	0	0	0	0	0	0	0	0	0	0	0	0	0	0	0	0	0	0	0	0	0	0	0	0	0	0	0	0	0	0	0	0	0	0	0	0	0	0	0	0	0	0	0	0
k0_AGC_asp_mito		KM		0	0	0	0	0	0	0	0	0	0	0	0	0	0	0	0	0	0	0	0	0	0	0	0	0	0	0	0	0	0	0	0	0	0	0	0	0	0	0	0	0	0	0	0	0	0
ki_AGC_glu_mito		KA		0	0	0	0	0	0	0	0	0	0	0	0	0	0	0	0	0	0	0	0	0	0	0	0	0	0	0	0	0	0	0	0	0	0	0	0	0	0	0	0	0	0	0	0	0	0
km_AGC_glu_cyt		KM		0	0	0	0	0	0	0	0	0	0	0	0	0	0	0	0	0	0	0	0	0	0	0	0	0	0	0	0	0	0	0	0	0	0	0	0	0	0	0	0	0	0	0	0	0	0
k0_AGC_asp_cyt		KM		0	0	0	0	0	0	0	0	0	0	0	0	0	0	0	0	0	0	0	0	0	0	0	0	0	0	0	0	0	0	0	0	0	0	0	0	0	0	0	0	0	0	0	0	0	0
ki_AGC_glu_cyt		KA		0	0	0	0	0	0	0	0	0	0	0	0	0	0	0	0	0	0	0	0	0	0	0	0	0	0	0	0	0	0	0	0	0	0	0	0	0	0	0	0	0	0	0	0	0	0
km_AGC_glu_mito		KM		0	0	0	0	0	0	0	0	0	0	0	0	0	0	0	0	0	0	0	0	0	0	0	0	0	0	0	0	0	0	0	0	0	0	0	0	0	0	0	0	0	0	0	0	0	0
vmax_MAC		VMAX		0	0	0	0	0	0	0	0	0	0	0	0	0	0	0	0	0	0	0	0	0	0	0	0	0	0	0	0	0	0	0	0	0	0	0	0	0	0	0	0	0	0	0	0	0	0
k0_MAC_akg_cyt		KM		0	0	0	0	0	0	0	0	0	0	0	0	0	0	0	0	0	0	0	0	0	0	0	0	0	0	0	0	0	0	0	0	0	0	0	0	0	0	0	0	0	0	0	0	0	0
ki_MAC_mal_cyt		KA		0	0	0	0	0	0	0	0	0	0	0	0	0	0	0	0	0	0	0	0	0	0	0	0	0	0	0	0	0	0	0	0	0	0	0	0	0	0	0	0	0	0	0	0	0	0
ki_MAC_cit_cyt		KA		0	0	0	0	0	0	0	0	0	0	0	0	0	0	0	0	0	0	0	0	0	0	0	0	0	0	0	0	0	0	0	0	0	0	0	0	0	0	0	0	0	0	0	0	0	0
ki_MAC_glu_cyt		KA		0	0	0	0	0	0	0	0	0	0	0	0	0	0	0	0	0	0	0	0	0	0	0	0	0	0	0	0	0	0	0	0	0	0	0	0	0	0	0	0	0	0	0	0	0	0
km_MAC_mal_cyt		KM		0	0	0	0	0	0	0	0	0	0	0	0	0	0	0	0	0	0	0	0	0	0	0	0	0	0	0	0	0	0	0	0	0	0	0	0	0	0	0	0	0	0	0	0	0	0
km_MAC_akg_mito		KM		0	0	0	0	0	0	0	0	0	0	0	0	0	0	0	0	0	0	0	0	0	0	0	0	0	0	0	0	0	0	0	0	0	0	0	0	0	0	0	0	0	0	0	0	0	0
km_MAC_mal_mito		KM		0	0	0	0	0	0	0	0	0	0	0	0	0	0	0	0	0	0	0	0	0	0	0	0	0	0	0	0	0	0	0	0	0	0	0	0	0	0	0	0	0	0	0	0	0	0
vmax_G3PDH_cyt		VMAX		0	0	0	0	0	0	0	0	0	0	0	0	0	0	0	0	0	0	0	0	0	0	0	0	0	0	0	0	0	0	0	0	0	0	0	0	0	0	0	0	0	0	0	0	0	0
km_G3PDH_cyt_dhap_cyt		KM		0	0	0	0	0	0	0	0	0	0	0	0	0	0	0	0	0	0	0	0	0	0	0	0	0	0	0	0	0	0	0	0	0	0	0	0	0	0	0	0	0	0	0	0	0	0
km_G3PDH_cyt_nadh_cyt		KM		0	0	0	0	0	0	0	0	0	0	0	0	0	0	0	0	0	0	0	0	0	0	0	0	0	0	0	0	0	0	0	0	0	0	0	0	0	0	0	0	0	0	0	0	0	0
km_G3PDH_cyt_g3p_cyt		KM		0	0	0	0	0	0	0	0	0	0	0	0	0	0	0	0	0	0	0	0	0	0	0	0	0	0	0	0	0	0	0	0	0	0	0	0	0	0	0	0	0	0	0	0	0	0
km_G3PDH_cyt_nad_cyt		KM		0	0	0	0	0	0	0	0	0	0	0	0	0	0	0	0	0	0	0	0	0	0	0	0	0	0	0	0	0	0	0	0	0	0	0	0	0	0	0	0	0	0	0	0	0	0
vmax_G3PDH_mito		VMAX		0	0	0	0	0	0	0	0	0	0	0	0	0	0	0	0	0	0	0	0	0	0	0	0	0	0	0	0	0	0	0	0	0	0	0	0	0	0	0	0	0	0	0	0	0	0
km_G3PDH_mito_dhap_cyt		KM		0	0	0	0	0	0	0	0	0	0	0	0	0	0	0	0	0	0	0	0	0	0	0	0	0	0	0	0	0	0	0	0	0	0	0	0	0	0	0	0	0	0	0	0	0	0
km_G3PDH_mito_g3p_cyt		KM		0	0	0	0	0	0	0	0	0	0	0	0	0	0	0	0	0	0	0	0	0	0	0	0	0	0	0	0	0	0	0	0	0	0	0	0	0	0	0	0	0	0	0	0	0	0
vmax_G6PDH		VMAX		0	0	0	0	0	0	0	0	0	0	0	0	0	0	0	0	0	0	0	0	0	0	0	0	0	0	0	0	0	0	0	0	0	0	0	0	0	0	0	0	0	0	0	0	0	0
km_G6PDH_glc6p_cyt		KM		0	0	0	0	0	0	0	0	0	0	0	0	0	0	0	0	0	0	0	0	0	0	0	0	0	0	0	0	0	0	0	0	0	0	0	0	0	0	0	0	0	0	0	0	0	0
ki_G6PDH_c16_coa_cyt		KA		0	0	0	0	0	0	0	0	0	0	0	0	0	0	0	0	0	0	0	0	0	0	0	0	0	0	0	0	0	0	0	0	0	0	0	0	0	0	0	0	0	0	0	0	0	0
km_G6PDH_nadp_cyt		KM		0	0	0	0	0	0	0	0	0	0	0	0	0	0	0	0	0	0	0	0	0	0	0	0	0	0	0	0	0	0	0	0	0	0	0	0	0	0	0	0	0	0	0	0	0	0
ki_G6PDH_nadph_cyt		KM		0	0	0	0	0	0	0	0	0	0	0	0	0	0	0	0	0	0	0	0	0	0	0	0	0	0	0	0	0	0	0	0	0	0	0	0	0	0	0	0	0	0	0	0	0	0
vmax_PGLS		VMAX		0	0	0	0	0	0	0	0	0	0	0	0	0	0	0	0	0	0	0	0	0	0	0	0	0	0	0	0	0	0	0	0	0	0	0	0	0	0	0	0	0	0	0	0	0	0
km_PGLS_pgl6_cyt		KM		0	0	0	0	0	0	0	0	0	0	0	0	0	0	0	0	0	0	0	0	0	0	0	0	0	0	0	0	0	0	0	0	0	0	0	0	0	0	0	0	0	0	0	0	0	0
vmax_PGDH		VMAX		0	0	0	0	0	0	0	0	0	0	0	0	0	0	0	0	0	0	0	0	0	0	0	0	0	0	0	0	0	0	0	0	0	0	0	0	0	0	0	0	0	0	0	0	0	0
km_PGDH_nadp_cyt		KM		0	0	0	0	0	0	0	0	0	0	0	0	0	0	0	0	0	0	0	0	0	0	0	0	0	0	0	0	0	0	0	0	0	0	0	0	0	0	0	0	0	0	0	0	0	0
ki_PGDH_nadph_cyt		KA		0	0	0	0	0	0	0	0	0	0	0	0	0	0	0	0	0	0	0	0	0	0	0	0	0	0	0	0	0	0	0	0	0	0	0	0	0	0	0	0	0	0	0	0	0	0
km_PGDH_pg6_cyt		KM		0	0	0	0	0	0	0	0	0	0	0	0	0	0	0	0	0	0	0	0	0	0	0	0	0	0	0	0	0	0	0	0	0	0	0	0	0	0	0	0	0	0	0	0	0	0
km_PGDH_ru5p_cyt		KM		0	0	0	0	0	0	0	0	0	0	0	0	0	0	0	0	0	0	0	0	0	0	0	0	0	0	0	0	0	0	0	0	0	0	0	0	0	0	0	0	0	0	0	0	0	0
km_PGDH_co2_cyt		KM		0	0	0	0	0	0	0	0	0	0	0	0	0	0	0	0	0	0	0	0	0	0	0	0	0	0	0	0	0	0	0	0	0	0	0	0	0	0	0	0	0	0	0	0	0	0
km_PGDH_nadph_cyt		KM		0	0	0	0	0	0	0	0	0	0	0	0	0	0	0	0	0	0	0	0	0	0	0	0	0	0	0	0	0	0	0	0	0	0	0	0	0	0	0	0	0	0	0	0	0	0
vmax_RPE		VMAX		0	0	0	0	0	0	0	0	0	0	0	0	0	0	0	0	0	0	0	0	0	0	0	0	0	0	0	0	0	0	0	0	0	0	0	0	0	0	0	0	0	0	0	0	0	0
km_RPE_ru5p_cyt		KM		0	0	0	0	0	0	0	0	0	0	0	0	0	0	0	0	0	0	0	0	0	0	0	0	0	0	0	0	0	0	0	0	0	0	0	0	0	0	0	0	0	0	0	0	0	0
km_RPE_x5p_cyt		KM		0	0	0	0	0	0	0	0	0	0	0	0	0	0	0	0	0	0	0	0	0	0	0	0	0	0	0	0	0	0	0	0	0	0	0	0	0	0	0	0	0	0	0	0	0	0
vmax_RPI		VMAX		0	0	0	0	0	0	0	0	0	0	0	0	0	0	0	0	0	0	0	0	0	0	0	0	0	0	0	0	0	0	0	0	0	0	0	0	0	0	0	0	0	0	0	0	0	0
km_RPI_r5p_cyt		KM		0	0	0	0	0	0	0	0	0	0	0	0	0	0	0	0	0	0	0	0	0	0	0	0	0	0	0	0	0	0	0	0	0	0	0	0	0	0	0	0	0	0	0	0	0	0
km_RPI_ru5p_cyt		KM		0	0	0	0	0	0	0	0	0	0	0	0	0	0	0	0	0	0	0	0	0	0	0	0	0	0	0	0	0	0	0	0	0	0	0	0	0	0	0	0	0	0	0	0	0	0
vmax_TALDO		VMAX		0	0	0	0	0	0	0	0	0	0	0	0	0	0	0	0	0	0	0	0	0	0	0	0	0	0	0	0	0	0	0	0	0	0	0	0	0	0	0	0	0	0	0	0	0	0
km_TALDO_s7p_cyt		KM		0	0	0	0	0	0	0	0	0	0	0	0	0	0	0	0	0	0	0	0	0	0	0	0	0	0	0	0	0	0	0	0	0	0	0	0	0	0	0	0	0	0	0	0	0	0
km_TALDO_grap_cyt		KM		0	0	0	0	0	0	0	0	0	0	0	0	0	0	0	0	0	0	0	0	0	0	0	0	0	0	0	0	0	0	0	0	0	0	0	0	0	0	0	0	0	0	0	0	0	0
km_TALDO_e4p_cyt		KM		0	0	0	0	0	0	0	0	0	0	0	0	0	0	0	0	0	0	0	0	0	0	0	0	0	0	0	0	0	0	0	0	0	0	0	0	0	0	0	0	0	0	0	0	0	0
km_TALDO_fru6p_cyt		KM		0	0	0	0	0	0	0	0	0	0	0	0	0	0	0	0	0	0	0	0	0	0	0	0	0	0	0	0	0	0	0	0	0	0	0	0	0	0	0	0	0	0	0	0	0	0
vmax_TKETO1		VMAX		0	0	0	0	0	0	0	0	0	0	0	0	0	0	0	0	0	0	0	0	0	0	0	0	0	0	0	0	0	0	0	0	0	0	0	0	0	0	0	0	0	0	0	0	0	0
km_TKETO1_s7p_cyt		KM		0	0	0	0	0	0	0	0	0	0	0	0	0	0	0	0	0	0	0	0	0	0	0	0	0	0	0	0	0	0	0	0	0	0	0	0	0	0	0	0	0	0	0	0	0	0
km_TKETO1_grap_cyt		KM		0	0	0	0	0	0	0	0	0	0	0	0	0	0	0	0	0	0	0	0	0	0	0	0	0	0	0	0	0	0	0	0	0	0	0	0	0	0	0	0	0	0	0	0	0	0
km_TKETO1_r5p_cyt		KM		0	0	0	0	0	0	0	0	0	0	0	0	0	0	0	0	0	0	0	0	0	0	0	0	0	0	0	0	0	0	0	0	0	0	0	0	0	0	0	0	0	0	0	0	0	0
km_TKETO1_x5p_cyt		KM		0	0	0	0	0	0	0	0	0	0	0	0	0	0	0	0	0	0	0	0	0	0	0	0	0	0	0	0	0	0	0	0	0	0	0	0	0	0	0	0	0	0	0	0	0	0
vmax_TKETO2		VMAX		0	0	0	0	0	0	0	0	0	0	0	0	0	0	0	0	0	0	0	0	0	0	0	0	0	0	0	0	0	0	0	0	0	0	0	0	0	0	0	0	0	0	0	0	0	0
km_TKETO2_fru6p_cyt		KM		0	0	0	0	0	0	0	0	0	0	0	0	0	0	0	0	0	0	0	0	0	0	0	0	0	0	0	0	0	0	0	0	0	0	0	0	0	0	0	0	0	0	0	0	0	0
km_TKETO2_grap_cyt		KM		0	0	0	0	0	0	0	0	0	0	0	0	0	0	0	0	0	0	0	0	0	0	0	0	0	0	0	0	0	0	0	0	0	0	0	0	0	0	0	0	0	0	0	0	0	0
km_TKETO2_e4p_cyt		KM		0	0	0	0	0	0	0	0	0	0	0	0	0	0	0	0	0	0	0	0	0	0	0	0	0	0	0	0	0	0	0	0	0	0	0	0	0	0	0	0	0	0	0	0	0	0
km_TKETO2_x5p_cyt		KM		0	0	0	0	0	0	0	0	0	0	0	0	0	0	0	0	0	0	0	0	0	0	0	0	0	0	0	0	0	0	0	0	0	0	0	0	0	0	0	0	0	0	0	0	0	0
v0_CIT_MAL		VMAX		0	0	0	0	0	0	0	0	0	0	0	0	0	0	0	0	0	0	0	0	0	0	0	0	0	0	0	0	0	0	0	0	0	0	0	0	0	0	0	0	0	0	0	0	0	0
k0_CIT_MAL_cit_cyt		KM		0	0	0	0	0	0	0	0	0	0	0	0	0	0	0	0	0	0	0	0	0	0	0	0	0	0	0	0	0	0	0	0	0	0	0	0	0	0	0	0	0	0	0	0	0	0
ki_CIT_MAL_pep_cyt		KA		0	0	0	0	0	0	0	0	0	0	0	0	0	0	0	0	0	0	0	0	0	0	0	0	0	0	0	0	0	0	0	0	0	0	0	0	0	0	0	0	0	0	0	0	0	0
k0_CIT_MAL_cit_mito		KM		0	0	0	0	0	0	0	0	0	0	0	0	0	0	0	0	0	0	0	0	0	0	0	0	0	0	0	0	0	0	0	0	0	0	0	0	0	0	0	0	0	0	0	0	0	0
ki_CIT_MAL_suc_mito		KA		0	0	0	0	0	0	0	0	0	0	0	0	0	0	0	0	0	0	0	0	0	0	0	0	0	0	0	0	0	0	0	0	0	0	0	0	0	0	0	0	0	0	0	0	0	0
ki_CIT_MAL_isocit_mito		KA		0	0	0	0	0	0	0	0	0	0	0	0	0	0	0	0	0	0	0	0	0	0	0	0	0	0	0	0	0	0	0	0	0	0	0	0	0	0	0	0	0	0	0	0	0	0
ki_CIT_MAL_pep_mito		KA		0	0	0	0	0	0	0	0	0	0	0	0	0	0	0	0	0	0	0	0	0	0	0	0	0	0	0	0	0	0	0	0	0	0	0	0	0	0	0	0	0	0	0	0	0	0
n_CIT_MAL		KA		0	0	0	0	0	0	0	0	0	0	0	0	0	0	0	0	0	0	0	0	0	0	0	0	0	0	0	0	0	0	0	0	0	0	0	0	0	0	0	0	0	0	0	0	0	0
ki_CIT_MAL_c16_coa_cyt		KA		0	0	0	0	0	0	0	0	0	0	0	0	0	0	0	0	0	0	0	0	0	0	0	0	0	0	0	0	0	0	0	0	0	0	0	0	0	0	0	0	0	0	0	0	0	0
km_CIT_MAL_mal_cyt		KM		0	0	0	0	0	0	0	0	0	0	0	0	0	0	0	0	0	0	0	0	0	0	0	0	0	0	0	0	0	0	0	0	0	0	0	0	0	0	0	0	0	0	0	0	0	0
km_CIT_MAL_mal_mito		KM		0	0	0	0	0	0	0	0	0	0	0	0	0	0	0	0	0	0	0	0	0	0	0	0	0	0	0	0	0	0	0	0	0	0	0	0	0	0	0	0	0	0	0	0	0	0
vmax_CIT_LYS		VMAX		0	0	0	0	0	0	0	0	0	0	0	0	0	0	0	0	0	0	0	0	0	0	0	0	0	0	0	0	0	0	0	0	0	0	0	0	0	0	0	0	0	0	0	0	0	0
km_CIT_LYS_cit_cyt		KM		0	0	0	0	0	0	0	0	0	0	0	0	0	0	0	0	0	0	0	0	0	0	0	0	0	0	0	0	0	0	0	0	0	0	0	0	0	0	0	0	0	0	0	0	0	0
km_cit_ki_hydroxycit_cit_lys		KA		0	0	0	0	0	0	0	0	0	0	0	0	0	0	0	0	0	0	0	0	0	0	0	0	0	0	0	0	0	0	0	0	0	0	0	0	0	0	0	0	0	0	0	0	0	0
km_CIT_LYS_coa_cyt		KM		0	0	0	0	0	0	0	0	0	0	0	0	0	0	0	0	0	0	0	0	0	0	0	0	0	0	0	0	0	0	0	0	0	0	0	0	0	0	0	0	0	0	0	0	0	0
k0_CIT_LYS_atp_cyt		KM		0	0	0	0	0	0	0	0	0	0	0	0	0	0	0	0	0	0	0	0	0	0	0	0	0	0	0	0	0	0	0	0	0	0	0	0	0	0	0	0	0	0	0	0	0	0
ki_CIT_LYS_adp_cyt		KA		0	0	0	0	0	0	0	0	0	0	0	0	0	0	0	0	0	0	0	0	0	0	0	0	0	0	0	0	0	0	0	0	0	0	0	0	0	0	0	0	0	0	0	0	0	0
v0_ACC1		VMAX		0	0	0	0	0	0	0	0	0	0	0	0	0	0	0	0	0	0	0	0	0	0	0	0	0	0	0	0	0	0	0	0	0	0	0	0	0	0	0	0	0	0	0	0	0	0
ka_ACC1_phospho_cit_cyt		KA		0	0	0	0	0	0	0	0	0	0	0	0	0	0	0	0	0	0	0	0	0	0	0	0	0	0	0	0	0	0	0	0	0	0	0	0	0	0	0	0	0	0	0	0	0	0
ki_ACC1_phospho_malcoa_cyt		KA		0	0	0	0	0	0	0	0	0	0	0	0	0	0	0	0	0	0	0	0	0	0	0	0	0	0	0	0	0	0	0	0	0	0	0	0	0	0	0	0	0	0	0	0	0	0
km_ACC1_phospho_c16_coa_cyt		KA		0	0	0	0	0	0	0	0	0	0	0	0	0	0	0	0	0	0	0	0	0	0	0	0	0	0	0	0	0	0	0	0	0	0	0	0	0	0	0	0	0	0	0	0	0	0
km_ACC1_phospho_atp_cyt		KM		0	0	0	0	0	0	0	0	0	0	0	0	0	0	0	0	0	0	0	0	0	0	0	0	0	0	0	0	0	0	0	0	0	0	0	0	0	0	0	0	0	0	0	0	0	0
km_ACC1_phospho_acoa_cyt		KM		0	0	0	0	0	0	0	0	0	0	0	0	0	0	0	0	0	0	0	0	0	0	0	0	0	0	0	0	0	0	0	0	0	0	0	0	0	0	0	0	0	0	0	0	0	0
km_ACC1_phospho_hco3_cyt		KM		0	0	0	0	0	0	0	0	0	0	0	0	0	0	0	0	0	0	0	0	0	0	0	0	0	0	0	0	0	0	0	0	0	0	0	0	0	0	0	0	0	0	0	0	0	0
ka_ACC1_native_cit_cyt		KA		0	0	0	0	0	0	0	0	0	0	0	0	0	0	0	0	0	0	0	0	0	0	0	0	0	0	0	0	0	0	0	0	0	0	0	0	0	0	0	0	0	0	0	0	0	0
ki_ACC1_native_malcoa_cyt		KA		0	0	0	0	0	0	0	0	0	0	0	0	0	0	0	0	0	0	0	0	0	0	0	0	0	0	0	0	0	0	0	0	0	0	0	0	0	0	0	0	0	0	0	0	0	0
km_ACC1_native_atp_cyt		KM		0	0	0	0	0	0	0	0	0	0	0	0	0	0	0	0	0	0	0	0	0	0	0	0	0	0	0	0	0	0	0	0	0	0	0	0	0	0	0	0	0	0	0	0	0	0
km_ACC1_native_acoa_cyt		KM		0	0	0	0	0	0	0	0	0	0	0	0	0	0	0	0	0	0	0	0	0	0	0	0	0	0	0	0	0	0	0	0	0	0	0	0	0	0	0	0	0	0	0	0	0	0
km_ACC1_native_hco3_cyt		KM		0	0	0	0	0	0	0	0	0	0	0	0	0	0	0	0	0	0	0	0	0	0	0	0	0	0	0	0	0	0	0	0	0	0	0	0	0	0	0	0	0	0	0	0	0	0
v0_ACC2		VMAX		0	0	0	0	0	0	0	0	0	0	0	0	0	0	0	0	0	0	0	0	0	0	0	0	0	0	0	0	0	0	0	0	0	0	0	0	0	0	0	0	0	0	0	0	0	0
ka_ACC2_cit_cyt		KA		0	0	0	0	0	0	0	0	0	0	0	0	0	0	0	0	0	0	0	0	0	0	0	0	0	0	0	0	0	0	0	0	0	0	0	0	0	0	0	0	0	0	0	0	0	0
km_ACC2_phospho_atp_cyt		KM		0	0	0	0	0	0	0	0	0	0	0	0	0	0	0	0	0	0	0	0	0	0	0	0	0	0	0	0	0	0	0	0	0	0	0	0	0	0	0	0	0	0	0	0	0	0
km_ACC2_phospho_acoa_cyt		KM		0	0	0	0	0	0	0	0	0	0	0	0	0	0	0	0	0	0	0	0	0	0	0	0	0	0	0	0	0	0	0	0	0	0	0	0	0	0	0	0	0	0	0	0	0	0
ki_ACC2_phospho_malcoa_imm		KA		0	0	0	0	0	0	0	0	0	0	0	0	0	0	0	0	0	0	0	0	0	0	0	0	0	0	0	0	0	0	0	0	0	0	0	0	0	0	0	0	0	0	0	0	0	0
ka_ACC2_native_cit_cyt		KA		0	0	0	0	0	0	0	0	0	0	0	0	0	0	0	0	0	0	0	0	0	0	0	0	0	0	0	0	0	0	0	0	0	0	0	0	0	0	0	0	0	0	0	0	0	0
km_ACC2_native_atp_cyt		KM		0	0	0	0	0	0	0	0	0	0	0	0	0	0	0	0	0	0	0	0	0	0	0	0	0	0	0	0	0	0	0	0	0	0	0	0	0	0	0	0	0	0	0	0	0	0
km_ACC2_native_acoa_cyt		KM		0	0	0	0	0	0	0	0	0	0	0	0	0	0	0	0	0	0	0	0	0	0	0	0	0	0	0	0	0	0	0	0	0	0	0	0	0	0	0	0	0	0	0	0	0	0
ki_ACC2_native_malcoa_imm		KA		0	0	0	0	0	0	0	0	0	0	0	0	0	0	0	0	0	0	0	0	0	0	0	0	0	0	0	0	0	0	0	0	0	0	0	0	0	0	0	0	0	0	0	0	0	0
vmax_MDC2		VMAX		0	0	0	0	0	0	0	0	0	0	0	0	0	0	0	0	0	0	0	0	0	0	0	0	0	0	0	0	0	0	0	0	0	0	0	0	0	0	0	0	0	0	0	0	0	0
km_MDC2_malcoa_imm		KM		0	0	0	0	0	0	0	0	0	0	0	0	0	0	0	0	0	0	0	0	0	0	0	0	0	0	0	0	0	0	0	0	0	0	0	0	0	0	0	0	0	0	0	0	0	0
vmax_FAS_c4		VMAX		0	0	0	0	0	0	0	0	0	0	0	0	0	0	0	0	0	0	0	0	0	0	0	0	0	0	0	0	0	0	0	0	0	0	0	0	0	0	0	0	0	0	0	0	0	0
km_FAS_c4_acoa_cyt		KM		0	0	0	0	0	0	0	0	0	0	0	0	0	0	0	0	0	0	0	0	0	0	0	0	0	0	0	0	0	0	0	0	0	0	0	0	0	0	0	0	0	0	0	0	0	0
km_FAS_c4_malcoa_cyt		KM		0	0	0	0	0	0	0	0	0	0	0	0	0	0	0	0	0	0	0	0	0	0	0	0	0	0	0	0	0	0	0	0	0	0	0	0	0	0	0	0	0	0	0	0	0	0
km_FAS_c4_nadph_cyt		KM		0	0	0	0	0	0	0	0	0	0	0	0	0	0	0	0	0	0	0	0	0	0	0	0	0	0	0	0	0	0	0	0	0	0	0	0	0	0	0	0	0	0	0	0	0	0
vmax_FAS_c6		VMAX		0	0	0	0	0	0	0	0	0	0	0	0	0	0	0	0	0	0	0	0	0	0	0	0	0	0	0	0	0	0	0	0	0	0	0	0	0	0	0	0	0	0	0	0	0	0
km_FAS_c6_c4_coa_cyt		KM		0	0	0	0	0	0	0	0	0	0	0	0	0	0	0	0	0	0	0	0	0	0	0	0	0	0	0	0	0	0	0	0	0	0	0	0	0	0	0	0	0	0	0	0	0	0
km_FAS_c6_malcoa_cyt		KM		0	0	0	0	0	0	0	0	0	0	0	0	0	0	0	0	0	0	0	0	0	0	0	0	0	0	0	0	0	0	0	0	0	0	0	0	0	0	0	0	0	0	0	0	0	0
km_FAS_c6_nadph_cyt		KM		0	0	0	0	0	0	0	0	0	0	0	0	0	0	0	0	0	0	0	0	0	0	0	0	0	0	0	0	0	0	0	0	0	0	0	0	0	0	0	0	0	0	0	0	0	0
vmax_FAS_c8		VMAX		0	0	0	0	0	0	0	0	0	0	0	0	0	0	0	0	0	0	0	0	0	0	0	0	0	0	0	0	0	0	0	0	0	0	0	0	0	0	0	0	0	0	0	0	0	0
km_FAS_c8_c6_coa_cyt		KM		0	0	0	0	0	0	0	0	0	0	0	0	0	0	0	0	0	0	0	0	0	0	0	0	0	0	0	0	0	0	0	0	0	0	0	0	0	0	0	0	0	0	0	0	0	0
km_FAS_c8_malcoa_cyt		KM		0	0	0	0	0	0	0	0	0	0	0	0	0	0	0	0	0	0	0	0	0	0	0	0	0	0	0	0	0	0	0	0	0	0	0	0	0	0	0	0	0	0	0	0	0	0
km_FAS_c8_nadph_cyt		KM		0	0	0	0	0	0	0	0	0	0	0	0	0	0	0	0	0	0	0	0	0	0	0	0	0	0	0	0	0	0	0	0	0	0	0	0	0	0	0	0	0	0	0	0	0	0
vmax_FAS_c10		VMAX		0	0	0	0	0	0	0	0	0	0	0	0	0	0	0	0	0	0	0	0	0	0	0	0	0	0	0	0	0	0	0	0	0	0	0	0	0	0	0	0	0	0	0	0	0	0
km_FAS_c10_c8_coa_cyt		KM		0	0	0	0	0	0	0	0	0	0	0	0	0	0	0	0	0	0	0	0	0	0	0	0	0	0	0	0	0	0	0	0	0	0	0	0	0	0	0	0	0	0	0	0	0	0
km_FAS_c10_malcoa_cyt		KM		0	0	0	0	0	0	0	0	0	0	0	0	0	0	0	0	0	0	0	0	0	0	0	0	0	0	0	0	0	0	0	0	0	0	0	0	0	0	0	0	0	0	0	0	0	0
km_FAS_c10_nadph_cyt		KM		0	0	0	0	0	0	0	0	0	0	0	0	0	0	0	0	0	0	0	0	0	0	0	0	0	0	0	0	0	0	0	0	0	0	0	0	0	0	0	0	0	0	0	0	0	0
vmax_FAS_c12		VMAX		0	0	0	0	0	0	0	0	0	0	0	0	0	0	0	0	0	0	0	0	0	0	0	0	0	0	0	0	0	0	0	0	0	0	0	0	0	0	0	0	0	0	0	0	0	0
km_FAS_c12_c10_coa_cyt		KM		0	0	0	0	0	0	0	0	0	0	0	0	0	0	0	0	0	0	0	0	0	0	0	0	0	0	0	0	0	0	0	0	0	0	0	0	0	0	0	0	0	0	0	0	0	0
km_FAS_c12_malcoa_cyt		KM		0	0	0	0	0	0	0	0	0	0	0	0	0	0	0	0	0	0	0	0	0	0	0	0	0	0	0	0	0	0	0	0	0	0	0	0	0	0	0	0	0	0	0	0	0	0
km_FAS_c12_nadph_cyt		KM		0	0	0	0	0	0	0	0	0	0	0	0	0	0	0	0	0	0	0	0	0	0	0	0	0	0	0	0	0	0	0	0	0	0	0	0	0	0	0	0	0	0	0	0	0	0
vmax_FAS_c14		VMAX		0	0	0	0	0	0	0	0	0	0	0	0	0	0	0	0	0	0	0	0	0	0	0	0	0	0	0	0	0	0	0	0	0	0	0	0	0	0	0	0	0	0	0	0	0	0
km_FAS_c14_c12_coa_cyt		KM		0	0	0	0	0	0	0	0	0	0	0	0	0	0	0	0	0	0	0	0	0	0	0	0	0	0	0	0	0	0	0	0	0	0	0	0	0	0	0	0	0	0	0	0	0	0
km_FAS_c14_malcoa_cyt		KM		0	0	0	0	0	0	0	0	0	0	0	0	0	0	0	0	0	0	0	0	0	0	0	0	0	0	0	0	0	0	0	0	0	0	0	0	0	0	0	0	0	0	0	0	0	0
km_FAS_c14_nadph_cyt		KM		0	0	0	0	0	0	0	0	0	0	0	0	0	0	0	0	0	0	0	0	0	0	0	0	0	0	0	0	0	0	0	0	0	0	0	0	0	0	0	0	0	0	0	0	0	0
vmax_FAS_c16		VMAX		0	0	0	0	0	0	0	0	0	0	0	0	0	0	0	0	0	0	0	0	0	0	0	0	0	0	0	0	0	0	0	0	0	0	0	0	0	0	0	0	0	0	0	0	0	0
km_FAS_c16_c14_coa_cyt		KM		0	0	0	0	0	0	0	0	0	0	0	0	0	0	0	0	0	0	0	0	0	0	0	0	0	0	0	0	0	0	0	0	0	0	0	0	0	0	0	0	0	0	0	0	0	0
km_FAS_c16_malcoa_cyt		KM		0	0	0	0	0	0	0	0	0	0	0	0	0	0	0	0	0	0	0	0	0	0	0	0	0	0	0	0	0	0	0	0	0	0	0	0	0	0	0	0	0	0	0	0	0	0
km_FAS_c16_nadph_cyt		KM		0	0	0	0	0	0	0	0	0	0	0	0	0	0	0	0	0	0	0	0	0	0	0	0	0	0	0	0	0	0	0	0	0	0	0	0	0	0	0	0	0	0	0	0	0	0
vmax_GlycT		VMAX		0	0	0	0	0	0	0	0	0	0	0	0	0	0	0	0	0	0	0	0	0	0	0	0	0	0	0	0	0	0	0	0	0	0	0	0	0	0	0	0	0	0	0	0	0	0
km_GlycT_glyc_ext		KM		0	0	0	0	0	0	0	0	0	0	0	0	0	0	0	0	0	0	0	0	0	0	0	0	0	0	0	0	0	0	0	0	0	0	0	0	0	0	0	0	0	0	0	0	0	0
km_GlycT_glyc_cyt		KM		0	0	0	0	0	0	0	0	0	0	0	0	0	0	0	0	0	0	0	0	0	0	0	0	0	0	0	0	0	0	0	0	0	0	0	0	0	0	0	0	0	0	0	0	0	0
vmax_GlycK		VMAX		0	0	0	0	0	0	0	0	0	0	0	0	0	0	0	0	0	0	0	0	0	0	0	0	0	0	0	0	0	0	0	0	0	0	0	0	0	0	0	0	0	0	0	0	0	0
km_GlycK_glyc_cyt		KM		0	0	0	0	0	0	0	0	0	0	0	0	0	0	0	0	0	0	0	0	0	0	0	0	0	0	0	0	0	0	0	0	0	0	0	0	0	0	0	0	0	0	0	0	0	0
ki_GlycK_g3p_cyt		KA		0	0	0	0	0	0	0	0	0	0	0	0	0	0	0	0	0	0	0	0	0	0	0	0	0	0	0	0	0	0	0	0	0	0	0	0	0	0	0	0	0	0	0	0	0	0
km_GlycK_atp_cyt		KM		0	0	0	0	0	0	0	0	0	0	0	0	0	0	0	0	0	0	0	0	0	0	0	0	0	0	0	0	0	0	0	0	0	0	0	0	0	0	0	0	0	0	0	0	0	0
vmax_GPAT		VMAX		0	0	0	0	0	0	0	0	0	0	0	0	0	0	0	0	0	0	0	0	0	0	0	0	0	0	0	0	0	0	0	0	0	0	0	0	0	0	0	0	0	0	0	0	0	0
km_GPAT_g3p_cyt		KM		0	0	0	0	0	0	0	0	0	0	0	0	0	0	0	0	0	0	0	0	0	0	0	0	0	0	0	0	0	0	0	0	0	0	0	0	0	0	0	0	0	0	0	0	0	0
km_GPAT_c16_coa_cyt		KM		0	0	0	0	0	0	0	0	0	0	0	0	0	0	0	0	0	0	0	0	0	0	0	0	0	0	0	0	0	0	0	0	0	0	0	0	0	0	0	0	0	0	0	0	0	0
vmax_AGPAT		VMAX		0	0	0	0	0	0	0	0	0	0	0	0	0	0	0	0	0	0	0	0	0	0	0	0	0	0	0	0	0	0	0	0	0	0	0	0	0	0	0	0	0	0	0	0	0	0
km_AGPAT_lpa_er		KM		0	0	0	0	0	0	0	0	0	0	0	0	0	0	0	0	0	0	0	0	0	0	0	0	0	0	0	0	0	0	0	0	0	0	0	0	0	0	0	0	0	0	0	0	0	0
km_AGPAT_c16_coa_cyt		KM		0	0	0	0	0	0	0	0	0	0	0	0	0	0	0	0	0	0	0	0	0	0	0	0	0	0	0	0	0	0	0	0	0	0	0	0	0	0	0	0	0	0	0	0	0	0
vmax_PAP		VMAX		0	0	0	0	0	0	0	0	0	0	0	0	0	0	0	0	0	0	0	0	0	0	0	0	0	0	0	0	0	0	0	0	0	0	0	0	0	0	0	0	0	0	0	0	0	0
km_PAP_pa_er		KM		0	0	0	0	0	0	0	0	0	0	0	0	0	0	0	0	0	0	0	0	0	0	0	0	0	0	0	0	0	0	0	0	0	0	0	0	0	0	0	0	0	0	0	0	0	0
n_PAP_pa_er		N		0	0	0	0	0	0	0	0	0	0	0	0	0	0	0	0	0	0	0	0	0	0	0	0	0	0	0	0	0	0	0	0	0	0	0	0	0	0	0	0	0	0	0	0	0	0
vmax_DGAT		VMAX		0	0	0	0	0	0	0	0	0	0	0	0	0	0	0	0	0	0	0	0	0	0	0	0	0	0	0	0	0	0	0	0	0	0	0	0	0	0	0	0	0	0	0	0	0	0
km_DGAT_dag_er		KM		0	0	0	0	0	0	0	0	0	0	0	0	0	0	0	0	0	0	0	0	0	0	0	0	0	0	0	0	0	0	0	0	0	0	0	0	0	0	0	0	0	0	0	0	0	0
km_DGAT_c16_coa_cyt		KM		0	0	0	0	0	0	0	0	0	0	0	0	0	0	0	0	0	0	0	0	0	0	0	0	0	0	0	0	0	0	0	0	0	0	0	0	0	0	0	0	0	0	0	0	0	0
vmax_NH3T		VMAX		0	0	0	0	0	0	0	0	0	0	0	0	0	0	0	0	0	0	0	0	0	0	0	0	0	0	0	0	0	0	0	0	0	0	0	0	0	0	0	0	0	0	0	0	0	0
km_NH3T_nh3_ext		KM		0	0	0	0	0	0	0	0	0	0	0	0	0	0	0	0	0	0	0	0	0	0	0	0	0	0	0	0	0	0	0	0	0	0	0	0	0	0	0	0	0	0	0	0	0	0
vmax_NH3T_dif		VMAX		0	0	0	0	0	0	0	0	0	0	0	0	0	0	0	0	0	0	0	0	0	0	0	0	0	0	0	0	0	0	0	0	0	0	0	0	0	0	0	0	0	0	0	0	0	0
vmax_GLNT_mito		VMAX		0	0	0	0	0	0	0	0	0	0	0	0	0	0	0	0	0	0	0	0	0	0	0	0	0	0	0	0	0	0	0	0	0	0	0	0	0	0	0	0	0	0	0	0	0	0
km_GLNT_mito_gln_cyt		KM		0	0	0	0	0	0	0	0	0	0	0	0	0	0	0	0	0	0	0	0	0	0	0	0	0	0	0	0	0	0	0	0	0	0	0	0	0	0	0	0	0	0	0	0	0	0
vmax_GLNASE_bound		VMAX		0	0	0	0	0	0	0	0	0	0	0	0	0	0	0	0	0	0	0	0	0	0	0	0	0	0	0	0	0	0	0	0	0	0	0	0	0	0	0	0	0	0	0	0	0	0
km_GLNASE_bound_gln_mito		KM		0	0	0	0	0	0	0	0	0	0	0	0	0	0	0	0	0	0	0	0	0	0	0	0	0	0	0	0	0	0	0	0	0	0	0	0	0	0	0	0	0	0	0	0	0	0
n_GLNASE_bound_gln_mito		KM		0	0	0	0	0	0	0	0	0	0	0	0	0	0	0	0	0	0	0	0	0	0	0	0	0	0	0	0	0	0	0	0	0	0	0	0	0	0	0	0	0	0	0	0	0	0
vmax_GLNASE_free		VMAX		0	0	0	0	0	0	0	0	0	0	0	0	0	0	0	0	0	0	0	0	0	0	0	0	0	0	0	0	0	0	0	0	0	0	0	0	0	0	0	0	0	0	0	0	0	0
km_GLNASE_free_gln_mito		KM		0	0	0	0	0	0	0	0	0	0	0	0	0	0	0	0	0	0	0	0	0	0	0	0	0	0	0	0	0	0	0	0	0	0	0	0	0	0	0	0	0	0	0	0	0	0
v0_GDH_nad		VMAX		0	0	0	0	0	0	0	0	0	0	0	0	0	0	0	0	0	0	0	0	0	0	0	0	0	0	0	0	0	0	0	0	0	0	0	0	0	0	0	0	0	0	0	0	0	0
ki_GDH_nad_c16_coa_mito		KA		0	0	0	0	0	0	0	0	0	0	0	0	0	0	0	0	0	0	0	0	0	0	0	0	0	0	0	0	0	0	0	0	0	0	0	0	0	0	0	0	0	0	0	0	0	0
ki_GDH_nad_mal_mito		KA		0	0	0	0	0	0	0	0	0	0	0	0	0	0	0	0	0	0	0	0	0	0	0	0	0	0	0	0	0	0	0	0	0	0	0	0	0	0	0	0	0	0	0	0	0	0
k0_GDH_nad_glu_mito		KM		0	0	0	0	0	0	0	0	0	0	0	0	0	0	0	0	0	0	0	0	0	0	0	0	0	0	0	0	0	0	0	0	0	0	0	0	0	0	0	0	0	0	0	0	0	0
ki_GDH_nad_akg_mito		KA		0	0	0	0	0	0	0	0	0	0	0	0	0	0	0	0	0	0	0	0	0	0	0	0	0	0	0	0	0	0	0	0	0	0	0	0	0	0	0	0	0	0	0	0	0	0
ki_GDH_nad_nh3_mito		KA		0	0	0	0	0	0	0	0	0	0	0	0	0	0	0	0	0	0	0	0	0	0	0	0	0	0	0	0	0	0	0	0	0	0	0	0	0	0	0	0	0	0	0	0	0	0
k0_GDH_nad_nad_mito		KM		0	0	0	0	0	0	0	0	0	0	0	0	0	0	0	0	0	0	0	0	0	0	0	0	0	0	0	0	0	0	0	0	0	0	0	0	0	0	0	0	0	0	0	0	0	0
ki_GDH_nad_nadh_mito		KA		0	0	0	0	0	0	0	0	0	0	0	0	0	0	0	0	0	0	0	0	0	0	0	0	0	0	0	0	0	0	0	0	0	0	0	0	0	0	0	0	0	0	0	0	0	0
km_GDH_nad_akg_mito		KM		0	0	0	0	0	0	0	0	0	0	0	0	0	0	0	0	0	0	0	0	0	0	0	0	0	0	0	0	0	0	0	0	0	0	0	0	0	0	0	0	0	0	0	0	0	0
km_GDH_nad_nadh_mito		KM		0	0	0	0	0	0	0	0	0	0	0	0	0	0	0	0	0	0	0	0	0	0	0	0	0	0	0	0	0	0	0	0	0	0	0	0	0	0	0	0	0	0	0	0	0	0
km_GDH_nad_nh3_mito		KM		0	0	0	0	0	0	0	0	0	0	0	0	0	0	0	0	0	0	0	0	0	0	0	0	0	0	0	0	0	0	0	0	0	0	0	0	0	0	0	0	0	0	0	0	0	0
vmax_ARGT		VMAX		0	0	0	0	0	0	0	0	0	0	0	0	0	0	0	0	0	0	0	0	0	0	0	0	0	0	0	0	0	0	0	0	0	0	0	0	0	0	0	0	0	0	0	0	0	0
km_ARGT_arg_cyt		KM		0	0	0	0	0	0	0	0	0	0	0	0	0	0	0	0	0	0	0	0	0	0	0	0	0	0	0	0	0	0	0	0	0	0	0	0	0	0	0	0	0	0	0	0	0	0
km_ARGT_arg_mito		KM		0	0	0	0	0	0	0	0	0	0	0	0	0	0	0	0	0	0	0	0	0	0	0	0	0	0	0	0	0	0	0	0	0	0	0	0	0	0	0	0	0	0	0	0	0	0
v0_AGLU_syn		VMAX		0	0	0	0	0	0	0	0	0	0	0	0	0	0	0	0	0	0	0	0	0	0	0	0	0	0	0	0	0	0	0	0	0	0	0	0	0	0	0	0	0	0	0	0	0	0
ki_AGLU_syn_val_coa_mito_vmax		KA		0	0	0	0	0	0	0	0	0	0	0	0	0	0	0	0	0	0	0	0	0	0	0	0	0	0	0	0	0	0	0	0	0	0	0	0	0	0	0	0	0	0	0	0	0	0
n_AGLU_syn_vmax		KA		0	0	0	0	0	0	0	0	0	0	0	0	0	0	0	0	0	0	0	0	0	0	0	0	0	0	0	0	0	0	0	0	0	0	0	0	0	0	0	0	0	0	0	0	0	0
ka_AGLU_syn_arg_mito_vmax		KA		0	0	0	0	0	0	0	0	0	0	0	0	0	0	0	0	0	0	0	0	0	0	0	0	0	0	0	0	0	0	0	0	0	0	0	0	0	0	0	0	0	0	0	0	0	0
k0_AGLU_syn_glu_mito		KM		0	0	0	0	0	0	0	0	0	0	0	0	0	0	0	0	0	0	0	0	0	0	0	0	0	0	0	0	0	0	0	0	0	0	0	0	0	0	0	0	0	0	0	0	0	0
ki_AGLU_syn_acglu_mito_glu		KA		0	0	0	0	0	0	0	0	0	0	0	0	0	0	0	0	0	0	0	0	0	0	0	0	0	0	0	0	0	0	0	0	0	0	0	0	0	0	0	0	0	0	0	0	0	0
k0_AGLU_syn_acoa_mito		KM		0	0	0	0	0	0	0	0	0	0	0	0	0	0	0	0	0	0	0	0	0	0	0	0	0	0	0	0	0	0	0	0	0	0	0	0	0	0	0	0	0	0	0	0	0	0
ki_AGLU_syn_acglu_mito_acoa		KA		0	0	0	0	0	0	0	0	0	0	0	0	0	0	0	0	0	0	0	0	0	0	0	0	0	0	0	0	0	0	0	0	0	0	0	0	0	0	0	0	0	0	0	0	0	0
ki_AGLU_syn_val_coa_mito		KA		0	0	0	0	0	0	0	0	0	0	0	0	0	0	0	0	0	0	0	0	0	0	0	0	0	0	0	0	0	0	0	0	0	0	0	0	0	0	0	0	0	0	0	0	0	0
vmax_AGLU_T		VMAX		0	0	0	0	0	0	0	0	0	0	0	0	0	0	0	0	0	0	0	0	0	0	0	0	0	0	0	0	0	0	0	0	0	0	0	0	0	0	0	0	0	0	0	0	0	0
vmax_AGLU_hyd		VMAX		0	0	0	0	0	0	0	0	0	0	0	0	0	0	0	0	0	0	0	0	0	0	0	0	0	0	0	0	0	0	0	0	0	0	0	0	0	0	0	0	0	0	0	0	0	0
km_AGLU_hyd_acglu_cyt		KM		0	0	0	0	0	0	0	0	0	0	0	0	0	0	0	0	0	0	0	0	0	0	0	0	0	0	0	0	0	0	0	0	0	0	0	0	0	0	0	0	0	0	0	0	0	0
vmax_GLUT_mito		VMAX		0	0	0	0	0	0	0	0	0	0	0	0	0	0	0	0	0	0	0	0	0	0	0	0	0	0	0	0	0	0	0	0	0	0	0	0	0	0	0	0	0	0	0	0	0	0
km_GLUT_mito_glu_cyt		KM		0	0	0	0	0	0	0	0	0	0	0	0	0	0	0	0	0	0	0	0	0	0	0	0	0	0	0	0	0	0	0	0	0	0	0	0	0	0	0	0	0	0	0	0	0	0
km_GLUT_mito_glu_mito		KM		0	0	0	0	0	0	0	0	0	0	0	0	0	0	0	0	0	0	0	0	0	0	0	0	0	0	0	0	0	0	0	0	0	0	0	0	0	0	0	0	0	0	0	0	0	0
vmax_ACOA_syn		VMAX		0	0	0	0	0	0	0	0	0	0	0	0	0	0	0	0	0	0	0	0	0	0	0	0	0	0	0	0	0	0	0	0	0	0	0	0	0	0	0	0	0	0	0	0	0	0
km_ACOA_syn_coa_cyt		KM		0	0	0	0	0	0	0	0	0	0	0	0	0	0	0	0	0	0	0	0	0	0	0	0	0	0	0	0	0	0	0	0	0	0	0	0	0	0	0	0	0	0	0	0	0	0
km_ACOA_syn_atp_cyt		KM		0	0	0	0	0	0	0	0	0	0	0	0	0	0	0	0	0	0	0	0	0	0	0	0	0	0	0	0	0	0	0	0	0	0	0	0	0	0	0	0	0	0	0	0	0	0
km_ACOA_syn_acetate_cyt		KM		0	0	0	0	0	0	0	0	0	0	0	0	0	0	0	0	0	0	0	0	0	0	0	0	0	0	0	0	0	0	0	0	0	0	0	0	0	0	0	0	0	0	0	0	0	0
v0_CPS		VMAX		0	0	0	0	0	0	0	0	0	0	0	0	0	0	0	0	0	0	0	0	0	0	0	0	0	0	0	0	0	0	0	0	0	0	0	0	0	0	0	0	0	0	0	0	0	0
ki_CPS_c16_coa_mito		KA		0	0	0	0	0	0	0	0	0	0	0	0	0	0	0	0	0	0	0	0	0	0	0	0	0	0	0	0	0	0	0	0	0	0	0	0	0	0	0	0	0	0	0	0	0	0
ka_CPS_acglu_mito		KA		0	0	0	0	0	0	0	0	0	0	0	0	0	0	0	0	0	0	0	0	0	0	0	0	0	0	0	0	0	0	0	0	0	0	0	0	0	0	0	0	0	0	0	0	0	0
km_CPS_nh3_mito		KM		0	0	0	0	0	0	0	0	0	0	0	0	0	0	0	0	0	0	0	0	0	0	0	0	0	0	0	0	0	0	0	0	0	0	0	0	0	0	0	0	0	0	0	0	0	0
km_CPS_atp_mito		KM		0	0	0	0	0	0	0	0	0	0	0	0	0	0	0	0	0	0	0	0	0	0	0	0	0	0	0	0	0	0	0	0	0	0	0	0	0	0	0	0	0	0	0	0	0	0
km_CPS_hco3_mito		KM		0	0	0	0	0	0	0	0	0	0	0	0	0	0	0	0	0	0	0	0	0	0	0	0	0	0	0	0	0	0	0	0	0	0	0	0	0	0	0	0	0	0	0	0	0	0
vmax_OTC		VMAX		0	0	0	0	0	0	0	0	0	0	0	0	0	0	0	0	0	0	0	0	0	0	0	0	0	0	0	0	0	0	0	0	0	0	0	0	0	0	0	0	0	0	0	0	0	0
k0_OTC_cmp_mito		KM		0	0	0	0	0	0	0	0	0	0	0	0	0	0	0	0	0	0	0	0	0	0	0	0	0	0	0	0	0	0	0	0	0	0	0	0	0	0	0	0	0	0	0	0	0	0
ki_OTC_p_mito		KA		0	0	0	0	0	0	0	0	0	0	0	0	0	0	0	0	0	0	0	0	0	0	0	0	0	0	0	0	0	0	0	0	0	0	0	0	0	0	0	0	0	0	0	0	0	0
km_OTC_orn_mito		KM		0	0	0	0	0	0	0	0	0	0	0	0	0	0	0	0	0	0	0	0	0	0	0	0	0	0	0	0	0	0	0	0	0	0	0	0	0	0	0	0	0	0	0	0	0	0
vmax_OCT		VMAX		0	0	0	0	0	0	0	0	0	0	0	0	0	0	0	0	0	0	0	0	0	0	0	0	0	0	0	0	0	0	0	0	0	0	0	0	0	0	0	0	0	0	0	0	0	0
km_OCT_orn_cyt		KM		0	0	0	0	0	0	0	0	0	0	0	0	0	0	0	0	0	0	0	0	0	0	0	0	0	0	0	0	0	0	0	0	0	0	0	0	0	0	0	0	0	0	0	0	0	0
km_OCT_ctl_mito		KM		0	0	0	0	0	0	0	0	0	0	0	0	0	0	0	0	0	0	0	0	0	0	0	0	0	0	0	0	0	0	0	0	0	0	0	0	0	0	0	0	0	0	0	0	0	0
km_OCT_orn_mito		KM		0	0	0	0	0	0	0	0	0	0	0	0	0	0	0	0	0	0	0	0	0	0	0	0	0	0	0	0	0	0	0	0	0	0	0	0	0	0	0	0	0	0	0	0	0	0
km_OCT_ctl_cyt		KM		0	0	0	0	0	0	0	0	0	0	0	0	0	0	0	0	0	0	0	0	0	0	0	0	0	0	0	0	0	0	0	0	0	0	0	0	0	0	0	0	0	0	0	0	0	0
vmax_ASS		VMAX		0	0	0	0	0	0	0	0	0	0	0	0	0	0	0	0	0	0	0	0	0	0	0	0	0	0	0	0	0	0	0	0	0	0	0	0	0	0	0	0	0	0	0	0	0	0
k0_ASS_ctl_cyt		KM		0	0	0	0	0	0	0	0	0	0	0	0	0	0	0	0	0	0	0	0	0	0	0	0	0	0	0	0	0	0	0	0	0	0	0	0	0	0	0	0	0	0	0	0	0	0
ki_ASS_arg_succ_cyt_ctl		KA		0	0	0	0	0	0	0	0	0	0	0	0	0	0	0	0	0	0	0	0	0	0	0	0	0	0	0	0	0	0	0	0	0	0	0	0	0	0	0	0	0	0	0	0	0	0
k0_ASS_asp_cyt		KM		0	0	0	0	0	0	0	0	0	0	0	0	0	0	0	0	0	0	0	0	0	0	0	0	0	0	0	0	0	0	0	0	0	0	0	0	0	0	0	0	0	0	0	0	0	0
ki_ASS_arg_succ_cyt_asp		KA		0	0	0	0	0	0	0	0	0	0	0	0	0	0	0	0	0	0	0	0	0	0	0	0	0	0	0	0	0	0	0	0	0	0	0	0	0	0	0	0	0	0	0	0	0	0
k0_ASS_atp_cyt		KM		0	0	0	0	0	0	0	0	0	0	0	0	0	0	0	0	0	0	0	0	0	0	0	0	0	0	0	0	0	0	0	0	0	0	0	0	0	0	0	0	0	0	0	0	0	0
ki_ASS_arg_succ_cyt_atp		KA		0	0	0	0	0	0	0	0	0	0	0	0	0	0	0	0	0	0	0	0	0	0	0	0	0	0	0	0	0	0	0	0	0	0	0	0	0	0	0	0	0	0	0	0	0	0
ki_ASS_adp_cyt_atp		KA		0	0	0	0	0	0	0	0	0	0	0	0	0	0	0	0	0	0	0	0	0	0	0	0	0	0	0	0	0	0	0	0	0	0	0	0	0	0	0	0	0	0	0	0	0	0
vmax_ASL		VMAX		0	0	0	0	0	0	0	0	0	0	0	0	0	0	0	0	0	0	0	0	0	0	0	0	0	0	0	0	0	0	0	0	0	0	0	0	0	0	0	0	0	0	0	0	0	0
km_ASL_arg_succ_cyt		KM		0	0	0	0	0	0	0	0	0	0	0	0	0	0	0	0	0	0	0	0	0	0	0	0	0	0	0	0	0	0	0	0	0	0	0	0	0	0	0	0	0	0	0	0	0	0
km_ASL_fum_cyt		KM		0	0	0	0	0	0	0	0	0	0	0	0	0	0	0	0	0	0	0	0	0	0	0	0	0	0	0	0	0	0	0	0	0	0	0	0	0	0	0	0	0	0	0	0	0	0
km_ASL_arg_cyt		KM		0	0	0	0	0	0	0	0	0	0	0	0	0	0	0	0	0	0	0	0	0	0	0	0	0	0	0	0	0	0	0	0	0	0	0	0	0	0	0	0	0	0	0	0	0	0
vmax_UREAT		VMAX		0	0	0	0	0	0	0	0	0	0	0	0	0	0	0	0	0	0	0	0	0	0	0	0	0	0	0	0	0	0	0	0	0	0	0	0	0	0	0	0	0	0	0	0	0	0
km_UREAT_urea_cyt		KM		0	0	0	0	0	0	0	0	0	0	0	0	0	0	0	0	0	0	0	0	0	0	0	0	0	0	0	0	0	0	0	0	0	0	0	0	0	0	0	0	0	0	0	0	0	0
vmax_ARG1		VMAX		0	0	0	0	0	0	0	0	0	0	0	0	0	0	0	0	0	0	0	0	0	0	0	0	0	0	0	0	0	0	0	0	0	0	0	0	0	0	0	0	0	0	0	0	0	0
k0_ARG1_arg_cyt		KM		0	0	0	0	0	0	0	0	0	0	0	0	0	0	0	0	0	0	0	0	0	0	0	0	0	0	0	0	0	0	0	0	0	0	0	0	0	0	0	0	0	0	0	0	0	0
ki_ARG1_orn_cyt		KA		0	0	0	0	0	0	0	0	0	0	0	0	0	0	0	0	0	0	0	0	0	0	0	0	0	0	0	0	0	0	0	0	0	0	0	0	0	0	0	0	0	0	0	0	0	0
vmax_FMT		VMAX		0	0	0	0	0	0	0	0	0	0	0	0	0	0	0	0	0	0	0	0	0	0	0	0	0	0	0	0	0	0	0	0	0	0	0	0	0	0	0	0	0	0	0	0	0	0
km_FMT_fum_cyt		KM		0	0	0	0	0	0	0	0	0	0	0	0	0	0	0	0	0	0	0	0	0	0	0	0	0	0	0	0	0	0	0	0	0	0	0	0	0	0	0	0	0	0	0	0	0	0
km_FMT_mal_mito		KM		0	0	0	0	0	0	0	0	0	0	0	0	0	0	0	0	0	0	0	0	0	0	0	0	0	0	0	0	0	0	0	0	0	0	0	0	0	0	0	0	0	0	0	0	0	0
km_FMT_fum_mito		KM		0	0	0	0	0	0	0	0	0	0	0	0	0	0	0	0	0	0	0	0	0	0	0	0	0	0	0	0	0	0	0	0	0	0	0	0	0	0	0	0	0	0	0	0	0	0
km_FMT_mal_cyt		KM		0	0	0	0	0	0	0	0	0	0	0	0	0	0	0	0	0	0	0	0	0	0	0	0	0	0	0	0	0	0	0	0	0	0	0	0	0	0	0	0	0	0	0	0	0	0
vmax_AAT		VMAX		0	0	0	0	0	0	0	0	0	0	0	0	0	0	0	0	0	0	0	0	0	0	0	0	0	0	0	0	0	0	0	0	0	0	0	0	0	0	0	0	0	0	0	0	0	0
km_AAT_akg_cyt		KM		0	0	0	0	0	0	0	0	0	0	0	0	0	0	0	0	0	0	0	0	0	0	0	0	0	0	0	0	0	0	0	0	0	0	0	0	0	0	0	0	0	0	0	0	0	0
km_AAT_ala_cyt		KM		0	0	0	0	0	0	0	0	0	0	0	0	0	0	0	0	0	0	0	0	0	0	0	0	0	0	0	0	0	0	0	0	0	0	0	0	0	0	0	0	0	0	0	0	0	0
km_AAT_glu_cyt		KM		0	0	0	0	0	0	0	0	0	0	0	0	0	0	0	0	0	0	0	0	0	0	0	0	0	0	0	0	0	0	0	0	0	0	0	0	0	0	0	0	0	0	0	0	0	0
km_AAT_pyr_cyt		KM		0	0	0	0	0	0	0	0	0	0	0	0	0	0	0	0	0	0	0	0	0	0	0	0	0	0	0	0	0	0	0	0	0	0	0	0	0	0	0	0	0	0	0	0	0	0
vmax_GLUT_cyt		VMAX		0	0	0	0	0	0	0	0	0	0	0	0	0	0	0	0	0	0	0	0	0	0	0	0	0	0	0	0	0	0	0	0	0	0	0	0	0	0	0	0	0	0	0	0	0	0
km_GLUT_cyt_glu_ext		KM		0	0	0	0	0	0	0	0	0	0	0	0	0	0	0	0	0	0	0	0	0	0	0	0	0	0	0	0	0	0	0	0	0	0	0	0	0	0	0	0	0	0	0	0	0	0
vmax_ALAxT		VMAX		0	0	0	0	0	0	0	0	0	0	0	0	0	0	0	0	0	0	0	0	0	0	0	0	0	0	0	0	0	0	0	0	0	0	0	0	0	0	0	0	0	0	0	0	0	0
km_ALAxT_ala_ext		KM		0	0	0	0	0	0	0	0	0	0	0	0	0	0	0	0	0	0	0	0	0	0	0	0	0	0	0	0	0	0	0	0	0	0	0	0	0	0	0	0	0	0	0	0	0	0
vmax_SERT		VMAX		0	0	0	0	0	0	0	0	0	0	0	0	0	0	0	0	0	0	0	0	0	0	0	0	0	0	0	0	0	0	0	0	0	0	0	0	0	0	0	0	0	0	0	0	0	0
km_SERT_ser_ext		KM		0	0	0	0	0	0	0	0	0	0	0	0	0	0	0	0	0	0	0	0	0	0	0	0	0	0	0	0	0	0	0	0	0	0	0	0	0	0	0	0	0	0	0	0	0	0
vmax_SDH		VMAX		0	0	0	0	0	0	0	0	0	0	0	0	0	0	0	0	0	0	0	0	0	0	0	0	0	0	0	0	0	0	0	0	0	0	0	0	0	0	0	0	0	0	0	0	0	0
km_SDH_ser_cyt		KM		0	0	0	0	0	0	0	0	0	0	0	0	0	0	0	0	0	0	0	0	0	0	0	0	0	0	0	0	0	0	0	0	0	0	0	0	0	0	0	0	0	0	0	0	0	0
vmax_g1pi		VMAX		0	0	0	0	0	0	0	0	0	0	0	0	0	0	0	0	0	0	0	0	0	0	0	0	0	0	0	0	0	0	0	0	0	0	0	0	0	0	0	0	0	0	0	0	0	0
km_glc1p_g1pi		KM		0	0	0	0	0	0	0	0	0	0	0	0	0	0	0	0	0	0	0	0	0	0	0	0	0	0	0	0	0	0	0	0	0	0	0	0	0	0	0	0	0	0	0	0	0	0
km_glc6p_g1pi		KM		0	0	0	0	0	0	0	0	0	0	0	0	0	0	0	0	0	0	0	0	0	0	0	0	0	0	0	0	0	0	0	0	0	0	0	0	0	0	0	0	0	0	0	0	0	0
vmax_ugt		VMAX		0	0	0	0	0	0	0	0	0	0	0	0	0	0	0	0	0	0	0	0	0	0	0	0	0	0	0	0	0	0	0	0	0	0	0	0	0	0	0	0	0	0	0	0	0	0
km_utp_ugt		KM		0	0	0	0	0	0	0	0	0	0	0	0	0	0	0	0	0	0	0	0	0	0	0	0	0	0	0	0	0	0	0	0	0	0	0	0	0	0	0	0	0	0	0	0	0	0
km_glc1p_ugt		KM		0	0	0	0	0	0	0	0	0	0	0	0	0	0	0	0	0	0	0	0	0	0	0	0	0	0	0	0	0	0	0	0	0	0	0	0	0	0	0	0	0	0	0	0	0	0
km_udpglc_ugt		KM		0	0	0	0	0	0	0	0	0	0	0	0	0	0	0	0	0	0	0	0	0	0	0	0	0	0	0	0	0	0	0	0	0	0	0	0	0	0	0	0	0	0	0	0	0	0
km_pp_ugt		KM		0	0	0	0	0	0	0	0	0	0	0	0	0	0	0	0	0	0	0	0	0	0	0	0	0	0	0	0	0	0	0	0	0	0	0	0	0	0	0	0	0	0	0	0	0	0
glyglc_store		N		0	0	0	0	0	0	0	0	0	0	0	0	0	0	0	0	0	0	0	0	0	0	0	0	0	0	0	0	0	0	0	0	0	0	0	0	0	0	0	0	0	0	0	0	0	0
v0_gs		VMAX		0	0	0	0	0	0	0	0	0	0	0	0	0	0	0	0	0	0	0	0	0	0	0	0	0	0	0	0	0	0	0	0	0	0	0	0	0	0	0	0	0	0	0	0	0	0
kb_udpglc_gs_native		KM		0	0	0	0	0	0	0	0	0	0	0	0	0	0	0	0	0	0	0	0	0	0	0	0	0	0	0	0	0	0	0	0	0	0	0	0	0	0	0	0	0	0	0	0	0	0
k0_udpglc_gs_native		KM		0	0	0	0	0	0	0	0	0	0	0	0	0	0	0	0	0	0	0	0	0	0	0	0	0	0	0	0	0	0	0	0	0	0	0	0	0	0	0	0	0	0	0	0	0	0
ka_glc6p_gs_native		KA		0	0	0	0	0	0	0	0	0	0	0	0	0	0	0	0	0	0	0	0	0	0	0	0	0	0	0	0	0	0	0	0	0	0	0	0	0	0	0	0	0	0	0	0	0	0
ka_fru1p_gs_native		KA		0	0	0	0	0	0	0	0	0	0	0	0	0	0	0	0	0	0	0	0	0	0	0	0	0	0	0	0	0	0	0	0	0	0	0	0	0	0	0	0	0	0	0	0	0	0
kb_udpglc_gs_phospho		KM		0	0	0	0	0	0	0	0	0	0	0	0	0	0	0	0	0	0	0	0	0	0	0	0	0	0	0	0	0	0	0	0	0	0	0	0	0	0	0	0	0	0	0	0	0	0
ka_glc6p_gs_phospho		KA		0	0	0	0	0	0	0	0	0	0	0	0	0	0	0	0	0	0	0	0	0	0	0	0	0	0	0	0	0	0	0	0	0	0	0	0	0	0	0	0	0	0	0	0	0	0
ka_fru1p_gs_phospho		KA		0	0	0	0	0	0	0	0	0	0	0	0	0	0	0	0	0	0	0	0	0	0	0	0	0	0	0	0	0	0	0	0	0	0	0	0	0	0	0	0	0	0	0	0	0	0
k0_udpglc_gs_phospho		KM		0	0	0	0	0	0	0	0	0	0	0	0	0	0	0	0	0	0	0	0	0	0	0	0	0	0	0	0	0	0	0	0	0	0	0	0	0	0	0	0	0	0	0	0	0	0
km_GS_glyglc_store		N		0	0	0	0	0	0	0	0	0	0	0	0	0	0	0	0	0	0	0	0	0	0	0	0	0	0	0	0	0	0	0	0	0	0	0	0	0	0	0	0	0	0	0	0	0	0
v_gp_native		VMAX		0	0	0	0	0	0	0	0	0	0	0	0	0	0	0	0	0	0	0	0	0	0	0	0	0	0	0	0	0	0	0	0	0	0	0	0	0	0	0	0	0	0	0	0	0	0
ka_amp_gp_native		KA		0	0	0	0	0	0	0	0	0	0	0	0	0	0	0	0	0	0	0	0	0	0	0	0	0	0	0	0	0	0	0	0	0	0	0	0	0	0	0	0	0	0	0	0	0	0
km_glyglc_gp_native		KM		0	0	0	0	0	0	0	0	0	0	0	0	0	0	0	0	0	0	0	0	0	0	0	0	0	0	0	0	0	0	0	0	0	0	0	0	0	0	0	0	0	0	0	0	0	0
km_p_gp_native		KM		0	0	0	0	0	0	0	0	0	0	0	0	0	0	0	0	0	0	0	0	0	0	0	0	0	0	0	0	0	0	0	0	0	0	0	0	0	0	0	0	0	0	0	0	0	0
k0_glc1p_gp		KM		0	0	0	0	0	0	0	0	0	0	0	0	0	0	0	0	0	0	0	0	0	0	0	0	0	0	0	0	0	0	0	0	0	0	0	0	0	0	0	0	0	0	0	0	0	0
ka_amp_glc1p_gp		KA		0	0	0	0	0	0	0	0	0	0	0	0	0	0	0	0	0	0	0	0	0	0	0	0	0	0	0	0	0	0	0	0	0	0	0	0	0	0	0	0	0	0	0	0	0	0
v_gp_phospho		VMAX		0	0	0	0	0	0	0	0	0	0	0	0	0	0	0	0	0	0	0	0	0	0	0	0	0	0	0	0	0	0	0	0	0	0	0	0	0	0	0	0	0	0	0	0	0	0
ki_fru1p_gp_phospho		KA		0	0	0	0	0	0	0	0	0	0	0	0	0	0	0	0	0	0	0	0	0	0	0	0	0	0	0	0	0	0	0	0	0	0	0	0	0	0	0	0	0	0	0	0	0	0
ka_amp_gp_phospho		KM		0	0	0	0	0	0	0	0	0	0	0	0	0	0	0	0	0	0	0	0	0	0	0	0	0	0	0	0	0	0	0	0	0	0	0	0	0	0	0	0	0	0	0	0	0	0
km_glyglc_gp_phospho		KM		0	0	0	0	0	0	0	0	0	0	0	0	0	0	0	0	0	0	0	0	0	0	0	0	0	0	0	0	0	0	0	0	0	0	0	0	0	0	0	0	0	0	0	0	0	0
k0_p_gp_phospho		KM		0	0	0	0	0	0	0	0	0	0	0	0	0	0	0	0	0	0	0	0	0	0	0	0	0	0	0	0	0	0	0	0	0	0	0	0	0	0	0	0	0	0	0	0	0	0
ki_fru1p_gp_phospho		KA		0	0	0	0	0	0	0	0	0	0	0	0	0	0	0	0	0	0	0	0	0	0	0	0	0	0	0	0	0	0	0	0	0	0	0	0	0	0	0	0	0	0	0	0	0	0
km_glc1p_gp_phospho		KM		0	0	0	0	0	0	0	0	0	0	0	0	0	0	0	0	0	0	0	0	0	0	0	0	0	0	0	0	0	0	0	0	0	0	0	0	0	0	0	0	0	0	0	0	0	0
vmax_ndk_utp		VMAX		0	0	0	0	0	0	0	0	0	0	0	0	0	0	0	0	0	0	0	0	0	0	0	0	0	0	0	0	0	0	0	0	0	0	0	0	0	0	0	0	0	0	0	0	0	0
km_atp_ndk		KM		0	0	0	0	0	0	0	0	0	0	0	0	0	0	0	0	0	0	0	0	0	0	0	0	0	0	0	0	0	0	0	0	0	0	0	0	0	0	0	0	0	0	0	0	0	0
km_udp_ndk		KM		0	0	0	0	0	0	0	0	0	0	0	0	0	0	0	0	0	0	0	0	0	0	0	0	0	0	0	0	0	0	0	0	0	0	0	0	0	0	0	0	0	0	0	0	0	0
km_adp_ndk		KM		0	0	0	0	0	0	0	0	0	0	0	0	0	0	0	0	0	0	0	0	0	0	0	0	0	0	0	0	0	0	0	0	0	0	0	0	0	0	0	0	0	0	0	0	0	0
km_utp_ndk		KM		0	0	0	0	0	0	0	0	0	0	0	0	0	0	0	0	0	0	0	0	0	0	0	0	0	0	0	0	0	0	0	0	0	0	0	0	0	0	0	0	0	0	0	0	0	0
vmax_LD_syn_tag		VMAX		0	0	0	0	0	0	0	0	0	0	0	0	0	0	0	0	0	0	0	0	0	0	0	0	0	0	0	0	0	0	0	0	0	0	0	0	0	0	0	0	0	0	0	0	0	0
km_LD_syn_tag_tag_er		KM		0	0	0	0	0	0	0	0	0	0	0	0	0	0	0	0	0	0	0	0	0	0	0	0	0	0	0	0	0	0	0	0	0	0	0	0	0	0	0	0	0	0	0	0	0	0
vmax_LD_syn_ce		VMAX		0	0	0	0	0	0	0	0	0	0	0	0	0	0	0	0	0	0	0	0	0	0	0	0	0	0	0	0	0	0	0	0	0	0	0	0	0	0	0	0	0	0	0	0	0	0
km_LD_syn_ce_ce_er		KM		0	0	0	0	0	0	0	0	0	0	0	0	0	0	0	0	0	0	0	0	0	0	0	0	0	0	0	0	0	0	0	0	0	0	0	0	0	0	0	0	0	0	0	0	0	0
vmax_VLDL_ex_tag		VMAX		0	0	0	0	0	0	0	0	0	0	0	0	0	0	0	0	0	0	0	0	0	0	0	0	0	0	0	0	0	0	0	0	0	0	0	0	0	0	0	0	0	0	0	0	0	0
km_VLDL_ex_tag_tag_vldl		KM		0	0	0	0	0	0	0	0	0	0	0	0	0	0	0	0	0	0	0	0	0	0	0	0	0	0	0	0	0	0	0	0	0	0	0	0	0	0	0	0	0	0	0	0	0	0
vmax_VLDL_ex_ce		VMAX		0	0	0	0	0	0	0	0	0	0	0	0	0	0	0	0	0	0	0	0	0	0	0	0	0	0	0	0	0	0	0	0	0	0	0	0	0	0	0	0	0	0	0	0	0	0
km_VLDL_ex_ce_ce_vldl		KM		0	0	0	0	0	0	0	0	0	0	0	0	0	0	0	0	0	0	0	0	0	0	0	0	0	0	0	0	0	0	0	0	0	0	0	0	0	0	0	0	0	0	0	0	0	0
vmax_ApoB_syn		VMAX		0	0	0	0	0	0	0	0	0	0	0	0	0	0	0	0	0	0	0	0	0	0	0	0	0	0	0	0	0	0	0	0	0	0	0	0	0	0	0	0	0	0	0	0	0	0
vmax_ApoB_deg		VMAX		0	0	0	0	0	0	0	0	0	0	0	0	0	0	0	0	0	0	0	0	0	0	0	0	0	0	0	0	0	0	0	0	0	0	0	0	0	0	0	0	0	0	0	0	0	0
km_ApoB_syn_ins		KM		0	0	0	0	0	0	0	0	0	0	0	0	0	0	0	0	0	0	0	0	0	0	0	0	0	0	0	0	0	0	0	0	0	0	0	0	0	0	0	0	0	0	0	0	0	0
vmax_MTP_tag		VMAX		0	0	0	0	0	0	0	0	0	0	0	0	0	0	0	0	0	0	0	0	0	0	0	0	0	0	0	0	0	0	0	0	0	0	0	0	0	0	0	0	0	0	0	0	0	0
km_MTP_tag_tag_er		KM		0	0	0	0	0	0	0	0	0	0	0	0	0	0	0	0	0	0	0	0	0	0	0	0	0	0	0	0	0	0	0	0	0	0	0	0	0	0	0	0	0	0	0	0	0	0
vmax_MTP_tag		VMAX		0	0	0	0	0	0	0	0	0	0	0	0	0	0	0	0	0	0	0	0	0	0	0	0	0	0	0	0	0	0	0	0	0	0	0	0	0	0	0	0	0	0	0	0	0	0
km_MTP_ce_ce_er		KM		0	0	0	0	0	0	0	0	0	0	0	0	0	0	0	0	0	0	0	0	0	0	0	0	0	0	0	0	0	0	0	0	0	0	0	0	0	0	0	0	0	0	0	0	0	0
vmax_ATGL		VMAX		0	0	0	0	0	0	0	0	0	0	0	0	0	0	0	0	0	0	0	0	0	0	0	0	0	0	0	0	0	0	0	0	0	0	0	0	0	0	0	0	0	0	0	0	0	0
km_ATGL_tag_ld		KM		0	0	0	0	0	0	0	0	0	0	0	0	0	0	0	0	0	0	0	0	0	0	0	0	0	0	0	0	0	0	0	0	0	0	0	0	0	0	0	0	0	0	0	0	0	0
vmax_HSL		VMAX		0	0	0	0	0	0	0	0	0	0	0	0	0	0	0	0	0	0	0	0	0	0	0	0	0	0	0	0	0	0	0	0	0	0	0	0	0	0	0	0	0	0	0	0	0	0
km_HSL_dag_ld		KM		0	0	0	0	0	0	0	0	0	0	0	0	0	0	0	0	0	0	0	0	0	0	0	0	0	0	0	0	0	0	0	0	0	0	0	0	0	0	0	0	0	0	0	0	0	0
vmax_MAGL		VMAX		0	0	0	0	0	0	0	0	0	0	0	0	0	0	0	0	0	0	0	0	0	0	0	0	0	0	0	0	0	0	0	0	0	0	0	0	0	0	0	0	0	0	0	0	0	0
km_MAGL_mag_ld		KM		0	0	0	0	0	0	0	0	0	0	0	0	0	0	0	0	0	0	0	0	0	0	0	0	0	0	0	0	0	0	0	0	0	0	0	0	0	0	0	0	0	0	0	0	0	0
vmax_CEE		VMAX		0	0	0	0	0	0	0	0	0	0	0	0	0	0	0	0	0	0	0	0	0	0	0	0	0	0	0	0	0	0	0	0	0	0	0	0	0	0	0	0	0	0	0	0	0	0
km_CEE_ce_ld		KM		0	0	0	0	0	0	0	0	0	0	0	0	0	0	0	0	0	0	0	0	0	0	0	0	0	0	0	0	0	0	0	0	0	0	0	0	0	0	0	0	0	0	0	0	0	0
vmax_HMG_syn		VMAX		0	0	0	0	0	0	0	0	0	0	0	0	0	0	0	0	0	0	0	0	0	0	0	0	0	0	0	0	0	0	0	0	0	0	0	0	0	0	0	0	0	0	0	0	0	0
k0_HMG_syn_acoa_mito		KM		0	0	0	0	0	0	0	0	0	0	0	0	0	0	0	0	0	0	0	0	0	0	0	0	0	0	0	0	0	0	0	0	0	0	0	0	0	0	0	0	0	0	0	0	0	0
ki_HMG_syn_kc4coa_mito		KA		0	0	0	0	0	0	0	0	0	0	0	0	0	0	0	0	0	0	0	0	0	0	0	0	0	0	0	0	0	0	0	0	0	0	0	0	0	0	0	0	0	0	0	0	0	0
km_HMG_syn_kc4coa_mito		KM		0	0	0	0	0	0	0	0	0	0	0	0	0	0	0	0	0	0	0	0	0	0	0	0	0	0	0	0	0	0	0	0	0	0	0	0	0	0	0	0	0	0	0	0	0	0
vmax_HMG_lys		VMAX		0	0	0	0	0	0	0	0	0	0	0	0	0	0	0	0	0	0	0	0	0	0	0	0	0	0	0	0	0	0	0	0	0	0	0	0	0	0	0	0	0	0	0	0	0	0
km_HMG_lys_hmgcoa_mito		KM		0	0	0	0	0	0	0	0	0	0	0	0	0	0	0	0	0	0	0	0	0	0	0	0	0	0	0	0	0	0	0	0	0	0	0	0	0	0	0	0	0	0	0	0	0	0
vmax_BHDH		VMAX		0	0	0	0	0	0	0	0	0	0	0	0	0	0	0	0	0	0	0	0	0	0	0	0	0	0	0	0	0	0	0	0	0	0	0	0	0	0	0	0	0	0	0	0	0	0
k0_BHDH_nadh_mito		KM		0	0	0	0	0	0	0	0	0	0	0	0	0	0	0	0	0	0	0	0	0	0	0	0	0	0	0	0	0	0	0	0	0	0	0	0	0	0	0	0	0	0	0	0	0	0
ki_BHDH_nad_mito_nadh		KA		0	0	0	0	0	0	0	0	0	0	0	0	0	0	0	0	0	0	0	0	0	0	0	0	0	0	0	0	0	0	0	0	0	0	0	0	0	0	0	0	0	0	0	0	0	0
km_BHDH_acac_mito		KM		0	0	0	0	0	0	0	0	0	0	0	0	0	0	0	0	0	0	0	0	0	0	0	0	0	0	0	0	0	0	0	0	0	0	0	0	0	0	0	0	0	0	0	0	0	0
km_BHDH_bhbut_mito		KM		0	0	0	0	0	0	0	0	0	0	0	0	0	0	0	0	0	0	0	0	0	0	0	0	0	0	0	0	0	0	0	0	0	0	0	0	0	0	0	0	0	0	0	0	0	0
k0_BHDH_nad_mito		KM		0	0	0	0	0	0	0	0	0	0	0	0	0	0	0	0	0	0	0	0	0	0	0	0	0	0	0	0	0	0	0	0	0	0	0	0	0	0	0	0	0	0	0	0	0	0
ki_BHDH_nadh_mito_nad		KA		0	0	0	0	0	0	0	0	0	0	0	0	0	0	0	0	0	0	0	0	0	0	0	0	0	0	0	0	0	0	0	0	0	0	0	0	0	0	0	0	0	0	0	0	0	0
vmax_ACACT		VMAX		0	0	0	0	0	0	0	0	0	0	0	0	0	0	0	0	0	0	0	0	0	0	0	0	0	0	0	0	0	0	0	0	0	0	0	0	0	0	0	0	0	0	0	0	0	0
km_ACACT_acac_mito		KM		0	0	0	0	0	0	0	0	0	0	0	0	0	0	0	0	0	0	0	0	0	0	0	0	0	0	0	0	0	0	0	0	0	0	0	0	0	0	0	0	0	0	0	0	0	0
vmax_BHT		VMAX		0	0	0	0	0	0	0	0	0	0	0	0	0	0	0	0	0	0	0	0	0	0	0	0	0	0	0	0	0	0	0	0	0	0	0	0	0	0	0	0	0	0	0	0	0	0
km_BHT_bhbut_mito		KM		0	0	0	0	0	0	0	0	0	0	0	0	0	0	0	0	0	0	0	0	0	0	0	0	0	0	0	0	0	0	0	0	0	0	0	0	0	0	0	0	0	0	0	0	0	0
vmax_ACACT_exp		VMAX		0	0	0	0	0	0	0	0	0	0	0	0	0	0	0	0	0	0	0	0	0	0	0	0	0	0	0	0	0	0	0	0	0	0	0	0	0	0	0	0	0	0	0	0	0	0
km_ACACT_exp_acac_cyt		KM		0	0	0	0	0	0	0	0	0	0	0	0	0	0	0	0	0	0	0	0	0	0	0	0	0	0	0	0	0	0	0	0	0	0	0	0	0	0	0	0	0	0	0	0	0	0
km_ACACT_exp_acac_ext		KM		0	0	0	0	0	0	0	0	0	0	0	0	0	0	0	0	0	0	0	0	0	0	0	0	0	0	0	0	0	0	0	0	0	0	0	0	0	0	0	0	0	0	0	0	0	0
vmax_BHT_exp		VMAX		0	0	0	0	0	0	0	0	0	0	0	0	0	0	0	0	0	0	0	0	0	0	0	0	0	0	0	0	0	0	0	0	0	0	0	0	0	0	0	0	0	0	0	0	0	0
km_BHT_exp_bhbut_cyt		KM		0	0	0	0	0	0	0	0	0	0	0	0	0	0	0	0	0	0	0	0	0	0	0	0	0	0	0	0	0	0	0	0	0	0	0	0	0	0	0	0	0	0	0	0	0	0
km_BHT_exp_bhbut_ext		KM		0	0	0	0	0	0	0	0	0	0	0	0	0	0	0	0	0	0	0	0	0	0	0	0	0	0	0	0	0	0	0	0	0	0	0	0	0	0	0	0	0	0	0	0	0	0
vmax_GLNT_cyt		VMAX		0	0	0	0	0	0	0	0	0	0	0	0	0	0	0	0	0	0	0	0	0	0	0	0	0	0	0	0	0	0	0	0	0	0	0	0	0	0	0	0	0	0	0	0	0	0
km_GLNT_cyt_gln_ext		KM		0	0	0	0	0	0	0	0	0	0	0	0	0	0	0	0	0	0	0	0	0	0	0	0	0	0	0	0	0	0	0	0	0	0	0	0	0	0	0	0	0	0	0	0	0	0
vmax_GLN_syn		VMAX		0	0	0	0	0	0	0	0	0	0	0	0	0	0	0	0	0	0	0	0	0	0	0	0	0	0	0	0	0	0	0	0	0	0	0	0	0	0	0	0	0	0	0	0	0	0
km_GLN_syn_glu_cyt		KM		0	0	0	0	0	0	0	0	0	0	0	0	0	0	0	0	0	0	0	0	0	0	0	0	0	0	0	0	0	0	0	0	0	0	0	0	0	0	0	0	0	0	0	0	0	0
km_GLN_syn_nh3_cyt		KM		0	0	0	0	0	0	0	0	0	0	0	0	0	0	0	0	0	0	0	0	0	0	0	0	0	0	0	0	0	0	0	0	0	0	0	0	0	0	0	0	0	0	0	0	0	0
km_GLN_syn_atp_cyt		KM		0	0	0	0	0	0	0	0	0	0	0	0	0	0	0	0	0	0	0	0	0	0	0	0	0	0	0	0	0	0	0	0	0	0	0	0	0	0	0	0	0	0	0	0	0	0
vmax_galT		VMAX		0	0	0	0	0	0	0	0	0	0	0	0	0	0	0	0	0	0	0	0	0	0	0	0	0	0	0	0	0	0	0	0	0	0	0	0	0	0	0	0	0	0	0	0	0	0
km_galT_gal_ext		KM		0	0	0	0	0	0	0	0	0	0	0	0	0	0	0	0	0	0	0	0	0	0	0	0	0	0	0	0	0	0	0	0	0	0	0	0	0	0	0	0	0	0	0	0	0	0
km_galT_gal_cyt		KM		0	0	0	0	0	0	0	0	0	0	0	0	0	0	0	0	0	0	0	0	0	0	0	0	0	0	0	0	0	0	0	0	0	0	0	0	0	0	0	0	0	0	0	0	0	0
vmax_ALDOR		VMAX		0	0	0	0	0	0	0	0	0	0	0	0	0	0	0	0	0	0	0	0	0	0	0	0	0	0	0	0	0	0	0	0	0	0	0	0	0	0	0	0	0	0	0	0	0	0
km_ALDOR_gal_cyt		KM		0	0	0	0	0	0	0	0	0	0	0	0	0	0	0	0	0	0	0	0	0	0	0	0	0	0	0	0	0	0	0	0	0	0	0	0	0	0	0	0	0	0	0	0	0	0
km_ALDOR_nadph_cyt		KM		0	0	0	0	0	0	0	0	0	0	0	0	0	0	0	0	0	0	0	0	0	0	0	0	0	0	0	0	0	0	0	0	0	0	0	0	0	0	0	0	0	0	0	0	0	0
vmax_galolT		VMAX		0	0	0	0	0	0	0	0	0	0	0	0	0	0	0	0	0	0	0	0	0	0	0	0	0	0	0	0	0	0	0	0	0	0	0	0	0	0	0	0	0	0	0	0	0	0
vmax_GALDH		VMAX		0	0	0	0	0	0	0	0	0	0	0	0	0	0	0	0	0	0	0	0	0	0	0	0	0	0	0	0	0	0	0	0	0	0	0	0	0	0	0	0	0	0	0	0	0	0
km_GALDH_gal_cyt		KM		0	0	0	0	0	0	0	0	0	0	0	0	0	0	0	0	0	0	0	0	0	0	0	0	0	0	0	0	0	0	0	0	0	0	0	0	0	0	0	0	0	0	0	0	0	0
k0_GALDH_nad_cyt		KM		0	0	0	0	0	0	0	0	0	0	0	0	0	0	0	0	0	0	0	0	0	0	0	0	0	0	0	0	0	0	0	0	0	0	0	0	0	0	0	0	0	0	0	0	0	0
ki_GALDH_nadh_cyt		KA		0	0	0	0	0	0	0	0	0	0	0	0	0	0	0	0	0	0	0	0	0	0	0	0	0	0	0	0	0	0	0	0	0	0	0	0	0	0	0	0	0	0	0	0	0	0
vmax_galaT		VMAX		0	0	0	0	0	0	0	0	0	0	0	0	0	0	0	0	0	0	0	0	0	0	0	0	0	0	0	0	0	0	0	0	0	0	0	0	0	0	0	0	0	0	0	0	0	0
vmax_GULDH		VMAX		0	0	0	0	0	0	0	0	0	0	0	0	0	0	0	0	0	0	0	0	0	0	0	0	0	0	0	0	0	0	0	0	0	0	0	0	0	0	0	0	0	0	0	0	0	0
km_GULDH_galactonate_cyt		KM		0	0	0	0	0	0	0	0	0	0	0	0	0	0	0	0	0	0	0	0	0	0	0	0	0	0	0	0	0	0	0	0	0	0	0	0	0	0	0	0	0	0	0	0	0	0
km_GULDH_nad_cyt		KM		0	0	0	0	0	0	0	0	0	0	0	0	0	0	0	0	0	0	0	0	0	0	0	0	0	0	0	0	0	0	0	0	0	0	0	0	0	0	0	0	0	0	0	0	0	0
vmax_GALDC		VMAX		0	0	0	0	0	0	0	0	0	0	0	0	0	0	0	0	0	0	0	0	0	0	0	0	0	0	0	0	0	0	0	0	0	0	0	0	0	0	0	0	0	0	0	0	0	0
vmax_XYLK		VMAX		0	0	0	0	0	0	0	0	0	0	0	0	0	0	0	0	0	0	0	0	0	0	0	0	0	0	0	0	0	0	0	0	0	0	0	0	0	0	0	0	0	0	0	0	0	0
km_XYLK_xyl_cyt		KM		0	0	0	0	0	0	0	0	0	0	0	0	0	0	0	0	0	0	0	0	0	0	0	0	0	0	0	0	0	0	0	0	0	0	0	0	0	0	0	0	0	0	0	0	0	0
ki_XYLK_adp_cyt		KA		0	0	0	0	0	0	0	0	0	0	0	0	0	0	0	0	0	0	0	0	0	0	0	0	0	0	0	0	0	0	0	0	0	0	0	0	0	0	0	0	0	0	0	0	0	0
ki_XYLK_amp_cyt		KA		0	0	0	0	0	0	0	0	0	0	0	0	0	0	0	0	0	0	0	0	0	0	0	0	0	0	0	0	0	0	0	0	0	0	0	0	0	0	0	0	0	0	0	0	0	0
k0_XYLK_atp_cyt		KM		0	0	0	0	0	0	0	0	0	0	0	0	0	0	0	0	0	0	0	0	0	0	0	0	0	0	0	0	0	0	0	0	0	0	0	0	0	0	0	0	0	0	0	0	0	0
vmax_GALK		VMAX		0	0	0	0	0	0	0	0	0	0	0	0	0	0	0	0	0	0	0	0	0	0	0	0	0	0	0	0	0	0	0	0	0	0	0	0	0	0	0	0	0	0	0	0	0	0
km_GALK_gal_cyt		KM		0	0	0	0	0	0	0	0	0	0	0	0	0	0	0	0	0	0	0	0	0	0	0	0	0	0	0	0	0	0	0	0	0	0	0	0	0	0	0	0	0	0	0	0	0	0
km_GALK_atp_cyt		KM		0	0	0	0	0	0	0	0	0	0	0	0	0	0	0	0	0	0	0	0	0	0	0	0	0	0	0	0	0	0	0	0	0	0	0	0	0	0	0	0	0	0	0	0	0	0
ki_GALK_gal1p_cyt		KA		0	0	0	0	0	0	0	0	0	0	0	0	0	0	0	0	0	0	0	0	0	0	0	0	0	0	0	0	0	0	0	0	0	0	0	0	0	0	0	0	0	0	0	0	0	0
v0_GALT		VMAX		0	0	0	0	0	0	0	0	0	0	0	0	0	0	0	0	0	0	0	0	0	0	0	0	0	0	0	0	0	0	0	0	0	0	0	0	0	0	0	0	0	0	0	0	0	0
ka_GALT_gal1p_cyt		KA		0	0	0	0	0	0	0	0	0	0	0	0	0	0	0	0	0	0	0	0	0	0	0	0	0	0	0	0	0	0	0	0	0	0	0	0	0	0	0	0	0	0	0	0	0	0
ka_GALT_udpglc_cyt		KA		0	0	0	0	0	0	0	0	0	0	0	0	0	0	0	0	0	0	0	0	0	0	0	0	0	0	0	0	0	0	0	0	0	0	0	0	0	0	0	0	0	0	0	0	0	0
k0_GALT_udpglc_cyt		KM		0	0	0	0	0	0	0	0	0	0	0	0	0	0	0	0	0	0	0	0	0	0	0	0	0	0	0	0	0	0	0	0	0	0	0	0	0	0	0	0	0	0	0	0	0	0
ki_GALT_udp_cyt		KA		0	0	0	0	0	0	0	0	0	0	0	0	0	0	0	0	0	0	0	0	0	0	0	0	0	0	0	0	0	0	0	0	0	0	0	0	0	0	0	0	0	0	0	0	0	0
ki_GALT_utp_cyt		KA		0	0	0	0	0	0	0	0	0	0	0	0	0	0	0	0	0	0	0	0	0	0	0	0	0	0	0	0	0	0	0	0	0	0	0	0	0	0	0	0	0	0	0	0	0	0
km_GALT_gal1p_cyt		KM		0	0	0	0	0	0	0	0	0	0	0	0	0	0	0	0	0	0	0	0	0	0	0	0	0	0	0	0	0	0	0	0	0	0	0	0	0	0	0	0	0	0	0	0	0	0
km_GALT_udpgal_cyt		KM		0	0	0	0	0	0	0	0	0	0	0	0	0	0	0	0	0	0	0	0	0	0	0	0	0	0	0	0	0	0	0	0	0	0	0	0	0	0	0	0	0	0	0	0	0	0
km_GALT_glc1p_cyt		KM		0	0	0	0	0	0	0	0	0	0	0	0	0	0	0	0	0	0	0	0	0	0	0	0	0	0	0	0	0	0	0	0	0	0	0	0	0	0	0	0	0	0	0	0	0	0
v0_GALE		VMAX		0	0	0	0	0	0	0	0	0	0	0	0	0	0	0	0	0	0	0	0	0	0	0	0	0	0	0	0	0	0	0	0	0	0	0	0	0	0	0	0	0	0	0	0	0	0
ki_GALE_nadh_cyt		KA		0	0	0	0	0	0	0	0	0	0	0	0	0	0	0	0	0	0	0	0	0	0	0	0	0	0	0	0	0	0	0	0	0	0	0	0	0	0	0	0	0	0	0	0	0	0
km_GALE_udpgal_cyt		KM		0	0	0	0	0	0	0	0	0	0	0	0	0	0	0	0	0	0	0	0	0	0	0	0	0	0	0	0	0	0	0	0	0	0	0	0	0	0	0	0	0	0	0	0	0	0
km_GALE_udpglc_cyt		KM		0	0	0	0	0	0	0	0	0	0	0	0	0	0	0	0	0	0	0	0	0	0	0	0	0	0	0	0	0	0	0	0	0	0	0	0	0	0	0	0	0	0	0	0	0	0
vmax_gal1pP		VMAX		0	0	0	0	0	0	0	0	0	0	0	0	0	0	0	0	0	0	0	0	0	0	0	0	0	0	0	0	0	0	0	0	0	0	0	0	0	0	0	0	0	0	0	0	0	0
km_gal1pP_gal1p_cyt		KM		0	0	0	0	0	0	0	0	0	0	0	0	0	0	0	0	0	0	0	0	0	0	0	0	0	0	0	0	0	0	0	0	0	0	0	0	0	0	0	0	0	0	0	0	0	0
vmax_ethT		VMAX		0	0	0	0	0	0	0	0	0	0	0	0	0	0	0	0	0	0	0	0	0	0	0	0	0	0	0	0	0	0	0	0	0	0	0	0	0	0	0	0	0	0	0	0	0	0
vmax_ADH		VMAX		0	0	0	0	0	0	0	0	0	0	0	0	0	0	0	0	0	0	0	0	0	0	0	0	0	0	0	0	0	0	0	0	0	0	0	0	0	0	0	0	0	0	0	0	0	0
ka_ADH_gra_cyt		KA		0	0	0	0	0	0	0	0	0	0	0	0	0	0	0	0	0	0	0	0	0	0	0	0	0	0	0	0	0	0	0	0	0	0	0	0	0	0	0	0	0	0	0	0	0	0
km_ADH_ethanol_cyt		KA		0	0	0	0	0	0	0	0	0	0	0	0	0	0	0	0	0	0	0	0	0	0	0	0	0	0	0	0	0	0	0	0	0	0	0	0	0	0	0	0	0	0	0	0	0	0
n_ADH_ethanol_cyt_km_ethanol_cyt		KM		0	0	0	0	0	0	0	0	0	0	0	0	0	0	0	0	0	0	0	0	0	0	0	0	0	0	0	0	0	0	0	0	0	0	0	0	0	0	0	0	0	0	0	0	0	0
k0_ADH_ethanol_cyt		KM		0	0	0	0	0	0	0	0	0	0	0	0	0	0	0	0	0	0	0	0	0	0	0	0	0	0	0	0	0	0	0	0	0	0	0	0	0	0	0	0	0	0	0	0	0	0
ki_ADH_ethanol_cyt		KA		0	0	0	0	0	0	0	0	0	0	0	0	0	0	0	0	0	0	0	0	0	0	0	0	0	0	0	0	0	0	0	0	0	0	0	0	0	0	0	0	0	0	0	0	0	0
k0_ADH_nad_cyt		KM		0	0	0	0	0	0	0	0	0	0	0	0	0	0	0	0	0	0	0	0	0	0	0	0	0	0	0	0	0	0	0	0	0	0	0	0	0	0	0	0	0	0	0	0	0	0
ki_ADH_nadh_cyt		KA		0	0	0	0	0	0	0	0	0	0	0	0	0	0	0	0	0	0	0	0	0	0	0	0	0	0	0	0	0	0	0	0	0	0	0	0	0	0	0	0	0	0	0	0	0	0
vmax_ALDDHI		VMAX		0	0	0	0	0	0	0	0	0	0	0	0	0	0	0	0	0	0	0	0	0	0	0	0	0	0	0	0	0	0	0	0	0	0	0	0	0	0	0	0	0	0	0	0	0	0
km_ALDDHI_nad_cyt		KM		0	0	0	0	0	0	0	0	0	0	0	0	0	0	0	0	0	0	0	0	0	0	0	0	0	0	0	0	0	0	0	0	0	0	0	0	0	0	0	0	0	0	0	0	0	0
km_ALDDHI_aald_cyt		KM		0	0	0	0	0	0	0	0	0	0	0	0	0	0	0	0	0	0	0	0	0	0	0	0	0	0	0	0	0	0	0	0	0	0	0	0	0	0	0	0	0	0	0	0	0	0
vmax_ALDDHII		VMAX		0	0	0	0	0	0	0	0	0	0	0	0	0	0	0	0	0	0	0	0	0	0	0	0	0	0	0	0	0	0	0	0	0	0	0	0	0	0	0	0	0	0	0	0	0	0
km_ALDDHII_nad_cyt		KM		0	0	0	0	0	0	0	0	0	0	0	0	0	0	0	0	0	0	0	0	0	0	0	0	0	0	0	0	0	0	0	0	0	0	0	0	0	0	0	0	0	0	0	0	0	0
km_ALDDHII_aald_cyt		KM		0	0	0	0	0	0	0	0	0	0	0	0	0	0	0	0	0	0	0	0	0	0	0	0	0	0	0	0	0	0	0	0	0	0	0	0	0	0	0	0	0	0	0	0	0	0
vmax_ALDDH_mito		VMAX		0	0	0	0	0	0	0	0	0	0	0	0	0	0	0	0	0	0	0	0	0	0	0	0	0	0	0	0	0	0	0	0	0	0	0	0	0	0	0	0	0	0	0	0	0	0
km_ALDDH_mito_aald_mito		KM		0	0	0	0	0	0	0	0	0	0	0	0	0	0	0	0	0	0	0	0	0	0	0	0	0	0	0	0	0	0	0	0	0	0	0	0	0	0	0	0	0	0	0	0	0	0
km_ALDDH_mito_nad_mito		KM		0	0	0	0	0	0	0	0	0	0	0	0	0	0	0	0	0	0	0	0	0	0	0	0	0	0	0	0	0	0	0	0	0	0	0	0	0	0	0	0	0	0	0	0	0	0
vmax_acetateT		VMAX		0	0	0	0	0	0	0	0	0	0	0	0	0	0	0	0	0	0	0	0	0	0	0	0	0	0	0	0	0	0	0	0	0	0	0	0	0	0	0	0	0	0	0	0	0	0
km_acetateT_acetate_ext		KM		0	0	0	0	0	0	0	0	0	0	0	0	0	0	0	0	0	0	0	0	0	0	0	0	0	0	0	0	0	0	0	0	0	0	0	0	0	0	0	0	0	0	0	0	0	0
km_acetateT_acetate_cyt		KM		0	0	0	0	0	0	0	0	0	0	0	0	0	0	0	0	0	0	0	0	0	0	0	0	0	0	0	0	0	0	0	0	0	0	0	0	0	0	0	0	0	0	0	0	0	0
vmax_acetateT_mito		VMAX		0	0	0	0	0	0	0	0	0	0	0	0	0	0	0	0	0	0	0	0	0	0	0	0	0	0	0	0	0	0	0	0	0	0	0	0	0	0	0	0	0	0	0	0	0	0
km_acetateT_mito_acetate_cyt		KM		0	0	0	0	0	0	0	0	0	0	0	0	0	0	0	0	0	0	0	0	0	0	0	0	0	0	0	0	0	0	0	0	0	0	0	0	0	0	0	0	0	0	0	0	0	0
km_acetateT_mito_acetate_mito		KM		0	0	0	0	0	0	0	0	0	0	0	0	0	0	0	0	0	0	0	0	0	0	0	0	0	0	0	0	0	0	0	0	0	0	0	0	0	0	0	0	0	0	0	0	0	0
vmax_aaldT		VMAX		0	0	0	0	0	0	0	0	0	0	0	0	0	0	0	0	0	0	0	0	0	0	0	0	0	0	0	0	0	0	0	0	0	0	0	0	0	0	0	0	0	0	0	0	0	0
vmax_fruT		VMAX		0	0	0	0	0	0	0	0	0	0	0	0	0	0	0	0	0	0	0	0	0	0	0	0	0	0	0	0	0	0	0	0	0	0	0	0	0	0	0	0	0	0	0	0	0	0
km_fruT_fru_ext		KM		0	0	0	0	0	0	0	0	0	0	0	0	0	0	0	0	0	0	0	0	0	0	0	0	0	0	0	0	0	0	0	0	0	0	0	0	0	0	0	0	0	0	0	0	0	0
km_fruT_fru_cyt		KM		0	0	0	0	0	0	0	0	0	0	0	0	0	0	0	0	0	0	0	0	0	0	0	0	0	0	0	0	0	0	0	0	0	0	0	0	0	0	0	0	0	0	0	0	0	0
vmax_FRUK		VMAX		0	0	0	0	0	0	0	0	0	0	0	0	0	0	0	0	0	0	0	0	0	0	0	0	0	0	0	0	0	0	0	0	0	0	0	0	0	0	0	0	0	0	0	0	0	0
n_FRUK		N		0	0	0	0	0	0	0	0	0	0	0	0	0	0	0	0	0	0	0	0	0	0	0	0	0	0	0	0	0	0	0	0	0	0	0	0	0	0	0	0	0	0	0	0	0	0
km_FRUK_fru_cyt		KM		0	0	0	0	0	0	0	0	0	0	0	0	0	0	0	0	0	0	0	0	0	0	0	0	0	0	0	0	0	0	0	0	0	0	0	0	0	0	0	0	0	0	0	0	0	0
km_FRUK_atp_cyt		KM		0	0	0	0	0	0	0	0	0	0	0	0	0	0	0	0	0	0	0	0	0	0	0	0	0	0	0	0	0	0	0	0	0	0	0	0	0	0	0	0	0	0	0	0	0	0
km_FRUK_adp_cyt		KM		0	0	0	0	0	0	0	0	0	0	0	0	0	0	0	0	0	0	0	0	0	0	0	0	0	0	0	0	0	0	0	0	0	0	0	0	0	0	0	0	0	0	0	0	0	0
vmax_ALDB		VMAX		0	0	0	0	0	0	0	0	0	0	0	0	0	0	0	0	0	0	0	0	0	0	0	0	0	0	0	0	0	0	0	0	0	0	0	0	0	0	0	0	0	0	0	0	0	0
km_ALDB_fru1p_cyt		KM		0	0	0	0	0	0	0	0	0	0	0	0	0	0	0	0	0	0	0	0	0	0	0	0	0	0	0	0	0	0	0	0	0	0	0	0	0	0	0	0	0	0	0	0	0	0
km_ALDB_gra_cyt		KM		0	0	0	0	0	0	0	0	0	0	0	0	0	0	0	0	0	0	0	0	0	0	0	0	0	0	0	0	0	0	0	0	0	0	0	0	0	0	0	0	0	0	0	0	0	0
km_ALDB_dhap_cyt		KM		0	0	0	0	0	0	0	0	0	0	0	0	0	0	0	0	0	0	0	0	0	0	0	0	0	0	0	0	0	0	0	0	0	0	0	0	0	0	0	0	0	0	0	0	0	0
vmax_TRIOK		VMAX		0	0	0	0	0	0	0	0	0	0	0	0	0	0	0	0	0	0	0	0	0	0	0	0	0	0	0	0	0	0	0	0	0	0	0	0	0	0	0	0	0	0	0	0	0	0
km_TRIOK_gra_cyt		KM		0	0	0	0	0	0	0	0	0	0	0	0	0	0	0	0	0	0	0	0	0	0	0	0	0	0	0	0	0	0	0	0	0	0	0	0	0	0	0	0	0	0	0	0	0	0
km_TRIOK_atp_cyt		KM		0	0	0	0	0	0	0	0	0	0	0	0	0	0	0	0	0	0	0	0	0	0	0	0	0	0	0	0	0	0	0	0	0	0	0	0	0	0	0	0	0	0	0	0	0	0
vmax_ALDR		VMAX		0	0	0	0	0	0	0	0	0	0	0	0	0	0	0	0	0	0	0	0	0	0	0	0	0	0	0	0	0	0	0	0	0	0	0	0	0	0	0	0	0	0	0	0	0	0
km_ALDR_gra_cyt		KM		0	0	0	0	0	0	0	0	0	0	0	0	0	0	0	0	0	0	0	0	0	0	0	0	0	0	0	0	0	0	0	0	0	0	0	0	0	0	0	0	0	0	0	0	0	0
km_ALDR_nadph_cyt		KM		0	0	0	0	0	0	0	0	0	0	0	0	0	0	0	0	0	0	0	0	0	0	0	0	0	0	0	0	0	0	0	0	0	0	0	0	0	0	0	0	0	0	0	0	0	0
vmax_ALDDH_gra		VMAX		0	0	0	0	0	0	0	0	0	0	0	0	0	0	0	0	0	0	0	0	0	0	0	0	0	0	0	0	0	0	0	0	0	0	0	0	0	0	0	0	0	0	0	0	0	0
k0_ALDDH_gra_gra_cyt		KA		0	0	0	0	0	0	0	0	0	0	0	0	0	0	0	0	0	0	0	0	0	0	0	0	0	0	0	0	0	0	0	0	0	0	0	0	0	0	0	0	0	0	0	0	0	0
km_ALDDH_gra_nad_cyt		KM		0	0	0	0	0	0	0	0	0	0	0	0	0	0	0	0	0	0	0	0	0	0	0	0	0	0	0	0	0	0	0	0	0	0	0	0	0	0	0	0	0	0	0	0	0	0
ki_ALDDH_gra_aald_cyt		KA		0	0	0	0	0	0	0	0	0	0	0	0	0	0	0	0	0	0	0	0	0	0	0	0	0	0	0	0	0	0	0	0	0	0	0	0	0	0	0	0	0	0	0	0	0	0
vmax_SORDH		VMAX		0	0	0	0	0	0	0	0	0	0	0	0	0	0	0	0	0	0	0	0	0	0	0	0	0	0	0	0	0	0	0	0	0	0	0	0	0	0	0	0	0	0	0	0	0	0
km_SORDH_fru_cyt		KM		0	0	0	0	0	0	0	0	0	0	0	0	0	0	0	0	0	0	0	0	0	0	0	0	0	0	0	0	0	0	0	0	0	0	0	0	0	0	0	0	0	0	0	0	0	0
km_SORDH_nadh_cyt		KM		0	0	0	0	0	0	0	0	0	0	0	0	0	0	0	0	0	0	0	0	0	0	0	0	0	0	0	0	0	0	0	0	0	0	0	0	0	0	0	0	0	0	0	0	0	0
vmax_GCK		VMAX		0	0	0	0	0	0	0	0	0	0	0	0	0	0	0	0	0	0	0	0	0	0	0	0	0	0	0	0	0	0	0	0	0	0	0	0	0	0	0	0	0	0	0	0	0	0
km_GCK_glycerate_cyt		KM		0	0	0	0	0	0	0	0	0	0	0	0	0	0	0	0	0	0	0	0	0	0	0	0	0	0	0	0	0	0	0	0	0	0	0	0	0	0	0	0	0	0	0	0	0	0
km_GCK_atp_cyt		KM		0	0	0	0	0	0	0	0	0	0	0	0	0	0	0	0	0	0	0	0	0	0	0	0	0	0	0	0	0	0	0	0	0	0	0	0	0	0	0	0	0	0	0	0	0	0
vmax_graT		VMAX		0	0	0	0	0	0	0	0	0	0	0	0	0	0	0	0	0	0	0	0	0	0	0	0	0	0	0	0	0	0	0	0	0	0	0	0	0	0	0	0	0	0	0	0	0	0
km_graT_gra_ext		KM		0	0	0	0	0	0	0	0	0	0	0	0	0	0	0	0	0	0	0	0	0	0	0	0	0	0	0	0	0	0	0	0	0	0	0	0	0	0	0	0	0	0	0	0	0	0
vmax_ACACCOA_syn		VMAX		0	0	0	0	0	0	0	0	0	0	0	0	0	0	0	0	0	0	0	0	0	0	0	0	0	0	0	0	0	0	0	0	0	0	0	0	0	0	0	0	0	0	0	0	0	0
km_ACACCOA_syn_acac_cyt		KM		0	0	0	0	0	0	0	0	0	0	0	0	0	0	0	0	0	0	0	0	0	0	0	0	0	0	0	0	0	0	0	0	0	0	0	0	0	0	0	0	0	0	0	0	0	0
km_ACACCOA_syn_atp_cyt		KM		0	0	0	0	0	0	0	0	0	0	0	0	0	0	0	0	0	0	0	0	0	0	0	0	0	0	0	0	0	0	0	0	0	0	0	0	0	0	0	0	0	0	0	0	0	0
km_ACACCOA_syn_coa_cyt		KM		0	0	0	0	0	0	0	0	0	0	0	0	0	0	0	0	0	0	0	0	0	0	0	0	0	0	0	0	0	0	0	0	0	0	0	0	0	0	0	0	0	0	0	0	0	0
vmax_3kt_kc4coa_cyt		VMAX		0	0	0	0	0	0	0	0	0	0	0	0	0	0	0	0	0	0	0	0	0	0	0	0	0	0	0	0	0	0	0	0	0	0	0	0	0	0	0	0	0	0	0	0	0	0
k0_3kt_kc4coa_cyt_kc4coa_cyt		KM		0	0	0	0	0	0	0	0	0	0	0	0	0	0	0	0	0	0	0	0	0	0	0	0	0	0	0	0	0	0	0	0	0	0	0	0	0	0	0	0	0	0	0	0	0	0
ki_3kt_kc4coa_cyt_coa_cyt		KA		0	0	0	0	0	0	0	0	0	0	0	0	0	0	0	0	0	0	0	0	0	0	0	0	0	0	0	0	0	0	0	0	0	0	0	0	0	0	0	0	0	0	0	0	0	0
km_3kt_kc4coa_cyt_coa_cyt		KM		0	0	0	0	0	0	0	0	0	0	0	0	0	0	0	0	0	0	0	0	0	0	0	0	0	0	0	0	0	0	0	0	0	0	0	0	0	0	0	0	0	0	0	0	0	0
km_3kt_kc4coa_cyt_acoa_cyt		KM		0	0	0	0	0	0	0	0	0	0	0	0	0	0	0	0	0	0	0	0	0	0	0	0	0	0	0	0	0	0	0	0	0	0	0	0	0	0	0	0	0	0	0	0	0	0
vmax_HMG_syn_cyt		VMAX		0	0	0	0	0	0	0	0	0	0	0	0	0	0	0	0	0	0	0	0	0	0	0	0	0	0	0	0	0	0	0	0	0	0	0	0	0	0	0	0	0	0	0	0	0	0
k0_HMG_syn_cyt_acoa_cyt		KM		0	0	0	0	0	0	0	0	0	0	0	0	0	0	0	0	0	0	0	0	0	0	0	0	0	0	0	0	0	0	0	0	0	0	0	0	0	0	0	0	0	0	0	0	0	0
ki_HMG_syn_cyt_kc4coa_cyt		KA		0	0	0	0	0	0	0	0	0	0	0	0	0	0	0	0	0	0	0	0	0	0	0	0	0	0	0	0	0	0	0	0	0	0	0	0	0	0	0	0	0	0	0	0	0	0
km_HMG_syn_cyt_kc4coa_cyt		KM		0	0	0	0	0	0	0	0	0	0	0	0	0	0	0	0	0	0	0	0	0	0	0	0	0	0	0	0	0	0	0	0	0	0	0	0	0	0	0	0	0	0	0	0	0	0
ki_HMG_syn_cyt_hmgcoa_cyt		KA		0	0	0	0	0	0	0	0	0	0	0	0	0	0	0	0	0	0	0	0	0	0	0	0	0	0	0	0	0	0	0	0	0	0	0	0	0	0	0	0	0	0	0	0	0	0
km_HMG_lys_cyt_hmgcoa_cyt		KM		0	0	0	0	0	0	0	0	0	0	0	0	0	0	0	0	0	0	0	0	0	0	0	0	0	0	0	0	0	0	0	0	0	0	0	0	0	0	0	0	0	0	0	0	0	0
v0_HMGR		VMAX		0	0	0	0	0	0	0	0	0	0	0	0	0	0	0	0	0	0	0	0	0	0	0	0	0	0	0	0	0	0	0	0	0	0	0	0	0	0	0	0	0	0	0	0	0	0
km_HMGR_hmgcoa_cyt		KM		0	0	0	0	0	0	0	0	0	0	0	0	0	0	0	0	0	0	0	0	0	0	0	0	0	0	0	0	0	0	0	0	0	0	0	0	0	0	0	0	0	0	0	0	0	0
km_HMGR_nadph_cyt		KM		0	0	0	0	0	0	0	0	0	0	0	0	0	0	0	0	0	0	0	0	0	0	0	0	0	0	0	0	0	0	0	0	0	0	0	0	0	0	0	0	0	0	0	0	0	0
vmax_MEVK		VMAX		0	0	0	0	0	0	0	0	0	0	0	0	0	0	0	0	0	0	0	0	0	0	0	0	0	0	0	0	0	0	0	0	0	0	0	0	0	0	0	0	0	0	0	0	0	0
km_MEVK_mev_cyt		KM		0	0	0	0	0	0	0	0	0	0	0	0	0	0	0	0	0	0	0	0	0	0	0	0	0	0	0	0	0	0	0	0	0	0	0	0	0	0	0	0	0	0	0	0	0	0
k0_MEVK_atp_cyt		KM		0	0	0	0	0	0	0	0	0	0	0	0	0	0	0	0	0	0	0	0	0	0	0	0	0	0	0	0	0	0	0	0	0	0	0	0	0	0	0	0	0	0	0	0	0	0
ki_MEVK_fpp_cyt		KA		0	0	0	0	0	0	0	0	0	0	0	0	0	0	0	0	0	0	0	0	0	0	0	0	0	0	0	0	0	0	0	0	0	0	0	0	0	0	0	0	0	0	0	0	0	0
ki_MEVK_gpp_cyt		KA		0	0	0	0	0	0	0	0	0	0	0	0	0	0	0	0	0	0	0	0	0	0	0	0	0	0	0	0	0	0	0	0	0	0	0	0	0	0	0	0	0	0	0	0	0	0
vmax_MEVPK		VMAX		0	0	0	0	0	0	0	0	0	0	0	0	0	0	0	0	0	0	0	0	0	0	0	0	0	0	0	0	0	0	0	0	0	0	0	0	0	0	0	0	0	0	0	0	0	0
km_MEVPK_mev5p_cyt		KM		0	0	0	0	0	0	0	0	0	0	0	0	0	0	0	0	0	0	0	0	0	0	0	0	0	0	0	0	0	0	0	0	0	0	0	0	0	0	0	0	0	0	0	0	0	0
km_MEVPK_atp_cyt		KM		0	0	0	0	0	0	0	0	0	0	0	0	0	0	0	0	0	0	0	0	0	0	0	0	0	0	0	0	0	0	0	0	0	0	0	0	0	0	0	0	0	0	0	0	0	0
vmax_MDP		VMAX		0	0	0	0	0	0	0	0	0	0	0	0	0	0	0	0	0	0	0	0	0	0	0	0	0	0	0	0	0	0	0	0	0	0	0	0	0	0	0	0	0	0	0	0	0	0
km_MDP_mev5pp_cyt		KM		0	0	0	0	0	0	0	0	0	0	0	0	0	0	0	0	0	0	0	0	0	0	0	0	0	0	0	0	0	0	0	0	0	0	0	0	0	0	0	0	0	0	0	0	0	0
k0_MDP_atp_cyt		KM		0	0	0	0	0	0	0	0	0	0	0	0	0	0	0	0	0	0	0	0	0	0	0	0	0	0	0	0	0	0	0	0	0	0	0	0	0	0	0	0	0	0	0	0	0	0
ki_MDP_gpp_cyt		KA		0	0	0	0	0	0	0	0	0	0	0	0	0	0	0	0	0	0	0	0	0	0	0	0	0	0	0	0	0	0	0	0	0	0	0	0	0	0	0	0	0	0	0	0	0	0
vmax_IPPI		VMAX		0	0	0	0	0	0	0	0	0	0	0	0	0	0	0	0	0	0	0	0	0	0	0	0	0	0	0	0	0	0	0	0	0	0	0	0	0	0	0	0	0	0	0	0	0	0
km_IPPI_ipp_cyt		KM		0	0	0	0	0	0	0	0	0	0	0	0	0	0	0	0	0	0	0	0	0	0	0	0	0	0	0	0	0	0	0	0	0	0	0	0	0	0	0	0	0	0	0	0	0	0
km_IPPI_dmpp_cyt		KM		0	0	0	0	0	0	0	0	0	0	0	0	0	0	0	0	0	0	0	0	0	0	0	0	0	0	0	0	0	0	0	0	0	0	0	0	0	0	0	0	0	0	0	0	0	0
vmax_GPPS		VMAX		0	0	0	0	0	0	0	0	0	0	0	0	0	0	0	0	0	0	0	0	0	0	0	0	0	0	0	0	0	0	0	0	0	0	0	0	0	0	0	0	0	0	0	0	0	0
km_GPPS_ipp_cyt		KM		0	0	0	0	0	0	0	0	0	0	0	0	0	0	0	0	0	0	0	0	0	0	0	0	0	0	0	0	0	0	0	0	0	0	0	0	0	0	0	0	0	0	0	0	0	0
km_GPPS_dmpp_cyt		KM		0	0	0	0	0	0	0	0	0	0	0	0	0	0	0	0	0	0	0	0	0	0	0	0	0	0	0	0	0	0	0	0	0	0	0	0	0	0	0	0	0	0	0	0	0	0
vmax_FPPS		VMAX		0	0	0	0	0	0	0	0	0	0	0	0	0	0	0	0	0	0	0	0	0	0	0	0	0	0	0	0	0	0	0	0	0	0	0	0	0	0	0	0	0	0	0	0	0	0
km_FPPS_ipp_cyt		KM		0	0	0	0	0	0	0	0	0	0	0	0	0	0	0	0	0	0	0	0	0	0	0	0	0	0	0	0	0	0	0	0	0	0	0	0	0	0	0	0	0	0	0	0	0	0
km_FPPS_gpp_cyt		KM		0	0	0	0	0	0	0	0	0	0	0	0	0	0	0	0	0	0	0	0	0	0	0	0	0	0	0	0	0	0	0	0	0	0	0	0	0	0	0	0	0	0	0	0	0	0
vmax_SQS_nadph		VMAX		0	0	0	0	0	0	0	0	0	0	0	0	0	0	0	0	0	0	0	0	0	0	0	0	0	0	0	0	0	0	0	0	0	0	0	0	0	0	0	0	0	0	0	0	0	0
km_SQS_nadph_fpp_cyt		KM		0	0	0	0	0	0	0	0	0	0	0	0	0	0	0	0	0	0	0	0	0	0	0	0	0	0	0	0	0	0	0	0	0	0	0	0	0	0	0	0	0	0	0	0	0	0
km_SQS_nadph_nadph_cyt		KM		0	0	0	0	0	0	0	0	0	0	0	0	0	0	0	0	0	0	0	0	0	0	0	0	0	0	0	0	0	0	0	0	0	0	0	0	0	0	0	0	0	0	0	0	0	0
vmax_SQS_nadh		VMAX		0	0	0	0	0	0	0	0	0	0	0	0	0	0	0	0	0	0	0	0	0	0	0	0	0	0	0	0	0	0	0	0	0	0	0	0	0	0	0	0	0	0	0	0	0	0
km_SQS_nadh_fpp_cyt		KM		0	0	0	0	0	0	0	0	0	0	0	0	0	0	0	0	0	0	0	0	0	0	0	0	0	0	0	0	0	0	0	0	0	0	0	0	0	0	0	0	0	0	0	0	0	0
km_SQS_nadh_nadh_cyt		KM		0	0	0	0	0	0	0	0	0	0	0	0	0	0	0	0	0	0	0	0	0	0	0	0	0	0	0	0	0	0	0	0	0	0	0	0	0	0	0	0	0	0	0	0	0	0
vmax_SQE		VMAX		0	0	0	0	0	0	0	0	0	0	0	0	0	0	0	0	0	0	0	0	0	0	0	0	0	0	0	0	0	0	0	0	0	0	0	0	0	0	0	0	0	0	0	0	0	0
km_SQE_squ_cyt		KM		0	0	0	0	0	0	0	0	0	0	0	0	0	0	0	0	0	0	0	0	0	0	0	0	0	0	0	0	0	0	0	0	0	0	0	0	0	0	0	0	0	0	0	0	0	0
km_SQE_nadph_cyt		KM		0	0	0	0	0	0	0	0	0	0	0	0	0	0	0	0	0	0	0	0	0	0	0	0	0	0	0	0	0	0	0	0	0	0	0	0	0	0	0	0	0	0	0	0	0	0
km_SQE_o2_cyt		KM		0	0	0	0	0	0	0	0	0	0	0	0	0	0	0	0	0	0	0	0	0	0	0	0	0	0	0	0	0	0	0	0	0	0	0	0	0	0	0	0	0	0	0	0	0	0
vmax_OSC		VMAX		0	0	0	0	0	0	0	0	0	0	0	0	0	0	0	0	0	0	0	0	0	0	0	0	0	0	0	0	0	0	0	0	0	0	0	0	0	0	0	0	0	0	0	0	0	0
km_OSC_sqe_cyt		KM		0	0	0	0	0	0	0	0	0	0	0	0	0	0	0	0	0	0	0	0	0	0	0	0	0	0	0	0	0	0	0	0	0	0	0	0	0	0	0	0	0	0	0	0	0	0
vmax_S14DM_lan		VMAX		0	0	0	0	0	0	0	0	0	0	0	0	0	0	0	0	0	0	0	0	0	0	0	0	0	0	0	0	0	0	0	0	0	0	0	0	0	0	0	0	0	0	0	0	0	0
km_S14DM_lan_lan_er		KM		0	0	0	0	0	0	0	0	0	0	0	0	0	0	0	0	0	0	0	0	0	0	0	0	0	0	0	0	0	0	0	0	0	0	0	0	0	0	0	0	0	0	0	0	0	0
km_S14DM_lan_nadph_cyt		KM		0	0	0	0	0	0	0	0	0	0	0	0	0	0	0	0	0	0	0	0	0	0	0	0	0	0	0	0	0	0	0	0	0	0	0	0	0	0	0	0	0	0	0	0	0	0
km_S14DM_lan_o2_cyt		KM		0	0	0	0	0	0	0	0	0	0	0	0	0	0	0	0	0	0	0	0	0	0	0	0	0	0	0	0	0	0	0	0	0	0	0	0	0	0	0	0	0	0	0	0	0	0
vmax_S14DM_dihlan		VMAX		0	0	0	0	0	0	0	0	0	0	0	0	0	0	0	0	0	0	0	0	0	0	0	0	0	0	0	0	0	0	0	0	0	0	0	0	0	0	0	0	0	0	0	0	0	0
km_S14DM_lan_dihlan_er		KM		0	0	0	0	0	0	0	0	0	0	0	0	0	0	0	0	0	0	0	0	0	0	0	0	0	0	0	0	0	0	0	0	0	0	0	0	0	0	0	0	0	0	0	0	0	0
km_S14DM_dihlan_nadph_cyt		KM		0	0	0	0	0	0	0	0	0	0	0	0	0	0	0	0	0	0	0	0	0	0	0	0	0	0	0	0	0	0	0	0	0	0	0	0	0	0	0	0	0	0	0	0	0	0
km_S14DM_dihlan_o2_cyt		KM		0	0	0	0	0	0	0	0	0	0	0	0	0	0	0	0	0	0	0	0	0	0	0	0	0	0	0	0	0	0	0	0	0	0	0	0	0	0	0	0	0	0	0	0	0	0
vmax_S14R_ffmas		VMAX		0	0	0	0	0	0	0	0	0	0	0	0	0	0	0	0	0	0	0	0	0	0	0	0	0	0	0	0	0	0	0	0	0	0	0	0	0	0	0	0	0	0	0	0	0	0
km_S14R_ffmas_ffmas_er		KM		0	0	0	0	0	0	0	0	0	0	0	0	0	0	0	0	0	0	0	0	0	0	0	0	0	0	0	0	0	0	0	0	0	0	0	0	0	0	0	0	0	0	0	0	0	0
km_S14R_ffmas_nadph_cyt		KM		0	0	0	0	0	0	0	0	0	0	0	0	0	0	0	0	0	0	0	0	0	0	0	0	0	0	0	0	0	0	0	0	0	0	0	0	0	0	0	0	0	0	0	0	0	0
vmax_S14R_dihffmas		VMAX		0	0	0	0	0	0	0	0	0	0	0	0	0	0	0	0	0	0	0	0	0	0	0	0	0	0	0	0	0	0	0	0	0	0	0	0	0	0	0	0	0	0	0	0	0	0
km_S14R_dihffmas_dihffmas_er		KM		0	0	0	0	0	0	0	0	0	0	0	0	0	0	0	0	0	0	0	0	0	0	0	0	0	0	0	0	0	0	0	0	0	0	0	0	0	0	0	0	0	0	0	0	0	0
km_S14R_dihffmas_nadph_cyt		KM		0	0	0	0	0	0	0	0	0	0	0	0	0	0	0	0	0	0	0	0	0	0	0	0	0	0	0	0	0	0	0	0	0	0	0	0	0	0	0	0	0	0	0	0	0	0
vmax_MSO_tmas		VMAX		0	0	0	0	0	0	0	0	0	0	0	0	0	0	0	0	0	0	0	0	0	0	0	0	0	0	0	0	0	0	0	0	0	0	0	0	0	0	0	0	0	0	0	0	0	0
km_MSO_tmas_tmas_er		KM		0	0	0	0	0	0	0	0	0	0	0	0	0	0	0	0	0	0	0	0	0	0	0	0	0	0	0	0	0	0	0	0	0	0	0	0	0	0	0	0	0	0	0	0	0	0
km_MSO_tmas_nadph_cyt		KM		0	0	0	0	0	0	0	0	0	0	0	0	0	0	0	0	0	0	0	0	0	0	0	0	0	0	0	0	0	0	0	0	0	0	0	0	0	0	0	0	0	0	0	0	0	0
km_MSO_tmas_o2_cyt		KM		0	0	0	0	0	0	0	0	0	0	0	0	0	0	0	0	0	0	0	0	0	0	0	0	0	0	0	0	0	0	0	0	0	0	0	0	0	0	0	0	0	0	0	0	0	0
vmax_MSO_dmtmas		VMAX		0	0	0	0	0	0	0	0	0	0	0	0	0	0	0	0	0	0	0	0	0	0	0	0	0	0	0	0	0	0	0	0	0	0	0	0	0	0	0	0	0	0	0	0	0	0
km_MSO_dmtmas_dmtmas_er		KM		0	0	0	0	0	0	0	0	0	0	0	0	0	0	0	0	0	0	0	0	0	0	0	0	0	0	0	0	0	0	0	0	0	0	0	0	0	0	0	0	0	0	0	0	0	0
km_MSO_dmtmas_nadph_cyt		KM		0	0	0	0	0	0	0	0	0	0	0	0	0	0	0	0	0	0	0	0	0	0	0	0	0	0	0	0	0	0	0	0	0	0	0	0	0	0	0	0	0	0	0	0	0	0
km_MSO_dmtmas_o2_cyt		KM		0	0	0	0	0	0	0	0	0	0	0	0	0	0	0	0	0	0	0	0	0	0	0	0	0	0	0	0	0	0	0	0	0	0	0	0	0	0	0	0	0	0	0	0	0	0
vmax_MSO_dihtmas		VMAX		0	0	0	0	0	0	0	0	0	0	0	0	0	0	0	0	0	0	0	0	0	0	0	0	0	0	0	0	0	0	0	0	0	0	0	0	0	0	0	0	0	0	0	0	0	0
km_MSO_dihtmas_dihtmas_er		KM		0	0	0	0	0	0	0	0	0	0	0	0	0	0	0	0	0	0	0	0	0	0	0	0	0	0	0	0	0	0	0	0	0	0	0	0	0	0	0	0	0	0	0	0	0	0
km_MSO_dihtmas_nadph_cyt		KM		0	0	0	0	0	0	0	0	0	0	0	0	0	0	0	0	0	0	0	0	0	0	0	0	0	0	0	0	0	0	0	0	0	0	0	0	0	0	0	0	0	0	0	0	0	0
km_MSO_dihtmas_o2_cyt		KM		0	0	0	0	0	0	0	0	0	0	0	0	0	0	0	0	0	0	0	0	0	0	0	0	0	0	0	0	0	0	0	0	0	0	0	0	0	0	0	0	0	0	0	0	0	0
vmax_MSO_dmdihtmas		VMAX		0	0	0	0	0	0	0	0	0	0	0	0	0	0	0	0	0	0	0	0	0	0	0	0	0	0	0	0	0	0	0	0	0	0	0	0	0	0	0	0	0	0	0	0	0	0
km_MSO_dmdihtmas_dmdihtmas_er		KM		0	0	0	0	0	0	0	0	0	0	0	0	0	0	0	0	0	0	0	0	0	0	0	0	0	0	0	0	0	0	0	0	0	0	0	0	0	0	0	0	0	0	0	0	0	0
km_MSO_dmdihtmas_nadph_cyt		KM		0	0	0	0	0	0	0	0	0	0	0	0	0	0	0	0	0	0	0	0	0	0	0	0	0	0	0	0	0	0	0	0	0	0	0	0	0	0	0	0	0	0	0	0	0	0
km_MSO_dmdihtmas_o2_cyt		KM		0	0	0	0	0	0	0	0	0	0	0	0	0	0	0	0	0	0	0	0	0	0	0	0	0	0	0	0	0	0	0	0	0	0	0	0	0	0	0	0	0	0	0	0	0	0
vmax_CASDC_dmtmasca		VMAX		0	0	0	0	0	0	0	0	0	0	0	0	0	0	0	0	0	0	0	0	0	0	0	0	0	0	0	0	0	0	0	0	0	0	0	0	0	0	0	0	0	0	0	0	0	0
km_CASDC_dmtmasca_dmtmasca_er		KM		0	0	0	0	0	0	0	0	0	0	0	0	0	0	0	0	0	0	0	0	0	0	0	0	0	0	0	0	0	0	0	0	0	0	0	0	0	0	0	0	0	0	0	0	0	0
km_CASDC_dmtmasca_nad_cyt		KM		0	0	0	0	0	0	0	0	0	0	0	0	0	0	0	0	0	0	0	0	0	0	0	0	0	0	0	0	0	0	0	0	0	0	0	0	0	0	0	0	0	0	0	0	0	0
vmax_CASDC_ddimtmasca		VMAX		0	0	0	0	0	0	0	0	0	0	0	0	0	0	0	0	0	0	0	0	0	0	0	0	0	0	0	0	0	0	0	0	0	0	0	0	0	0	0	0	0	0	0	0	0	0
km_CASDC_ddimtmasca_ddimtmasca_er		KM		0	0	0	0	0	0	0	0	0	0	0	0	0	0	0	0	0	0	0	0	0	0	0	0	0	0	0	0	0	0	0	0	0	0	0	0	0	0	0	0	0	0	0	0	0	0
km_CASDC_ddimtmasca_nad_cyt		KM		0	0	0	0	0	0	0	0	0	0	0	0	0	0	0	0	0	0	0	0	0	0	0	0	0	0	0	0	0	0	0	0	0	0	0	0	0	0	0	0	0	0	0	0	0	0
vmax_CASDC_dmdihtmasca		VMAX		0	0	0	0	0	0	0	0	0	0	0	0	0	0	0	0	0	0	0	0	0	0	0	0	0	0	0	0	0	0	0	0	0	0	0	0	0	0	0	0	0	0	0	0	0	0
km_CASDC_dmdihtmasca_dmdihtmasca_er		KM		0	0	0	0	0	0	0	0	0	0	0	0	0	0	0	0	0	0	0	0	0	0	0	0	0	0	0	0	0	0	0	0	0	0	0	0	0	0	0	0	0	0	0	0	0	0
km_CASDC_dmdihtmasca_nad_cyt		KM		0	0	0	0	0	0	0	0	0	0	0	0	0	0	0	0	0	0	0	0	0	0	0	0	0	0	0	0	0	0	0	0	0	0	0	0	0	0	0	0	0	0	0	0	0	0
vmax_CASDC_ddimdihtmasca		VMAX		0	0	0	0	0	0	0	0	0	0	0	0	0	0	0	0	0	0	0	0	0	0	0	0	0	0	0	0	0	0	0	0	0	0	0	0	0	0	0	0	0	0	0	0	0	0
km_CASDC_ddimdihtmasca_ddimdihtmasca_er		KM		0	0	0	0	0	0	0	0	0	0	0	0	0	0	0	0	0	0	0	0	0	0	0	0	0	0	0	0	0	0	0	0	0	0	0	0	0	0	0	0	0	0	0	0	0	0
km_CASDC_ddimdihtmasca_nad_cyt		KM		0	0	0	0	0	0	0	0	0	0	0	0	0	0	0	0	0	0	0	0	0	0	0	0	0	0	0	0	0	0	0	0	0	0	0	0	0	0	0	0	0	0	0	0	0	0
vmax_3KSR_dmktmas		VMAX		0	0	0	0	0	0	0	0	0	0	0	0	0	0	0	0	0	0	0	0	0	0	0	0	0	0	0	0	0	0	0	0	0	0	0	0	0	0	0	0	0	0	0	0	0	0
km_3KSR_dmktmas_dmktmas_er		KM		0	0	0	0	0	0	0	0	0	0	0	0	0	0	0	0	0	0	0	0	0	0	0	0	0	0	0	0	0	0	0	0	0	0	0	0	0	0	0	0	0	0	0	0	0	0
km_3KSR_dmktmas_nadph_cyt		KM		0	0	0	0	0	0	0	0	0	0	0	0	0	0	0	0	0	0	0	0	0	0	0	0	0	0	0	0	0	0	0	0	0	0	0	0	0	0	0	0	0	0	0	0	0	0
vmax_3KSR_ddimktmas		VMAX		0	0	0	0	0	0	0	0	0	0	0	0	0	0	0	0	0	0	0	0	0	0	0	0	0	0	0	0	0	0	0	0	0	0	0	0	0	0	0	0	0	0	0	0	0	0
km_3KSR_ddimktmas_ddimktmas_er		KM		0	0	0	0	0	0	0	0	0	0	0	0	0	0	0	0	0	0	0	0	0	0	0	0	0	0	0	0	0	0	0	0	0	0	0	0	0	0	0	0	0	0	0	0	0	0
km_3KSR_ddimktmas_nadph_cyt		KM		0	0	0	0	0	0	0	0	0	0	0	0	0	0	0	0	0	0	0	0	0	0	0	0	0	0	0	0	0	0	0	0	0	0	0	0	0	0	0	0	0	0	0	0	0	0
vmax_3KSR_dmkdihtmas		VMAX		0	0	0	0	0	0	0	0	0	0	0	0	0	0	0	0	0	0	0	0	0	0	0	0	0	0	0	0	0	0	0	0	0	0	0	0	0	0	0	0	0	0	0	0	0	0
km_3KSR_dmkdihtmas_dmkdihtmas_er		KM		0	0	0	0	0	0	0	0	0	0	0	0	0	0	0	0	0	0	0	0	0	0	0	0	0	0	0	0	0	0	0	0	0	0	0	0	0	0	0	0	0	0	0	0	0	0
km_3KSR_dmkdihtmas_nadph_cyt		KM		0	0	0	0	0	0	0	0	0	0	0	0	0	0	0	0	0	0	0	0	0	0	0	0	0	0	0	0	0	0	0	0	0	0	0	0	0	0	0	0	0	0	0	0	0	0
vmax_3KSR_ddimkdihtmas		VMAX		0	0	0	0	0	0	0	0	0	0	0	0	0	0	0	0	0	0	0	0	0	0	0	0	0	0	0	0	0	0	0	0	0	0	0	0	0	0	0	0	0	0	0	0	0	0
km_3KSR_ddimkdihtmas_ddimkdihtmas_er		KM		0	0	0	0	0	0	0	0	0	0	0	0	0	0	0	0	0	0	0	0	0	0	0	0	0	0	0	0	0	0	0	0	0	0	0	0	0	0	0	0	0	0	0	0	0	0
km_3KSR_ddimkdihtmas_nadph_cyt		KM		0	0	0	0	0	0	0	0	0	0	0	0	0	0	0	0	0	0	0	0	0	0	0	0	0	0	0	0	0	0	0	0	0	0	0	0	0	0	0	0	0	0	0	0	0	0
vmax_S78I_zym		VMAX		0	0	0	0	0	0	0	0	0	0	0	0	0	0	0	0	0	0	0	0	0	0	0	0	0	0	0	0	0	0	0	0	0	0	0	0	0	0	0	0	0	0	0	0	0	0
km_S78I_zym_zym_er		KM		0	0	0	0	0	0	0	0	0	0	0	0	0	0	0	0	0	0	0	0	0	0	0	0	0	0	0	0	0	0	0	0	0	0	0	0	0	0	0	0	0	0	0	0	0	0
vmax_S78I_zymostenol		VMAX		0	0	0	0	0	0	0	0	0	0	0	0	0	0	0	0	0	0	0	0	0	0	0	0	0	0	0	0	0	0	0	0	0	0	0	0	0	0	0	0	0	0	0	0	0	0
km_S78I_zymostenol_zymostenol_er		KM		0	0	0	0	0	0	0	0	0	0	0	0	0	0	0	0	0	0	0	0	0	0	0	0	0	0	0	0	0	0	0	0	0	0	0	0	0	0	0	0	0	0	0	0	0	0
vmax_LATHOX_lath		VMAX		0	0	0	0	0	0	0	0	0	0	0	0	0	0	0	0	0	0	0	0	0	0	0	0	0	0	0	0	0	0	0	0	0	0	0	0	0	0	0	0	0	0	0	0	0	0
km_LATHOX_lath_lath_er		KM		0	0	0	0	0	0	0	0	0	0	0	0	0	0	0	0	0	0	0	0	0	0	0	0	0	0	0	0	0	0	0	0	0	0	0	0	0	0	0	0	0	0	0	0	0	0
km_LATHOX_lath_nadph_cyt		KM		0	0	0	0	0	0	0	0	0	0	0	0	0	0	0	0	0	0	0	0	0	0	0	0	0	0	0	0	0	0	0	0	0	0	0	0	0	0	0	0	0	0	0	0	0	0
km_LATHOX_lath_o2_cyt		KM		0	0	0	0	0	0	0	0	0	0	0	0	0	0	0	0	0	0	0	0	0	0	0	0	0	0	0	0	0	0	0	0	0	0	0	0	0	0	0	0	0	0	0	0	0	0
vmax_LATHOX_dhlath		VMAX		0	0	0	0	0	0	0	0	0	0	0	0	0	0	0	0	0	0	0	0	0	0	0	0	0	0	0	0	0	0	0	0	0	0	0	0	0	0	0	0	0	0	0	0	0	0
km_LATHOX_dhlath_dhlath_er		KM		0	0	0	0	0	0	0	0	0	0	0	0	0	0	0	0	0	0	0	0	0	0	0	0	0	0	0	0	0	0	0	0	0	0	0	0	0	0	0	0	0	0	0	0	0	0
km_LATHOX_dhlath_nadph_cyt		KM		0	0	0	0	0	0	0	0	0	0	0	0	0	0	0	0	0	0	0	0	0	0	0	0	0	0	0	0	0	0	0	0	0	0	0	0	0	0	0	0	0	0	0	0	0	0
km_LATHOX_dhlath_o2_cyt		KM		0	0	0	0	0	0	0	0	0	0	0	0	0	0	0	0	0	0	0	0	0	0	0	0	0	0	0	0	0	0	0	0	0	0	0	0	0	0	0	0	0	0	0	0	0	0
vmax_S7R_dhdesmo		VMAX		0	0	0	0	0	0	0	0	0	0	0	0	0	0	0	0	0	0	0	0	0	0	0	0	0	0	0	0	0	0	0	0	0	0	0	0	0	0	0	0	0	0	0	0	0	0
km_S7R_dhdesmo_dhdesmo_er		KM		0	0	0	0	0	0	0	0	0	0	0	0	0	0	0	0	0	0	0	0	0	0	0	0	0	0	0	0	0	0	0	0	0	0	0	0	0	0	0	0	0	0	0	0	0	0
km_S7R_dhdesmo_nadph_cyt		KM		0	0	0	0	0	0	0	0	0	0	0	0	0	0	0	0	0	0	0	0	0	0	0	0	0	0	0	0	0	0	0	0	0	0	0	0	0	0	0	0	0	0	0	0	0	0
vmax_S7R_dhchol		VMAX		0	0	0	0	0	0	0	0	0	0	0	0	0	0	0	0	0	0	0	0	0	0	0	0	0	0	0	0	0	0	0	0	0	0	0	0	0	0	0	0	0	0	0	0	0	0
km_S7R_dhchol_dhchol_er		KM		0	0	0	0	0	0	0	0	0	0	0	0	0	0	0	0	0	0	0	0	0	0	0	0	0	0	0	0	0	0	0	0	0	0	0	0	0	0	0	0	0	0	0	0	0	0
km_S7R_dhchol_nadph_cyt		KM		0	0	0	0	0	0	0	0	0	0	0	0	0	0	0	0	0	0	0	0	0	0	0	0	0	0	0	0	0	0	0	0	0	0	0	0	0	0	0	0	0	0	0	0	0	0
vmax_S24R_lan		VMAX		0	0	0	0	0	0	0	0	0	0	0	0	0	0	0	0	0	0	0	0	0	0	0	0	0	0	0	0	0	0	0	0	0	0	0	0	0	0	0	0	0	0	0	0	0	0
km_S24R_lan_lan_er		KM		0	0	0	0	0	0	0	0	0	0	0	0	0	0	0	0	0	0	0	0	0	0	0	0	0	0	0	0	0	0	0	0	0	0	0	0	0	0	0	0	0	0	0	0	0	0
km_S24R_lan_nadph_cyt		KM		0	0	0	0	0	0	0	0	0	0	0	0	0	0	0	0	0	0	0	0	0	0	0	0	0	0	0	0	0	0	0	0	0	0	0	0	0	0	0	0	0	0	0	0	0	0
vmax_S24R_ffmas		VMAX		0	0	0	0	0	0	0	0	0	0	0	0	0	0	0	0	0	0	0	0	0	0	0	0	0	0	0	0	0	0	0	0	0	0	0	0	0	0	0	0	0	0	0	0	0	0
km_S24R_ffmas_ffmas_er		KM		0	0	0	0	0	0	0	0	0	0	0	0	0	0	0	0	0	0	0	0	0	0	0	0	0	0	0	0	0	0	0	0	0	0	0	0	0	0	0	0	0	0	0	0	0	0
km_S24R_ffmas_nadph_cyt		KM		0	0	0	0	0	0	0	0	0	0	0	0	0	0	0	0	0	0	0	0	0	0	0	0	0	0	0	0	0	0	0	0	0	0	0	0	0	0	0	0	0	0	0	0	0	0
vmax_S24R_tmas		VMAX		0	0	0	0	0	0	0	0	0	0	0	0	0	0	0	0	0	0	0	0	0	0	0	0	0	0	0	0	0	0	0	0	0	0	0	0	0	0	0	0	0	0	0	0	0	0
km_S24R_tmas_tmas_er		KM		0	0	0	0	0	0	0	0	0	0	0	0	0	0	0	0	0	0	0	0	0	0	0	0	0	0	0	0	0	0	0	0	0	0	0	0	0	0	0	0	0	0	0	0	0	0
km_S24R_tmas_nadph_cyt		KM		0	0	0	0	0	0	0	0	0	0	0	0	0	0	0	0	0	0	0	0	0	0	0	0	0	0	0	0	0	0	0	0	0	0	0	0	0	0	0	0	0	0	0	0	0	0
vmax_S24R_zym		VMAX		0	0	0	0	0	0	0	0	0	0	0	0	0	0	0	0	0	0	0	0	0	0	0	0	0	0	0	0	0	0	0	0	0	0	0	0	0	0	0	0	0	0	0	0	0	0
km_S24R_zym_zym_er		KM		0	0	0	0	0	0	0	0	0	0	0	0	0	0	0	0	0	0	0	0	0	0	0	0	0	0	0	0	0	0	0	0	0	0	0	0	0	0	0	0	0	0	0	0	0	0
km_S24R_zym_nadph_cyt		KM		0	0	0	0	0	0	0	0	0	0	0	0	0	0	0	0	0	0	0	0	0	0	0	0	0	0	0	0	0	0	0	0	0	0	0	0	0	0	0	0	0	0	0	0	0	0
vmax_S24R_dhlath		VMAX		0	0	0	0	0	0	0	0	0	0	0	0	0	0	0	0	0	0	0	0	0	0	0	0	0	0	0	0	0	0	0	0	0	0	0	0	0	0	0	0	0	0	0	0	0	0
km_S24R_dhlath_dhlath_er		KM		0	0	0	0	0	0	0	0	0	0	0	0	0	0	0	0	0	0	0	0	0	0	0	0	0	0	0	0	0	0	0	0	0	0	0	0	0	0	0	0	0	0	0	0	0	0
km_S24R_dhlath_nadph_cyt		KM		0	0	0	0	0	0	0	0	0	0	0	0	0	0	0	0	0	0	0	0	0	0	0	0	0	0	0	0	0	0	0	0	0	0	0	0	0	0	0	0	0	0	0	0	0	0
vmax_S24R_dhdesmo		VMAX		0	0	0	0	0	0	0	0	0	0	0	0	0	0	0	0	0	0	0	0	0	0	0	0	0	0	0	0	0	0	0	0	0	0	0	0	0	0	0	0	0	0	0	0	0	0
km_S24R_dhdesmo_dhdesmo_er		KM		0	0	0	0	0	0	0	0	0	0	0	0	0	0	0	0	0	0	0	0	0	0	0	0	0	0	0	0	0	0	0	0	0	0	0	0	0	0	0	0	0	0	0	0	0	0
km_S24R_dhdesmo_nadph_cyt		KM		0	0	0	0	0	0	0	0	0	0	0	0	0	0	0	0	0	0	0	0	0	0	0	0	0	0	0	0	0	0	0	0	0	0	0	0	0	0	0	0	0	0	0	0	0	0
vmax_S24R_desmo		VMAX		0	0	0	0	0	0	0	0	0	0	0	0	0	0	0	0	0	0	0	0	0	0	0	0	0	0	0	0	0	0	0	0	0	0	0	0	0	0	0	0	0	0	0	0	0	0
km_S24R_desmo_desmo_er		KM		0	0	0	0	0	0	0	0	0	0	0	0	0	0	0	0	0	0	0	0	0	0	0	0	0	0	0	0	0	0	0	0	0	0	0	0	0	0	0	0	0	0	0	0	0	0
km_S24R_desmo_nadph_cyt		KM		0	0	0	0	0	0	0	0	0	0	0	0	0	0	0	0	0	0	0	0	0	0	0	0	0	0	0	0	0	0	0	0	0	0	0	0	0	0	0	0	0	0	0	0	0	0
vmax_ACAT		VMAX		0	0	0	0	0	0	0	0	0	0	0	0	0	0	0	0	0	0	0	0	0	0	0	0	0	0	0	0	0	0	0	0	0	0	0	0	0	0	0	0	0	0	0	0	0	0
km_ACAT_chol_er		KM		0	0	0	0	0	0	0	0	0	0	0	0	0	0	0	0	0	0	0	0	0	0	0	0	0	0	0	0	0	0	0	0	0	0	0	0	0	0	0	0	0	0	0	0	0	0
km_ACAT_c16_coa_cyt		KM		0	0	0	0	0	0	0	0	0	0	0	0	0	0	0	0	0	0	0	0	0	0	0	0	0	0	0	0	0	0	0	0	0	0	0	0	0	0	0	0	0	0	0	0	0	0
vmax_val_Diff		VMAX		0	0	0	0	0	0	0	0	0	0	0	0	0	0	0	0	0	0	0	0	0	0	0	0	0	0	0	0	0	0	0	0	0	0	0	0	0	0	0	0	0	0	0	0	0	0
vmax_VCS		VMAX		0	0	0	0	0	0	0	0	0	0	0	0	0	0	0	0	0	0	0	0	0	0	0	0	0	0	0	0	0	0	0	0	0	0	0	0	0	0	0	0	0	0	0	0	0	0
km_VCS_val_cyt		KM		0	0	0	0	0	0	0	0	0	0	0	0	0	0	0	0	0	0	0	0	0	0	0	0	0	0	0	0	0	0	0	0	0	0	0	0	0	0	0	0	0	0	0	0	0	0
km_VCS_atp_cyt		KM		0	0	0	0	0	0	0	0	0	0	0	0	0	0	0	0	0	0	0	0	0	0	0	0	0	0	0	0	0	0	0	0	0	0	0	0	0	0	0	0	0	0	0	0	0	0
km_VCS_coa_cyt		KM		0	0	0	0	0	0	0	0	0	0	0	0	0	0	0	0	0	0	0	0	0	0	0	0	0	0	0	0	0	0	0	0	0	0	0	0	0	0	0	0	0	0	0	0	0	0
vmax_CPT1_val		VMAX		0	0	0	0	0	0	0	0	0	0	0	0	0	0	0	0	0	0	0	0	0	0	0	0	0	0	0	0	0	0	0	0	0	0	0	0	0	0	0	0	0	0	0	0	0	0
k0_CPT1_val_val_coa_cyt		KM		0	0	0	0	0	0	0	0	0	0	0	0	0	0	0	0	0	0	0	0	0	0	0	0	0	0	0	0	0	0	0	0	0	0	0	0	0	0	0	0	0	0	0	0	0	0
km_CPT1_val_c16_coa_cyt		KM		0	0	0	0	0	0	0	0	0	0	0	0	0	0	0	0	0	0	0	0	0	0	0	0	0	0	0	0	0	0	0	0	0	0	0	0	0	0	0	0	0	0	0	0	0	0
km_CPT1_val_val_malcoa_imm		KM		0	0	0	0	0	0	0	0	0	0	0	0	0	0	0	0	0	0	0	0	0	0	0	0	0	0	0	0	0	0	0	0	0	0	0	0	0	0	0	0	0	0	0	0	0	0
km_CPT1_val_car_cyt		KM		0	0	0	0	0	0	0	0	0	0	0	0	0	0	0	0	0	0	0	0	0	0	0	0	0	0	0	0	0	0	0	0	0	0	0	0	0	0	0	0	0	0	0	0	0	0
vmax_CACT_val		VMAX		0	0	0	0	0	0	0	0	0	0	0	0	0	0	0	0	0	0	0	0	0	0	0	0	0	0	0	0	0	0	0	0	0	0	0	0	0	0	0	0	0	0	0	0	0	0
km_CACT_val_val_car_cyt		KM		0	0	0	0	0	0	0	0	0	0	0	0	0	0	0	0	0	0	0	0	0	0	0	0	0	0	0	0	0	0	0	0	0	0	0	0	0	0	0	0	0	0	0	0	0	0
km_CACT_val_car_mito		KM		0	0	0	0	0	0	0	0	0	0	0	0	0	0	0	0	0	0	0	0	0	0	0	0	0	0	0	0	0	0	0	0	0	0	0	0	0	0	0	0	0	0	0	0	0	0
km_CACT_val_car_cyt		KM		0	0	0	0	0	0	0	0	0	0	0	0	0	0	0	0	0	0	0	0	0	0	0	0	0	0	0	0	0	0	0	0	0	0	0	0	0	0	0	0	0	0	0	0	0	0
km_CACT_val_val_car_mito		KM		0	0	0	0	0	0	0	0	0	0	0	0	0	0	0	0	0	0	0	0	0	0	0	0	0	0	0	0	0	0	0	0	0	0	0	0	0	0	0	0	0	0	0	0	0	0
vmax_CPT2_val		VMAX		0	0	0	0	0	0	0	0	0	0	0	0	0	0	0	0	0	0	0	0	0	0	0	0	0	0	0	0	0	0	0	0	0	0	0	0	0	0	0	0	0	0	0	0	0	0
km_CPT2_val_coa_mito		KM		0	0	0	0	0	0	0	0	0	0	0	0	0	0	0	0	0	0	0	0	0	0	0	0	0	0	0	0	0	0	0	0	0	0	0	0	0	0	0	0	0	0	0	0	0	0
km_CPT2_val_val_car_mito		KM		0	0	0	0	0	0	0	0	0	0	0	0	0	0	0	0	0	0	0	0	0	0	0	0	0	0	0	0	0	0	0	0	0	0	0	0	0	0	0	0	0	0	0	0	0	0
km_CPT2_val_car_mito		KM		0	0	0	0	0	0	0	0	0	0	0	0	0	0	0	0	0	0	0	0	0	0	0	0	0	0	0	0	0	0	0	0	0	0	0	0	0	0	0	0	0	0	0	0	0	0
km_CPT2_val_val_coa_mito		KM		0	0	0	0	0	0	0	0	0	0	0	0	0	0	0	0	0	0	0	0	0	0	0	0	0	0	0	0	0	0	0	0	0	0	0	0	0	0	0	0	0	0	0	0	0	0
vmax_BCDH_valcoa		VMAX		0	0	0	0	0	0	0	0	0	0	0	0	0	0	0	0	0	0	0	0	0	0	0	0	0	0	0	0	0	0	0	0	0	0	0	0	0	0	0	0	0	0	0	0	0	0
km_BCDH_valcoa_val_coa_mito		KM		0	0	0	0	0	0	0	0	0	0	0	0	0	0	0	0	0	0	0	0	0	0	0	0	0	0	0	0	0	0	0	0	0	0	0	0	0	0	0	0	0	0	0	0	0	0
km_BCDH_valcoa_etffad_mito		KM		0	0	0	0	0	0	0	0	0	0	0	0	0	0	0	0	0	0	0	0	0	0	0	0	0	0	0	0	0	0	0	0	0	0	0	0	0	0	0	0	0	0	0	0	0	0
vmax_ehyd_eval		VMAX		0	0	0	0	0	0	0	0	0	0	0	0	0	0	0	0	0	0	0	0	0	0	0	0	0	0	0	0	0	0	0	0	0	0	0	0	0	0	0	0	0	0	0	0	0	0
k0_ehyd_eval_evalcoa_mito		KM		0	0	0	0	0	0	0	0	0	0	0	0	0	0	0	0	0	0	0	0	0	0	0	0	0	0	0	0	0	0	0	0	0	0	0	0	0	0	0	0	0	0	0	0	0	0
ki_ehyd_eval_kc4coa_mito		KA		0	0	0	0	0	0	0	0	0	0	0	0	0	0	0	0	0	0	0	0	0	0	0	0	0	0	0	0	0	0	0	0	0	0	0	0	0	0	0	0	0	0	0	0	0	0
vmax_3hdh_lval		VMAX		0	0	0	0	0	0	0	0	0	0	0	0	0	0	0	0	0	0	0	0	0	0	0	0	0	0	0	0	0	0	0	0	0	0	0	0	0	0	0	0	0	0	0	0	0	0
km_3hdh_lval_lvalcoa_mito		KM		0	0	0	0	0	0	0	0	0	0	0	0	0	0	0	0	0	0	0	0	0	0	0	0	0	0	0	0	0	0	0	0	0	0	0	0	0	0	0	0	0	0	0	0	0	0
km_3hdh_lval_nad_mito		KM		0	0	0	0	0	0	0	0	0	0	0	0	0	0	0	0	0	0	0	0	0	0	0	0	0	0	0	0	0	0	0	0	0	0	0	0	0	0	0	0	0	0	0	0	0	0
km_3hdh_lval_kvalcoa_mito		KM		0	0	0	0	0	0	0	0	0	0	0	0	0	0	0	0	0	0	0	0	0	0	0	0	0	0	0	0	0	0	0	0	0	0	0	0	0	0	0	0	0	0	0	0	0	0
km_3hdh_lval_nadh_mito		KM		0	0	0	0	0	0	0	0	0	0	0	0	0	0	0	0	0	0	0	0	0	0	0	0	0	0	0	0	0	0	0	0	0	0	0	0	0	0	0	0	0	0	0	0	0	0
vmax_3kt_kval		VMAX		0	0	0	0	0	0	0	0	0	0	0	0	0	0	0	0	0	0	0	0	0	0	0	0	0	0	0	0	0	0	0	0	0	0	0	0	0	0	0	0	0	0	0	0	0	0
km_3kt_kval_kvalcoa_mito		KM		0	0	0	0	0	0	0	0	0	0	0	0	0	0	0	0	0	0	0	0	0	0	0	0	0	0	0	0	0	0	0	0	0	0	0	0	0	0	0	0	0	0	0	0	0	0
km_3kt_kval_coa_mito		KM		0	0	0	0	0	0	0	0	0	0	0	0	0	0	0	0	0	0	0	0	0	0	0	0	0	0	0	0	0	0	0	0	0	0	0	0	0	0	0	0	0	0	0	0	0	0
[truncated: 223 more columns]

## Sheet: inf. R
		1	2	3	4	5	6	7	8	9	10	11	12	13	14	15	16	17	18	19	20	21	22	23	24
parameter	category	gluce EF	lactate EF	pyruvate EF	glycerol EF	fatty acid EF	acetoacetate EF	ß-hydroxy butyrate EF	oxygen uptake	ammonia EF	glutamine EF	glutamate EF	serin EF	alanin EF	urea EF	acetate EF	VLDL EF	glycogen (cellular)	triglyceride (cellular)	cholesterol synthesis		membrane potential (mito) membrane potential	ATP/ADP	NAD/NADH	NADP/NADPH
vmax_c16_carrier	VMAX	0.816023	0.177394	0.0280258	-0.00579339	0.541354	0.520283	0.323274	0.00108901	-0.000140314	-0.0124346	-0.038484	0	-0.00698555	0.0560552	0.0973993	0.262462	-0.125805	0.251178	0.00637791	-0.0532653	0.000274937	0.0470105	-0.0155299	-0.0278005
km_ffa_ext_c16_carrier	KM	0.129644	0.0283733	0.00445008	-0.000913952	0.0855852	0.0814963	0.0507665	0.000165794	-1.96907e-05	-0.00195904	-0.00605177	0	-0.00109537	0.00882963	0.0153572	0.0415433	-0.0198946	0.0397209	0.00101451	-0.00840507	4.0567e-05	0.00737553	-0.00244192	-0.00440681
km_c16_cyt_c16_carrier	KM	0.00161399	0.000353666	5.53947e-05	-1.13637e-05	0.00106452	0.00101192	0.000630656	2.04771e-06	-2.39189e-07	-2.43511e-05	-7.51976e-05	0	-1.36035e-05	0.000109749	0.00019092	0.000516837	-0.000247467	0.000494082	1.26324e-05	-0.000104507	4.97943e-07	9.16063e-05	-3.03417e-05	-5.48394e-05
vmax_c16_diffusion	VMAX	0.149715	0.0327597	0.00513912	-0.00105566	-0.0798077	0.0941521	0.0586458	0.0001917	-2.28259e-05	-0.00226289	-0.00699078	0	-0.00126544	0.0101992	0.0177387	0.04798	-0.0229777	0.0458765	0.00117153	-0.00970823	4.6951e-05	0.00852051	-0.00282083	-0.0050894
vmax_ACSL1	VMAX	0.649711	0.141473	0.022311	-0.0046046	0.312322	0.412818	0.256661	0.000858138	-0.000108526	-0.00988016	-0.0305645	0	-0.0055442	0.0445377	0.0774055	0.208779	-0.100051	0.199759	0.00507967	-0.0423389	0.000215078	0.0373155	-0.0123339	-0.0221223
km_ACSL1_c16_cyt	KM	-0.635608	-0.140122	-0.0218027	0.00444796	-0.302745	-0.393386	-0.245741	-0.000775272	8.27189e-05	0.00951668	0.0293361	0	0.00529264	-0.0428825	-0.074667	-0.202867	0.0970555	-0.193773	-0.00497898	0.0409047	-0.000182417	-0.0356604	0.0118343	0.0215531
km_ACSL1_atp_cyt	KM	-0.0793309	-0.017397	-0.00272258	0.000558109	-0.0379342	-0.0496561	-0.0309561	-0.000100147	1.15731e-05	0.00119574	0.00369169	0	0.00066761	-0.005389	-0.00937582	-0.0253929	0.0121571	-0.0242723	-0.000620986	0.00513272	-2.42555e-05	-0.00449604	0.00148954	0.00269478
km_ACSL1_coa_cyt	KM	-0.0345695	-0.00757771	-0.00118645	0.00024331	-0.0165356	-0.0216581	-0.0134997	-4.37615e-05	5.08751e-06	0.000521344	0.00160977	0	0.000291168	-0.00234963	-0.00408765	-0.0110679	0.00529917	-0.0105801	-0.000270586	0.00223762	-1.06227e-05	-0.0019608	0.000649527	0.00117445
vmax_ACSL4	VMAX	0.717381	0.156103	0.0246361	-0.00508778	0.345024	0.456454	0.283719	0.000951511	-0.000121261	-0.0109183	-0.0337821	0	-0.00612956	0.0492181	0.0855317	0.23061	-0.110523	0.220666	0.00560801	-0.0467802	0.000239194	0.0412531	-0.0136324	-0.0244319
km_ACSL4_c16_cyt	KM	-0.704145	-0.155331	-0.0241521	0.00492444	-0.335229	-0.435203	-0.271931	-0.000855244	9.02895e-05	0.0105342	0.0324665	0	0.00585571	-0.0474666	-0.082657	-0.224663	0.107474	-0.214573	-0.00551629	0.0452859	-0.000200482	-0.0394565	0.0130967	0.0238721
km_ACSL4_atp_cyt	KM	-0.00521098	-0.00114194	-0.000178849	3.66869e-05	-0.00249309	-0.00326668	-0.00203593	-6.60856e-06	7.71266e-07	7.86147e-05	0.000242762	0	4.3915e-05	-0.00035431	-0.000616366	-0.00166862	0.000798946	-0.00159514	-4.07862e-05	0.000337393	-1.60646e-06	-0.000295728	9.79525e-05	0.000177052
km_ACSL4_coa_cyt	KM	-0.024982	-0.00547561	-0.000857405	0.000175847	-0.0119505	-0.0156545	-0.00975725	-3.16435e-05	3.68337e-06	0.000376798	0.00116349	0	0.000210454	-0.00169819	-0.00295429	-0.00799873	0.00382974	-0.0076463	-0.000195539	0.00161719	-7.68477e-06	-0.00141724	0.000469455	0.000848757
vmax_ACSL5	VMAX	0.111857	0.0244847	0.00383947	-0.000788418	0.0535606	0.0702894	0.0437883	0.000142889	-1.69319e-05	-0.0016899	-0.00522009	0	-0.000944767	0.00761652	0.0132476	0.0358401	-0.0171631	0.0342672	0.000875342	-0.00725062	3.49327e-05	0.00636153	-0.00210633	-0.00380197
km_ACSL5_c16_cyt	KM	-0.106934	-0.0234565	-0.00366982	0.000752101	-0.0511235	-0.0668964	-0.0417082	-0.000134763	1.55156e-05	0.00161127	0.00497419	0	0.000899434	-0.00726164	-0.0126343	-0.0342234	0.0163842	-0.032712	-0.000837093	0.00691681	-3.25947e-05	-0.0060574	0.00200699	0.00363212
km_ACSL5_atp_cyt	KM	-0.013779	-0.00301978	-0.000472912	9.70002e-05	-0.00659189	-0.00863633	-0.00538268	-1.74652e-05	2.03603e-06	0.000207853	0.000641835	0	0.000116102	-0.000936777	-0.00162966	-0.00441201	0.00211247	-0.00421767	-0.000107849	0.000892068	-4.24386e-06	-0.000781849	0.000258975	0.000468153
km_ACSL5_coa_cyt	KM	-0.00228199	-0.000500062	-7.83214e-05	1.60664e-05	-0.0010918	-0.00143063	-0.000891617	-2.89454e-06	3.37953e-07	3.44282e-05	0.000106315	0	1.92323e-05	-0.000155165	-0.000269927	-0.000730734	0.000349881	-0.000698557	-1.7861e-05	0.000147755	-7.03736e-07	-0.000129512	4.28972e-05	7.75354e-05
vmax_CPT1	VMAX	-0.516806	-0.53404	-0.0700648	0.00504903	0.129704	0.327992	0.379355	0.0309653	0.00145405	-0.00367107	0.0304817	0	0.0111615	-0.00825628	0.077154	-0.176367	0.0409911	-0.168418	-0.0153821	0.0435041	0.00521315	-0.115628	0.0290154	0.0244773
km_CPT1_car_cyt	KM	0.0383275	0.0396324	0.00525114	-0.000371902	-0.00966918	-0.0238947	-0.0278356	-0.00234304	-0.000116331	0.000257984	-0.00234921	0	-0.000849423	0.000696911	-0.00565226	0.013146	-0.00310565	0.0125633	0.00114507	-0.00331586	-0.000400976	0.00868166	-0.0022245	-0.00188625
k0_CPT1_c16_coa_cyt	KM	0.383358	0.396571	0.0528737	-0.00370334	-0.0970328	-0.236273	-0.276558	-0.0237334	-0.00121918	0.00248694	-0.0240744	0	-0.00863568	0.00752502	-0.0560854	0.131911	-0.0314864	0.126126	0.0114807	-0.0337382	-0.00410235	0.0875183	-0.0227152	-0.0193195
ki_CPT1_malcoa_imm	KA	-0.150935	-0.156039	-0.0206046	0.00146804	0.0380097	0.0946803	0.110018	0.00916371	0.000446472	-0.00103552	0.00913006	0	0.00331556	-0.00262845	0.0223538	-0.0516796	0.0121408	-0.0493756	-0.0045035	0.0129365	0.00155957	-0.0340441	0.00866145	0.00733185
ki_CPT1_val_coa_cyt	KA	3.76214e-11	9.35795e-12	2.63849e-13	3.68192e-14	3.95496e-12	9.82112e-11	8.37351e-11	1.29517e-12	6.30222e-13	0	-1.46629e-11	0	-8.82712e-13	1.69094e-11	3.53838e-11	-5.50751e-12	2.32524e-11	-5.31348e-12	-3.94985e-12	-2.49683e-11	4.30979e-12	1.67335e-11	6.78442e-13	-2.81254e-11
vmax_CACT	VMAX	4.82662e-11	1.63391e-11	6.95955e-12	5.03196e-13	-1.06891e-13	-2.57556e-11	-2.64248e-11	-9.85351e-13	9.08017e-13	3.68841e-12	6.8643e-12	0	3.34599e-12	-7.46781e-12	2.7742e-12	8.16147e-13	-4.82125e-12	7.41704e-13	-2.55906e-12	9.44593e-12	-4.79448e-12	-2.2187e-11	-6.80909e-12	8.56574e-12
km_CACT_car_mito	KM	2.29832e-11	1.47049e-11	-3.5944e-12	4.21375e-13	2.95874e-12	6.47802e-11	5.79543e-11	3.16803e-13	-2.11456e-13	-9.84345e-13	-1.35055e-11	0	-3.16344e-12	1.235e-11	1.45518e-11	1.93612e-12	8.09858e-12	1.78356e-12	5.99559e-12	3.36401e-12	4.48009e-12	1.91838e-11	5.99187e-12	5.05557e-12
km_CACT_c16_car_cyt	KM	1.00415e-11	-8.53646e-13	-4.09182e-12	2.4137e-13	1.61619e-12	-5.41866e-11	-4.33015e-11	2.18967e-13	-3.02672e-13	3.43944e-12	2.42987e-12	0	-1.45116e-12	-1.20105e-11	-3.48647e-11	-2.16547e-12	5.00839e-12	-2.10604e-12	-1.58045e-12	-8.23282e-12	8.90778e-13	3.96242e-12	4.94337e-12	-9.05925e-12
km_CACT_car_cyt	KM	7.19752e-11	3.4789e-11	-2.34004e-12	4.3774e-13	7.38829e-12	2.30027e-10	1.95711e-10	1.994e-12	5.43152e-13	-3.93508e-12	-3.81598e-11	0	-5.06982e-12	4.46727e-11	7.61628e-11	-9.23378e-13	2.97673e-11	-8.93021e-13	6.50133e-12	-1.47864e-11	9.83349e-12	5.40455e-11	6.59013e-12	-1.48887e-11
km_CACT_c16_car_mito	KM	4.60889e-11	1.10682e-11	-5.7744e-12	7.56839e-13	3.47609e-12	-9.23361e-11	-7.49684e-11	7.22125e-14	-2.65357e-13	7.37222e-12	3.03995e-12	0	-2.40782e-12	-2.15946e-11	-6.01218e-11	-2.8029e-12	8.65065e-12	-2.58728e-12	-1.83838e-12	-1.08172e-11	9.82476e-13	5.78865e-12	8.28315e-12	-1.21663e-11
vmax_CPT2	VMAX	-1.28466e-05	-1.32834e-05	-1.75878e-06	1.24716e-07	3.23975e-06	8.01915e-06	9.33688e-06	7.84243e-07	3.87901e-08	-8.68083e-08	7.85298e-07	0	2.84199e-07	-2.31572e-07	1.89619e-06	-4.40472e-06	1.03941e-06	-4.20924e-06	-3.83702e-07	1.10932e-06	1.34062e-07	-2.90743e-06	7.43898e-07	6.3058e-07
km_CPT2_c16_car_mito	KM	-1.68868e-07	-1.74647e-07	-2.31225e-08	1.6405e-09	4.26047e-08	1.05549e-07	1.22859e-07	1.03126e-08	5.11023e-10	-1.14193e-09	1.03144e-08	0	3.73786e-09	-3.02739e-09	2.49816e-08	-5.792e-08	1.36766e-08	-5.53497e-08	-5.04371e-09	1.45923e-08	1.76359e-09	-3.8229e-08	9.77862e-09	8.2968e-09
km_CPT2_coa_mito	KM	-1.19385e-05	-1.23444e-05	-1.63446e-06	1.15899e-07	3.01074e-06	7.4524e-06	8.67696e-06	7.28808e-07	3.60485e-08	-8.06779e-08	7.29775e-07	0	2.6411e-07	-2.15177e-07	1.7622e-06	-4.09336e-06	9.65938e-07	-3.9117e-06	-3.56579e-07	1.03089e-06	1.24586e-07	-2.70188e-06	6.91309e-07	5.85996e-07
km_CPT2_c16_coa_mito	KM	1.6938e-11	5.77673e-12	4.80118e-13	-2.04551e-14	2.81336e-12	9.43716e-11	7.94891e-11	1.05523e-12	3.98035e-13	-2.21535e-12	-1.29338e-11	0	-7.99524e-13	1.85647e-11	3.68092e-11	-1.99867e-12	1.04074e-11	-1.92e-12	8.59764e-13	-6.95155e-12	2.73347e-12	1.72612e-11	2.77544e-14	-7.6575e-12
km_CPT2_car_mito	KM	-8.74028e-07	-9.03781e-07	-1.19674e-07	8.4857e-09	2.20442e-07	5.45852e-07	6.35476e-07	5.33635e-08	2.63955e-09	-5.91154e-09	5.33896e-08	0	1.93303e-08	-1.57077e-08	1.29081e-07	-2.99702e-07	7.07539e-08	-2.86401e-07	-2.61003e-08	7.5455e-08	9.13211e-09	-1.97743e-07	5.06247e-08	4.28808e-08
vmax_c16coa_lcdh	VMAX	0.0010138	0.0020441	-0.000325095	4.61002e-05	7.08436e-05	0.000994649	0.000498701	-8.62324e-05	0.000395657	-5.7712e-05	0.00210764	0	-0.000314057	-0.0025983	0.000197391	-8.6733e-05	0.000135582	-8.29589e-05	5.92288e-06	-0.000107085	-1.84244e-05	0.000237827	0.000618124	-9.13411e-05
k0_c16coa_lcdh_c16_coa_mito	KM	-0.00106388	-0.00214507	0.000341148	-4.83788e-05	-7.43376e-05	-0.00104374	-0.000523309	9.04876e-05	-0.000415254	6.04638e-05	-0.00221169	0	0.000329519	0.00272661	-0.00020715	9.10095e-05	-0.000142293	8.70494e-05	-6.2233e-06	0.000112351	1.93321e-05	-0.000249608	-0.000648637	9.58274e-05
ki_c16coa_lcdh_kc16coa_mito	KA	6.79844e-09	1.3637e-08	-2.15895e-09	3.07944e-10	4.71666e-10	6.64038e-09	3.33626e-09	-5.76391e-10	2.63591e-09	-3.81382e-10	1.40406e-08	0	-2.08875e-09	-1.73083e-08	1.33878e-09	-5.74124e-10	9.00196e-10	-5.49156e-10	3.99208e-11	-6.95908e-10	-1.24133e-10	1.5444e-09	4.11155e-09	-5.90186e-10
km_c16coa_lcdh_etffad_mito	KM	-4.33582e-05	-8.7422e-05	1.39035e-05	-1.97164e-06	-3.02972e-06	-4.2538e-05	-2.13276e-05	3.6879e-06	-1.69226e-05	2.46616e-06	-9.01384e-05	0	1.34305e-05	0.000111123	-8.44207e-06	3.70923e-06	-5.79881e-06	3.54783e-06	-2.53465e-07	4.5793e-06	7.87933e-07	-1.0172e-05	-2.64355e-05	3.90593e-06
vmax_c14coa_lcdh	VMAX	-1.50354e-08	3.33591e-09	1.0684e-08	-7.7799e-10	-2.25347e-09	2.0627e-07	1.68028e-07	4.1013e-10	1.10826e-09	-1.01153e-08	-1.54244e-08	0	3.21524e-09	4.38812e-08	1.15247e-07	2.78454e-09	-1.02384e-09	2.6515e-09	1.95222e-09	8.13002e-09	1.85631e-10	3.00908e-09	-1.27819e-08	8.75274e-09
k0_c14coa_lcdh_c14_coa_mito	KM	1.58116e-08	-3.49525e-09	-1.12145e-08	8.17235e-10	2.36639e-09	-2.16572e-07	-1.76419e-07	-4.31411e-10	-1.16309e-09	1.06231e-08	1.61987e-08	0	-3.37397e-09	-4.60779e-08	-1.20994e-07	-2.92501e-09	1.07961e-09	-2.78525e-09	-2.05313e-09	-8.53866e-09	-1.9546e-10	-3.18272e-09	1.34173e-08	-9.19379e-09
ki_c14coa_lcdh_kc16coa_mito	KA	1.80252e-11	1.29421e-11	4.36432e-12	7.85477e-13	-2.58248e-12	-8.13492e-11	-6.86401e-11	-2.62061e-12	1.49263e-13	3.43944e-12	1.60155e-11	0	2.78678e-12	-2.04967e-11	-1.81855e-11	5.93643e-12	-1.76522e-11	5.63348e-12	2.10642e-12	2.93601e-11	-4.78575e-12	-4.42861e-11	-3.9843e-12	3.18139e-11
km_c14coa_lcdh_etffad_mito	KM	6.60952e-10	-1.29976e-10	-4.63033e-10	3.34728e-11	1.00546e-10	-8.7165e-09	-7.09341e-09	-1.62664e-11	-4.776e-11	4.30067e-10	6.37937e-10	0	-1.42452e-10	-1.85486e-09	-4.90595e-09	-1.18431e-10	5.84188e-11	-1.12784e-10	-7.6787e-11	-3.53292e-10	-8.03447e-13	-8.93052e-11	5.55523e-10	-3.78528e-10
vmax_c12coa_lcdh	VMAX	-1.50334e-09	3.31203e-10	1.06936e-09	-7.69563e-11	-2.29071e-10	2.04102e-08	1.66231e-08	3.8063e-11	1.08937e-10	-1.00349e-09	-1.51989e-09	0	3.24625e-10	4.35032e-09	1.14417e-08	2.8519e-10	-1.29006e-10	2.7155e-10	1.97118e-10	8.47741e-10	1.17067e-11	2.46914e-10	-1.27961e-09	9.13105e-10
k0_c12coa_lcdh_c12_coa_mito	KM	1.5256e-09	-2.9428e-10	-1.04806e-09	7.6093e-11	2.27395e-10	-1.99131e-08	-1.62155e-08	-3.74084e-11	-1.06561e-10	9.82593e-10	1.47318e-09	0	-3.20598e-10	-4.24601e-09	-1.11836e-08	-2.74771e-10	1.31355e-10	-2.6167e-10	-1.85398e-10	-8.17775e-10	-8.32266e-12	-2.23215e-10	1.25738e-09	-8.7943e-10
ki_c12coa_lcdh_kc16coa_mito	KA	-1.14871e-11	7.45479e-13	-1.6523e-12	1.51368e-13	5.85761e-13	5.31187e-11	4.95353e-11	-3.19132e-13	-2.23895e-13	-2.21535e-12	-5.16304e-12	0	-1.09761e-12	8.15508e-12	2.28488e-11	1.38209e-12	3.41535e-12	1.21798e-12	3.18112e-12	4.58803e-12	3.37972e-12	-4.24305e-12	2.10625e-12	6.06344e-12
km_c12coa_lcdh_etffad_mito	KM	8.4678e-11	1.44126e-12	-3.90799e-11	3.44464e-12	8.79069e-12	-7.98747e-10	-6.51686e-10	-2.40631e-12	-3.98449e-12	4.03236e-11	6.04226e-11	0	-1.18843e-11	-1.71353e-10	-4.4211e-10	-7.69681e-12	6.31605e-14	-7.37983e-12	-5.45191e-12	-1.89191e-11	-1.99988e-12	-1.99922e-11	4.82064e-11	-2.02061e-11
vmax_c10coa_lcdh	VMAX	-6.68932e-10	1.75135e-10	5.03964e-10	-3.67619e-11	-1.01307e-10	9.93859e-09	8.1034e-09	2.13679e-11	5.22255e-11	-4.81953e-10	-7.62331e-10	0	1.48869e-10	2.11563e-09	5.51323e-09	1.298e-10	-2.3725e-11	1.23597e-10	9.57423e-11	3.67435e-10	1.67327e-11	1.84508e-10	-6.01013e-10	3.96109e-10
k0_c10coa_lcdh_c10_coa_mito	KM	7.69336e-10	-1.28263e-10	-5.05067e-10	3.59396e-11	1.15805e-10	-9.30117e-09	-7.56792e-09	-1.41956e-11	-5.04965e-11	4.6474e-10	6.65984e-10	0	-1.58334e-10	-1.9834e-09	-5.2802e-09	-1.38182e-10	9.96275e-11	-1.31597e-10	-8.80904e-11	-4.30451e-10	5.90795e-12	-3.38062e-11	6.07393e-10	-4.63057e-10
ki_c10coa_lcdh_kc16coa_mito	KA	8.63715e-11	3.89081e-11	-3.44301e-12	6.75019e-13	7.46525e-12	1.70894e-10	1.45248e-10	1.70049e-12	4.10473e-13	-1.23101e-12	-3.3687e-11	0	-5.36559e-12	3.33998e-11	4.62083e-11	-3.87223e-13	2.75029e-11	-3.89457e-13	6.88822e-12	-1.275e-11	8.41872e-12	5.32204e-11	8.39109e-12	-1.27849e-11
km_c10coa_lcdh_etffad_mito	KM	5.80629e-11	2.53755e-12	-1.47755e-11	1.69368e-12	3.29223e-12	-4.25555e-10	-3.51813e-10	-1.52811e-12	-1.41385e-12	2.21282e-11	3.68769e-11	0	-3.22583e-12	-9.15204e-11	-2.21591e-10	-5.10241e-12	-2.51238e-12	-4.80247e-12	-6.80478e-12	-1.15641e-11	-4.52812e-12	-2.39881e-11	1.84382e-11	-1.38576e-11
vmax_c12coa_mcdh	VMAX	-2.35638e-09	5.26366e-10	1.67486e-09	-1.22878e-10	-3.47908e-10	3.27041e-08	2.66555e-08	6.80707e-11	1.72113e-10	-1.59905e-09	-2.48038e-09	0	5.00262e-10	6.96998e-09	1.82103e-08	4.35754e-10	-1.28185e-10	4.14925e-10	3.14261e-10	1.25428e-09	4.28316e-11	5.43203e-10	-2.00338e-09	1.35236e-09
km_c12coa_mcdh_c12_coa_mito	KM	2.46308e-09	-4.99477e-10	-1.70433e-09	1.25005e-10	3.62505e-10	-3.28783e-08	-2.6784e-08	-6.61326e-11	-1.74119e-10	1.61675e-09	2.46708e-09	0	-5.14561e-10	-7.01363e-09	-1.83769e-08	-4.45438e-10	1.73432e-10	-4.24168e-10	-3.1221e-10	-1.30122e-09	-2.89721e-11	-4.8122e-10	2.04249e-09	-1.40159e-09
km_c12coa_mcdh_etffad_mito	KM	8.26201e-11	1.16938e-12	-3.01393e-11	3.21964e-12	5.89609e-12	-7.68928e-10	-6.30959e-10	-3.25888e-12	-3.12623e-12	3.86039e-11	6.65792e-11	0	-7.33668e-12	-1.66421e-10	-4.03578e-10	-6.82406e-12	-7.47633e-12	-6.54634e-12	-8.97189e-12	-1.15259e-11	-6.04768e-12	-4.72893e-11	3.72002e-11	-1.35448e-11
vmax_c10coa_mcdh	VMAX	-3.17616e-09	7.12792e-10	2.28245e-09	-1.65425e-10	-4.8212e-10	4.38612e-08	3.57263e-08	8.62822e-11	2.33597e-10	-2.15059e-09	-3.28969e-09	0	6.89218e-10	9.35027e-09	2.45277e-08	5.98439e-10	-2.33109e-10	5.69916e-10	4.17284e-10	1.75439e-09	3.47185e-11	6.15511e-10	-2.73061e-09	1.88838e-09
km_c10coa_mcdh_c10_coa_mito	KM	3.32059e-09	-7.16464e-10	-2.35228e-09	1.71929e-10	4.959e-10	-4.54069e-08	-3.69887e-08	-9.2022e-11	-2.40915e-10	2.22731e-09	3.41611e-09	0	-7.08626e-10	-9.68397e-09	-2.53617e-08	-6.12575e-10	2.23932e-10	-5.83324e-10	-4.30433e-10	-1.78359e-09	-4.15347e-11	-6.85917e-10	2.81609e-09	-1.92017e-09
km_c10coa_mcdh_etffad_mito	KM	1.21209e-10	-2.11365e-12	-6.45565e-11	4.27512e-12	1.93643e-11	-9.43215e-10	-7.59429e-10	4.1231e-13	-5.89589e-12	5.18821e-11	5.0982e-11	0	-2.33387e-11	-2.03667e-10	-5.79433e-10	-1.97156e-11	3.83992e-11	-1.88204e-11	-7.64178e-12	-7.31249e-11	9.38373e-12	4.21918e-11	7.91649e-11	-7.7979e-11
vmax_c8coa_mcdh	VMAX	-6.25747e-10	1.65318e-10	4.8928e-10	-3.45651e-11	-1.03475e-10	9.18608e-09	7.47295e-09	1.70724e-11	5.01275e-11	-4.49495e-10	-6.82658e-10	0	1.49278e-10	1.95938e-09	5.16081e-09	1.28233e-10	-6.00797e-11	1.22175e-10	8.52456e-11	3.81976e-10	2.48894e-13	1.08497e-10	-5.84009e-10	4.09455e-10
km_c8coa_mcdh_c8_coa_mito	KM	7.15867e-10	-1.3963e-10	-4.9755e-10	3.68601e-11	1.04531e-10	-9.626e-09	-7.84155e-09	-2.05293e-11	-5.11309e-11	4.7187e-10	7.24639e-10	0	-1.50301e-10	-2.0532e-09	-5.37328e-09	-1.24707e-10	3.87969e-11	-1.18821e-10	-8.62469e-11	-3.5779e-10	-9.66756e-12	-1.5262e-10	5.9693e-10	-3.84114e-10
km_c8coa_mcdh_etffad_mito	KM	3.59309e-11	1.31555e-11	-1.35817e-12	1.49322e-12	-1.77866e-12	-2.5761e-10	-2.14013e-10	-3.5221e-12	-4.89251e-13	1.20473e-11	3.24494e-11	0	1.70997e-12	-5.81793e-11	-1.07177e-10	4.87008e-12	-2.12804e-11	4.61394e-12	8.59764e-14	2.92647e-11	-6.94719e-12	-5.86404e-11	3.07149e-12	3.13668e-11
vmax_c6coa_mcdh	VMAX	-1.81627e-09	4.30229e-10	1.33048e-09	-9.64091e-11	-2.77411e-10	2.56919e-08	2.093e-08	5.16459e-11	1.36625e-10	-1.25603e-09	-1.93749e-09	0	3.9982e-10	5.47566e-09	1.43418e-08	3.4711e-10	-1.187e-10	3.30487e-10	2.44969e-10	1.00996e-09	2.4706e-11	3.88564e-10	-1.59014e-09	1.08708e-09
km_c6coa_mcdh_c6_coa_mito	KM	1.9716e-09	-4.29624e-10	-1.40257e-09	1.02546e-10	2.94894e-10	-2.7091e-08	-2.20684e-08	-5.52449e-11	-1.43757e-10	1.32832e-09	2.0404e-09	0	-4.22202e-10	-5.77795e-09	-1.51268e-08	-3.6444e-10	1.30127e-10	-3.47016e-10	-2.56556e-10	-1.05915e-09	-2.53173e-11	-4.16406e-10	1.67886e-09	-1.14007e-09
km_c6coa_mcdh_etffad_mito	KM	7.01623e-11	1.71022e-12	-2.82015e-11	2.39325e-12	7.49518e-12	-5.43917e-10	-4.43023e-10	-1.13676e-12	-2.68259e-12	2.87696e-11	3.89024e-11	0	-8.84329e-12	-1.17742e-10	-3.07685e-10	-8.05424e-12	8.55474e-12	-7.67998e-12	-5.88685e-12	-2.46085e-11	8.73312e-15	-7.14575e-12	3.48626e-11	-2.69182e-11
vmax_c4coa_scdh	VMAX	-1.07815e-09	2.55816e-10	8.02023e-10	-5.68121e-11	-1.7247e-10	1.50541e-08	1.22508e-08	2.68467e-11	8.17174e-11	-7.39896e-10	-1.1112e-09	0	2.45745e-10	3.20904e-09	8.47056e-09	2.12734e-10	-1.08421e-10	2.02614e-10	1.41064e-10	6.39638e-10	5.58919e-13	1.51598e-10	-9.58925e-10	6.86781e-10
km_c4coa_scdh_c4_coa_mito	KM	1.20916e-09	-2.41088e-10	-8.28974e-10	6.09317e-11	1.76669e-10	-1.60192e-08	-1.30509e-08	-3.22883e-11	-8.46238e-11	7.88336e-10	1.20271e-09	0	-2.50025e-10	-3.41767e-09	-8.9512e-09	-2.17551e-10	8.53813e-11	-2.07169e-10	-1.53609e-10	-6.35473e-10	-1.47939e-11	-2.37707e-10	9.93649e-10	-6.84976e-10
km_c4coa_scdh_etffad_mito	KM	5.05661e-11	5.88197e-12	-1.55195e-11	1.48504e-12	4.79726e-12	-2.98207e-10	-2.42555e-10	-7.17466e-13	-1.40141e-12	1.67177e-11	2.02199e-11	0	-5.0444e-12	-6.5006e-11	-1.70098e-10	-4.19988e-12	6.38857e-12	-4.06573e-12	-2.90549e-12	-1.28808e-11	1.74662e-13	-3.80325e-12	1.9718e-11	-1.4131e-11
vmax_c5coa_scdh	VMAX	2.67346e-11	7.78514e-12	5.55813e-12	1.51368e-13	-2.0523e-13	1.3377e-11	8.97285e-12	-5.00828e-13	7.79485e-13	1.47306e-12	2.67042e-12	0	2.71284e-12	-4.60976e-14	1.84876e-11	-9.8593e-13	2.09365e-12	-9.64959e-13	-3.70963e-12	-1.43393e-12	-2.13961e-12	-1.75167e-11	-5.99804e-12	-2.99581e-12
km_c5coa_scdh_c5_coa_mito	KM	3.03635e-11	9.4135e-12	-5.24237e-12	4.66377e-13	3.12976e-12	-2.70933e-11	-2.01653e-11	4.23957e-13	-2.90234e-13	3.68841e-12	-4.17994e-12	0	-2.8561e-12	-6.61291e-12	-3.02311e-11	-1.46847e-12	9.03195e-12	-1.38418e-12	7.38385e-13	-8.19738e-12	2.54134e-12	1.53345e-11	7.44744e-12	-8.60049e-12
km_c5coa_scdh_etffad_mito	KM	3.08474e-11	1.75114e-11	-1.49226e-12	2.20915e-13	3.28368e-12	1.15783e-10	9.874e-11	8.57232e-13	1.53409e-13	-2.46202e-12	-1.92019e-11	0	-2.79371e-12	2.29314e-11	3.84005e-11	8.13169e-13	1.22672e-11	7.54107e-13	5.0549e-12	-3.07504e-12	4.99098e-12	2.74982e-11	3.70367e-12	-2.32389e-12
vmax_ETF_FAD	VMAX	9.59889e-07	1.93545e-06	-3.07796e-07	4.36497e-08	6.7071e-08	9.42018e-07	4.72393e-07	-8.16478e-08	3.7465e-07	-5.46136e-08	1.99557e-06	0	-2.97335e-07	-2.46012e-06	1.87058e-07	-8.21106e-08	1.28369e-07	-7.85377e-08	5.61751e-09	-1.0135e-07	-1.74445e-08	2.25176e-07	5.85239e-07	-8.64387e-08
vmax_ETF_Q0	VMAX	2.67695e-10	4.32822e-10	-6.50669e-11	9.84709e-12	1.74702e-11	2.05385e-10	1.03497e-10	-1.70538e-11	7.96899e-11	-7.87246e-12	4.15452e-10	0	-6.40035e-11	-5.20458e-10	3.20437e-11	-1.79731e-11	3.71267e-11	-1.72477e-11	1.09493e-12	-2.60642e-11	-3.08279e-12	5.9809e-11	1.26243e-10	-2.39294e-11
vmax_3kt_kc16coa	VMAX	6.62147e-09	1.35714e-08	-2.07702e-09	3.01075e-10	4.49685e-10	7.80772e-09	4.29082e-09	-5.72116e-10	2.62955e-09	-4.43838e-10	1.38931e-08	0	-2.05455e-09	-1.69619e-08	2.03464e-09	-5.50482e-10	8.66015e-10	-5.26652e-10	5.0898e-11	-6.22249e-10	-1.29132e-10	1.52845e-09	4.00379e-09	-5.11785e-10
km_3kt_kc16coa_coa_mito	KM	-3.21765e-11	-1.72065e-10	4.33318e-11	-3.56737e-12	-8.70091e-12	-1.10289e-10	-6.20887e-11	6.0146e-12	-3.9932e-11	9.09655e-12	-2.1105e-10	0	3.60248e-11	2.62358e-10	-1.62537e-12	1.75472e-11	-2.8979e-11	1.67541e-11	3.81078e-12	4.865e-11	-3.37972e-12	-6.5049e-11	-7.16588e-11	4.97957e-11
km_3kt_kc16coa_kc16coa_mito	KM	-6.94202e-09	-1.4238e-08	2.19628e-09	-3.15172e-10	-4.80564e-10	-8.35945e-09	-4.64582e-09	5.95336e-10	-2.76016e-09	4.7113e-10	-1.45476e-08	0	2.16698e-09	1.77713e-08	-2.15069e-09	5.88749e-10	-9.50404e-10	5.63115e-10	-5.47189e-11	7.11643e-10	1.21757e-10	-1.71176e-09	-4.22166e-09	5.99043e-10
vmax_3kt_kc14coa	VMAX	-7.51173e-11	3.76218e-11	8.04479e-11	-4.43058e-12	-1.95097e-11	1.27201e-09	1.02931e-09	-4.89181e-13	7.86119e-12	-6.31963e-11	-8.09911e-11	0	2.67725e-11	2.69201e-10	7.52927e-10	2.60452e-11	-3.26657e-11	2.48533e-11	1.36374e-11	9.18614e-11	-7.35765e-12	-3.79194e-11	-9.49109e-11	9.83658e-11
km_3kt_kc14coa_coa_mito	KM	3.55635e-11	1.49739e-11	-3.37813e-12	4.66377e-13	3.39913e-12	3.50925e-11	3.20962e-11	4.40263e-13	-4.97543e-14	1.2287e-12	-1.05004e-11	0	-2.7059e-12	5.47304e-12	4.5953e-13	-3.57437e-13	1.14016e-11	-3.91937e-13	2.67538e-12	-5.13597e-12	3.67664e-12	1.71314e-11	5.76367e-12	-5.01618e-12
km_3kt_kc14coa_kc14coa_mito	KM	1.23748e-10	-1.27608e-11	-7.36484e-11	5.53925e-12	1.73548e-11	-1.35713e-09	-1.10275e-09	-2.55073e-12	-7.32633e-12	6.88465e-11	9.7554e-11	0	-2.31539e-11	-2.91508e-10	-7.69768e-10	-1.93046e-11	1.49433e-11	-1.8421e-11	-1.18774e-11	-5.88865e-11	1.2663e-12	-1.2193e-11	8.91996e-11	-6.31714e-11
vmax_3kt_kc12coa	VMAX	-4.11279e-12	3.38798e-11	4.25272e-11	-3.236e-12	-3.65566e-12	9.91152e-10	8.09282e-10	4.13009e-12	5.08738e-12	-4.32789e-11	-9.10557e-11	0	9.88314e-12	2.11227e-10	5.1478e-10	7.56277e-12	2.09389e-11	7.25332e-12	8.63051e-12	8.66627e-12	6.47997e-12	6.54636e-11	-4.86689e-11	8.91328e-12
km_3kt_kc12coa_coa_mito	KM	1.07703e-11	1.01824e-11	1.19121e-11	5.44106e-13	-5.52411e-12	-7.26445e-11	-6.54245e-11	-3.39166e-12	8.12654e-13	2.21305e-12	2.33958e-11	0	6.85604e-12	-1.89922e-11	8.00348e-12	6.7496e-12	-2.60783e-11	6.44712e-12	-1.28965e-12	3.64398e-11	-8.91215e-12	-6.89025e-11	-1.35534e-11	3.82921e-11
km_3kt_kc12coa_kc12coa_mito	KM	8.00784e-11	-1.05127e-11	-4.3734e-11	3.87829e-12	8.15363e-12	-9.95705e-10	-8.14331e-10	-3.44989e-12	-4.60642e-12	4.86847e-11	8.35116e-11	0	-1.14545e-11	-2.14282e-10	-5.32625e-10	-1.08005e-11	-4.87038e-12	-1.03243e-11	-1.12224e-11	-2.42132e-11	-5.20057e-12	-4.7905e-11	5.26532e-11	-2.69113e-11
vmax_3kt_kc10coa	VMAX	-6.03597e-11	4.31296e-11	7.66243e-11	-4.1483e-12	-1.80731e-11	1.23106e-09	9.95394e-10	-3.16803e-13	7.49218e-12	-6.09856e-11	-8.17894e-11	0	2.47113e-11	2.61926e-10	7.22109e-10	2.65546e-11	-3.19382e-11	2.53048e-11	1.56932e-11	9.24829e-11	-6.7769e-12	-2.51861e-11	-8.96129e-11	9.95521e-11
km_3kt_kc10coa_coa_mito	KM	-1.66931e-11	-2.3563e-12	2.2146e-12	3.06827e-13	-2.44138e-12	-3.81033e-11	-2.93099e-11	-1.81463e-12	-7.87777e-14	4.88715e-13	1.17973e-11	0	2.09124e-12	-1.15076e-11	-1.15308e-12	3.15736e-12	-1.0763e-11	2.94697e-12	4.12181e-13	1.7447e-11	-1.89945e-12	-3.75759e-11	-2.96972e-12	1.91426e-11
km_3kt_kc10coa_kc10coa_mito	KM	1.01129e-10	-1.95549e-11	-6.78957e-11	5.38379e-12	1.35837e-11	-1.38205e-09	-1.12594e-09	-3.79698e-12	-7.0278e-12	6.78645e-11	1.09515e-10	0	-1.94774e-11	-2.97413e-10	-7.58879e-10	-1.71123e-11	5.84819e-13	-1.62257e-11	-1.40116e-11	-4.5594e-11	-2.96489e-12	-4.37793e-11	8.14037e-11	-4.93532e-11
vmax_3kt_kc8coa	VMAX	-9.15685e-11	5.15316e-11	9.72391e-11	-6.72973e-12	-1.67177e-11	2.00096e-09	1.63473e-09	4.49348e-12	1.04152e-11	-9.34436e-11	-1.60148e-10	0	2.72231e-11	4.22551e-10	1.09315e-09	2.49819e-11	5.86457e-12	2.38263e-11	2.08088e-11	6.68467e-11	6.69393e-12	4.87511e-11	-1.14071e-10	7.2321e-11
km_3kt_kc8coa_coa_mito	KM	3.14537e-11	1.36905e-11	3.72416e-12	2.37279e-13	2.77916e-13	2.35775e-11	1.70312e-11	-2.81862e-13	5.39005e-13	7.35377e-13	-2.05685e-12	0	1.06064e-12	3.75067e-12	1.51517e-11	1.22124e-12	-8.23426e-13	1.2279e-12	9.60912e-14	4.37812e-12	-1.2794e-12	-2.58437e-12	-3.11775e-12	4.23537e-12
km_3kt_kc8coa_kc8coa_mito	KM	1.69475e-10	-2.19025e-11	-9.98214e-11	8.30069e-12	2.01553e-11	-2.08371e-09	-1.69905e-09	-6.24055e-12	-1.03323e-11	1.03027e-10	1.66497e-10	0	-2.83323e-11	-4.48886e-10	-1.13868e-09	-2.46453e-11	-2.87731e-13	-2.33798e-11	-2.08973e-11	-6.31528e-11	-5.77259e-12	-7.44859e-11	1.20414e-10	-6.86974e-11
vmax_3kt_kc6coa	VMAX	-3.26117e-10	6.6102e-11	2.25682e-10	-1.64336e-11	-4.7746e-11	4.36613e-09	3.55946e-09	8.48147e-12	2.31026e-11	-2.1393e-10	-3.26502e-10	0	6.83293e-11	9.28682e-10	2.44101e-09	5.83903e-11	-1.97809e-11	5.56055e-11	4.06795e-11	1.70692e-10	4.92111e-12	5.47324e-11	-2.70461e-10	1.83796e-10
km_3kt_kc6coa_coa_mito	KM	2.29981e-12	4.73306e-12	3.17051e-12	2.29097e-13	-1.44944e-12	1.23362e-12	9.91736e-13	-1.05057e-12	2.11456e-13	-2.48968e-13	4.46232e-12	0	1.59212e-12	-1.96962e-12	1.16882e-11	2.69567e-12	-7.56756e-12	2.6493e-12	8.54706e-13	1.25809e-11	-1.5414e-12	-1.96362e-11	-3.38604e-12	1.36908e-11
km_3kt_kc6coa_kc6coa_mito	KM	4.07895e-10	-4.12147e-11	-2.37793e-10	1.79964e-11	5.49247e-11	-4.48312e-09	-3.64909e-09	-8.57931e-12	-2.37743e-11	2.25731e-10	3.25296e-10	0	-7.40739e-11	-9.59341e-10	-2.53072e-09	-6.19051e-11	3.99806e-11	-5.89469e-11	-3.98753e-11	-1.86492e-10	8.73312e-14	-4.3285e-11	2.8802e-10	-2.00661e-10
vmax_3kt_kc5coa	VMAX	5.34692e-11	1.69794e-11	2.03293e-13	0	4.63051e-12	1.18736e-10	9.80187e-11	1.8915e-12	7.13146e-13	-7.37683e-13	-2.07568e-11	0	-1.89714e-12	2.36145e-11	3.78431e-11	-4.47987e-12	2.29436e-11	-4.23193e-12	-1.77516e-12	-2.41587e-11	4.32289e-12	3.65581e-11	1.56658e-12	-2.69993e-11
km_3kt_kc5coa_coa_mito	KM	1.70575e-11	9.35795e-12	-4.84444e-12	5.72743e-14	4.78871e-12	1.49287e-10	1.30978e-10	1.591e-12	-5.80467e-14	-3.44406e-12	-2.44242e-11	0	-4.21252e-12	2.81656e-11	4.59019e-11	-2.63907e-12	2.37413e-11	-2.54759e-12	3.02182e-12	-1.80822e-11	8.73312e-12	3.46104e-11	6.96019e-12	-1.84776e-11
km_3kt_kc5coa_kc5coa_mito	KM	4.72985e-11	2.44663e-11	1.61337e-12	8.10023e-13	9.91946e-13	-1.36469e-12	-1.43823e-12	-1.14608e-12	2.32187e-13	2.4551e-12	-1.11558e-12	0	-1.91793e-13	-2.84967e-12	-3.44647e-13	4.26243e-12	-3.11358e-12	4.03596e-12	4.19514e-12	1.66019e-11	-5.76386e-13	-8.40233e-12	6.291e-13	1.8378e-11
vmax_3kt_kc4coa	VMAX	0.000143279	-0.000596838	-0.000121397	6.53614e-06	3.96711e-06	-0.0100541	-0.00778199	1.02444e-05	4.20599e-06	-2.51771e-05	3.67475e-06	0	1.52556e-05	7.32695e-05	0.000320847	-8.73964e-06	-5.38017e-05	-8.25467e-06	-1.82073e-05	8.86995e-06	-5.573e-07	-0.00012765	8.55299e-05	7.14495e-06
km_3kt_kc4coa_coa_mito	KM	0.000143077	-0.000595993	-0.000121225	6.5269e-06	3.96151e-06	-0.0100399	-0.00777099	1.02299e-05	4.20004e-06	-2.51415e-05	3.66951e-06	0	1.5234e-05	7.31659e-05	0.000320393	-8.72729e-06	-5.37255e-05	-8.24299e-06	-1.81815e-05	8.85736e-06	-5.56499e-07	-0.00012747	8.54089e-05	7.1348e-06
k0_3kt_kc4coa_kc4coa_mito	KM	3.87418e-08	-1.61241e-07	-3.28001e-08	1.76614e-09	1.07488e-09	-2.71635e-06	-2.10247e-06	2.76865e-09	1.13666e-09	-6.80365e-09	9.77987e-10	0	4.11982e-09	1.98131e-08	8.67168e-08	-2.36223e-09	-1.45226e-08	-2.23112e-09	-4.91738e-09	2.38805e-09	-1.46227e-10	-3.44691e-08	2.31113e-08	1.92162e-09
ki_3kt_kc4coa_kc4coa_mito	KA	-1.54321e-08	6.43739e-08	1.30916e-08	-7.04499e-10	-4.2596e-10	1.08431e-06	8.39272e-07	-1.10486e-09	-4.53266e-10	2.71246e-09	-4.08919e-10	0	-1.64605e-09	-7.88228e-09	-3.45478e-08	9.43648e-10	5.81068e-09	8.91345e-10	1.96656e-09	-9.54778e-10	6.45508e-11	1.37653e-08	-9.22261e-09	-7.67872e-10
k0_3kt_kc4coa_acoa_mito	KM	3.58896e-08	-1.49388e-07	-3.03802e-08	1.63613e-09	9.92168e-10	-2.51667e-06	-1.94792e-06	2.56396e-09	1.05376e-09	-6.30375e-09	9.17767e-10	0	3.82162e-09	1.8352e-08	8.03558e-08	-2.1865e-09	-1.34688e-08	-2.06513e-09	-4.55912e-09	2.22567e-09	-1.41564e-10	-3.19643e-08	2.14017e-08	1.79332e-09
ki_3kt_kc4coa_acoa_mito	KA	-5.03211e-11	3.58777e-10	6.59925e-11	-3.44464e-12	8.59402e-13	5.82672e-09	4.51208e-09	-5.17134e-12	-2.63698e-12	1.54913e-11	-1.33103e-11	0	-1.20714e-11	-3.62872e-11	-1.94483e-10	5.80835e-12	3.94987e-11	5.4003e-12	1.46286e-11	-6.89158e-12	3.13519e-12	1.02085e-10	-4.28312e-11	-5.18763e-12
vmax_ehyd_ec16	VMAX	3.50826e-11	3.80486e-11	3.18652e-11	-5.9729e-13	-6.25097e-12	3.89796e-10	3.12023e-10	-1.76804e-12	3.27964e-12	-1.6478e-11	-2.11123e-11	0	1.09831e-11	7.87472e-11	2.45342e-10	1.16912e-11	-1.5472e-11	1.11479e-11	4.73629e-12	4.53132e-11	-5.80316e-12	-3.73162e-11	-3.51217e-11	4.78217e-11
k0_ehyd_ec16_ec16coa_mito	KM	5.39501e-11	4.00512e-12	-2.39237e-11	2.54871e-12	3.64711e-12	-5.79622e-10	-4.75059e-10	-2.90247e-12	-2.71576e-12	2.77853e-11	4.95317e-11	0	-6.51867e-12	-1.24472e-10	-3.05983e-10	-1.28975e-12	-1.3252e-11	-1.15845e-12	-1.97746e-12	5.29681e-12	-4.28796e-12	-3.38397e-11	2.98545e-11	6.20941e-12
ki_ehyd_ec16_kc4coa_mito	KA	-1.41513e-11	7.19168e-13	7.75975e-12	2.4137e-13	-4.9469e-12	-5.10331e-11	-4.50446e-11	-2.51346e-12	3.31696e-13	2.44357e-13	1.79085e-11	0	4.75324e-12	-1.27774e-11	7.44183e-12	5.85005e-12	-2.31565e-11	5.63844e-12	2.78159e-14	3.00362e-11	-6.13065e-12	-5.07575e-11	-9.46426e-12	3.22588e-11
vmax_ehyd_ec14	VMAX	-5.85437e-11	8.90482e-12	5.24367e-11	-3.31782e-12	-1.23822e-11	8.02625e-10	6.48355e-10	5.96335e-13	5.36518e-12	-3.93461e-11	-4.82314e-11	0	1.86802e-11	1.69132e-10	4.79855e-10	1.01274e-11	-1.18297e-11	9.70665e-12	2.47814e-13	3.49213e-11	-5.21367e-12	-2.65809e-11	-6.35299e-11	3.52986e-11
k0_ehyd_ec14_ec14coa_mito	KM	1.16851e-10	1.45208e-11	-4.26959e-11	4.38149e-12	9.6501e-12	-9.1569e-10	-7.47614e-10	-3.74806e-12	-4.42399e-12	4.67184e-11	7.0658e-11	0	-1.30882e-11	-1.98052e-10	-5.01896e-10	-5.32283e-12	-5.97919e-12	-5.08526e-12	-3.25193e-12	-7.28686e-12	-3.31858e-12	-3.43046e-11	5.40564e-11	-7.21496e-12
ki_ehyd_ec14_kc4coa_mito	KA	3.32667e-11	9.56844e-12	-1.03463e-11	-5.52288e-13	9.48762e-12	2.43362e-10	2.07878e-10	4.93607e-12	-9.53625e-14	-6.14812e-12	-4.84894e-11	0	-8.69772e-12	5.36408e-11	5.77901e-11	-8.1436e-12	4.57118e-11	-7.78417e-12	3.18365e-12	-4.93151e-11	1.40603e-11	1.03362e-10	1.37446e-11	-5.21845e-11
vmax_ehyd_ec12	VMAX	9.67714e-12	3.36138e-11	3.36775e-11	-1.88596e-12	-3.43761e-12	7.18647e-10	5.88271e-10	1.60498e-12	3.90986e-12	-3.04916e-11	-6.16183e-11	0	8.62377e-12	1.49578e-10	3.84086e-10	8.27168e-12	1.09736e-11	7.87347e-12	7.57098e-12	1.99142e-11	3.80764e-12	2.18938e-11	-3.78169e-11	2.12811e-11
k0_ehyd_ec12_ec12coa_mito	KM	7.2704e-11	9.5889e-13	-2.96895e-11	3.41191e-12	3.83096e-12	-8.30027e-10	-6.82726e-10	-4.37002e-12	-3.40403e-12	3.95859e-11	7.57827e-11	0	-6.59261e-12	-1.78171e-10	-4.24576e-10	-3.07991e-12	-2.03283e-11	-2.9693e-12	-6.31926e-12	5.73026e-12	-8.75932e-12	-6.27327e-11	3.66143e-11	5.69736e-12
ki_ehyd_ec12_kc4coa_mito	KA	1.00415e-11	8.71479e-12	2.5044e-12	2.0046e-13	1.71025e-13	6.09175e-11	5.23345e-11	-5.00828e-13	3.06818e-13	-1.72203e-12	-4.49021e-12	0	5.52273e-13	9.93193e-12	3.33585e-11	1.76038e-12	1.50649e-12	1.63721e-12	1.89401e-12	6.64896e-12	1.13531e-12	-8.40233e-12	-2.14943e-12	7.46982e-12
vmax_ehyd_ec10	VMAX	-3.38401e-12	1.91456e-11	2.72586e-11	-1.38686e-12	-5.0709e-12	4.47336e-10	3.61996e-10	2.49249e-13	2.89404e-12	-2.04108e-11	-3.14977e-11	0	8.64457e-12	9.37583e-11	2.57843e-10	7.36915e-12	-4.78382e-12	7.00774e-12	3.70204e-12	2.42568e-11	-1.72042e-12	-5.01375e-12	-3.14735e-11	2.54817e-11
k0_ehyd_ec10_ec10coa_mito	KM	1.19997e-10	2.32326e-11	-3.20944e-11	2.18461e-12	1.51828e-11	-2.85632e-10	-2.24274e-10	2.28052e-12	-2.20163e-12	2.26215e-11	-4.59479e-12	0	-1.4611e-11	-6.41511e-11	-2.24787e-10	-1.26265e-11	4.51878e-11	-1.20359e-11	-1.80297e-12	-5.68719e-11	1.12832e-11	6.74574e-11	4.19585e-11	-6.10028e-11
ki_ehyd_ec10_kc4coa_mito	KA	2.04474e-11	1.58831e-11	1.11855e-11	0	-2.81764e-12	7.30146e-11	5.45283e-11	-1.15307e-12	1.05728e-12	-3.1997e-12	-4.98525e-13	0	4.2495e-12	1.53924e-11	5.85305e-11	5.51346e-12	-1.17525e-11	5.23658e-12	1.47424e-12	2.312e-11	-4.48009e-12	-1.94519e-11	-1.20608e-11	2.44484e-11
vmax_ehyd_ec8	VMAX	2.66121e-12	2.21129e-11	2.18129e-11	-1.38277e-12	-2.64234e-12	4.64607e-10	3.77813e-10	1.33477e-12	2.43382e-12	-2.08995e-11	-4.16495e-11	0	5.17842e-12	9.99395e-11	2.46202e-10	6.833e-12	2.87731e-12	6.48433e-12	6.83765e-12	1.74225e-11	1.59379e-12	2.58562e-11	-2.44578e-11	1.90545e-11
k0_ehyd_ec8_ec8coa_mito	KM	6.94335e-11	1.39039e-11	-2.56193e-11	9.24571e-13	1.38616e-11	-1.35852e-11	2.35698e-12	3.91578e-12	-1.55897e-12	8.36117e-12	-3.02043e-11	0	-1.3749e-11	-5.35989e-12	-9.02848e-11	-1.15184e-11	5.13027e-11	-1.10487e-11	1.93194e-12	-5.8881e-11	1.59074e-11	9.26477e-11	3.29908e-11	-6.21404e-11
ki_ehyd_ec8_kc4coa_mito	KA	4.86844e-13	4.57227e-12	9.27364e-12	4.05011e-13	-4.30128e-12	-4.00501e-11	-3.49726e-11	-2.76504e-12	6.4266e-13	1.2287e-12	1.82606e-11	0	5.59205e-12	-1.32468e-11	1.61772e-11	4.53647e-12	-1.76101e-11	4.28898e-12	-2.02297e-12	2.62251e-11	-5.90359e-12	-6.06761e-11	-1.09106e-11	2.74535e-11
vmax_ehyd_ec6	VMAX	-2.41929e-13	1.78593e-11	1.72497e-11	-8.67297e-13	-2.74495e-12	3.36985e-10	2.74694e-10	3.09815e-13	1.82847e-12	-1.5247e-11	-2.75409e-11	0	4.55683e-12	7.14051e-11	1.84969e-10	6.71683e-12	-2.18489e-12	6.3603e-12	6.16248e-12	2.08983e-11	4.84688e-13	6.51746e-12	-1.93109e-11	2.29493e-11
k0_ehyd_ec6_ec6coa_mito	KM	6.49623e-11	1.8558e-11	-1.07053e-11	1.77141e-12	2.77916e-12	-3.02899e-10	-2.49995e-10	-1.95207e-12	-1.11533e-12	1.62267e-11	2.42534e-11	0	-3.26973e-12	-6.58064e-11	-1.60061e-10	1.18848e-12	-7.48803e-12	1.13116e-12	8.19304e-13	9.68038e-12	-3.18759e-12	-1.84424e-11	1.51508e-11	1.05815e-11
ki_ehyd_ec6_kc4coa_mito	KA	4.29438e-11	1.68683e-11	-5.73114e-12	1.96369e-13	5.93885e-12	1.12729e-10	9.73618e-11	2.0103e-12	-2.48772e-14	-9.84345e-13	-2.52086e-11	0	-5.00743e-12	2.34804e-11	2.1466e-11	-2.65397e-12	2.4132e-11	-2.62697e-12	3.59836e-12	-1.92762e-11	7.38385e-12	4.9614e-11	8.85058e-12	-2.00462e-11
vmax_ehyd_ec4	VMAX	-1.13464e-10	6.10796e-11	1.11573e-10	-7.94886e-12	-1.90266e-11	2.36529e-09	1.9336e-09	5.63257e-12	1.1883e-11	-1.11392e-10	-1.93417e-10	0	3.01924e-11	5.01894e-10	1.2829e-09	3.08915e-11	8.19215e-12	2.93333e-11	2.80435e-11	8.2211e-11	9.39247e-12	7.20732e-11	-1.30674e-10	8.99229e-11
k0_ehyd_ec4_ec4coa_mito	KM	2.18223e-10	-1.55674e-11	-1.12923e-10	9.63027e-12	2.32637e-11	-2.41021e-09	-1.97004e-09	-7.10477e-12	-1.16632e-11	1.19256e-10	1.90548e-10	0	-3.2316e-11	-5.16041e-10	-1.31626e-09	-2.64593e-11	-3.68436e-12	-2.52105e-11	-2.2407e-11	-6.59607e-11	-9.03441e-12	-7.61948e-11	1.37206e-10	-7.19897e-11
ki_ehyd_ec4_kc4coa_mito	KA	7.39107e-11	3.04623e-11	-4.31674e-12	7.52748e-13	5.97733e-12	7.07671e-11	6.12257e-11	1.05523e-12	1.57555e-13	2.21305e-12	-2.01432e-11	0	-4.39507e-12	1.24715e-11	5.0293e-12	-7.4466e-13	1.87633e-11	-6.62324e-13	4.33675e-12	-1.04437e-11	5.50186e-12	3.68136e-11	8.56687e-12	-1.07228e-11
vmax_ehyd_ec5	VMAX	9.19627e-12	5.13065e-12	1.99401e-12	6.54564e-14	-4.70319e-14	2.55744e-11	2.0835e-11	-1.86355e-13	2.44626e-13	-4.9563e-13	-1.82328e-12	0	6.10042e-13	4.73967e-12	1.52666e-11	7.53596e-13	1.87142e-13	7.41704e-13	9.60912e-14	2.80788e-12	-1.48463e-13	-3.3425e-12	-1.90272e-12	2.92398e-12
k0_ehyd_ec5_ec5coa_mito	KM	-2.41929e-13	4.64828e-12	1.00349e-12	1.75914e-13	-6.88376e-13	1.05513e-11	9.45798e-12	-6.47583e-13	-2.0731e-14	-7.37683e-13	2.30088e-13	0	2.4263e-13	1.86067e-12	8.95658e-12	2.93694e-12	-4.94991e-12	2.79813e-12	2.77653e-12	1.17413e-11	-2.35794e-13	-7.61069e-12	-7.43202e-13	1.33062e-11
ki_ehyd_ec5_kc4coa_mito	KA	4.37921e-11	1.84528e-11	-8.04523e-12	1.06367e-13	7.54221e-12	1.72567e-10	1.49284e-10	2.83492e-12	-1.16093e-13	-2.95073e-12	-3.52e-11	0	-6.91843e-12	3.50761e-11	3.8558e-11	-3.76202e-12	3.18516e-11	-3.56216e-12	5.01444e-12	-2.73646e-11	1.08815e-11	6.76878e-11	1.18727e-11	-2.82366e-11
vmax_3hdh_lc16	VMAX	-1.75999e-10	2.70887e-11	1.12443e-10	-8.62797e-12	-2.41488e-11	2.19527e-09	1.7878e-09	5.06652e-12	1.14891e-11	-1.08688e-10	-1.66483e-10	0	3.37302e-11	4.70803e-10	1.22285e-09	2.90268e-11	-1.05735e-11	2.76266e-11	2.02626e-11	8.27099e-11	2.17891e-12	4.41227e-11	-1.3538e-10	8.9149e-11
km_3hdh_lc16_lc16coa_mito	KM	4.66952e-11	1.64736e-11	-4.28214e-12	1.03912e-12	2.03092e-12	-1.167e-10	-9.56274e-11	-1.03427e-12	-3.31696e-13	7.86554e-12	8.14722e-12	0	-1.63602e-12	-2.70425e-11	-6.39853e-11	9.02528e-13	-6.4798e-13	8.97983e-13	1.13539e-12	5.17686e-12	-7.46682e-13	-9.04319e-12	7.02804e-12	5.65102e-12
km_3hdh_lc16_nad_mito	KM	3.19376e-11	1.78126e-11	1.0502e-11	5.72743e-13	-2.80481e-12	2.19738e-13	-3.03531e-12	-2.40165e-12	9.99233e-13	1.47306e-12	1.08664e-11	0	5.11372e-12	-5.2216e-12	3.00694e-11	4.63476e-12	-1.2859e-11	4.43286e-12	-6.65052e-13	2.41069e-11	-5.25734e-12	-4.87344e-11	-1.10123e-11	2.50114e-11
km_3hdh_lc16_kc16coa_mito	KM	6.38691e-11	2.67378e-11	9.28229e-12	1.21094e-12	-3.12976e-12	-1.57625e-10	-1.38212e-10	-3.46853e-12	7.79485e-13	8.84989e-12	2.59477e-11	0	5.41874e-12	-3.61866e-11	-4.34043e-11	6.47258e-12	-2.35121e-11	6.18914e-12	-1.34781e-12	3.48177e-11	-1.02396e-11	-6.02949e-11	-8.55145e-12	3.60493e-11
km_3hdh_lc16_nadh_mito	KM	-1.12978e-10	3.85603e-11	1.00362e-10	-5.87062e-12	-2.38366e-11	1.6607e-09	1.34861e-09	2.32943e-14	9.92599e-12	-8.18851e-11	-1.07253e-10	0	3.33397e-11	3.48569e-10	9.73433e-10	2.95898e-11	-3.20177e-11	2.82393e-11	1.497e-11	1.02212e-10	-6.08698e-12	-4.50819e-11	-1.19298e-10	1.09198e-10
vmax_3hdh_lc14	VMAX	-8.81815e-11	6.33482e-11	1.09329e-10	-7.35975e-12	-1.91762e-11	2.1853e-09	1.78134e-09	4.66819e-12	1.16176e-11	-1.02787e-10	-1.74808e-10	0	3.0717e-11	4.64613e-10	1.19922e-09	3.02183e-11	2.22231e-13	2.8723e-11	2.47283e-11	8.446e-11	4.68532e-12	5.50508e-11	-1.27677e-10	9.13594e-11
km_3hdh_lc14_lc14coa_mito	KM	4.11577e-12	2.18966e-12	-1.35385e-12	-2.16824e-13	1.85562e-12	7.87394e-11	6.65365e-11	1.16938e-12	7.04853e-14	-2.46202e-12	-1.29128e-11	0	-1.71921e-12	1.7471e-11	2.58996e-11	-1.22124e-12	9.6542e-12	-1.15597e-12	9.28039e-13	-9.34779e-12	3.28365e-12	2.43567e-11	1.89964e-12	-9.7636e-12
km_3hdh_lc14_nad_mito	KM	3.73795e-11	1.72717e-11	-1.46198e-12	-1.22731e-14	4.74167e-12	1.69506e-10	1.43583e-10	1.83792e-12	3.93889e-13	-3.93508e-12	-2.74189e-11	0	-3.29515e-12	3.4812e-11	5.80624e-11	-1.66506e-12	2.25249e-11	-1.66201e-12	3.61606e-12	-1.51299e-11	6.8162e-12	4.25143e-11	3.64508e-12	-1.57622e-11
km_3hdh_lc14_kc14coa_mito	KM	4.20986e-11	1.52399e-11	-5.83928e-13	1.96369e-13	3.5616e-12	7.96029e-11	6.69185e-11	1.01796e-12	3.89742e-13	0	-1.45792e-11	0	-1.74232e-12	1.50697e-11	2.37679e-11	-2.12675e-12	1.59983e-11	-2.07627e-12	2.47814e-13	-1.27173e-11	3.51071e-12	2.27734e-11	2.34371e-12	-1.39967e-11
km_3hdh_lc14_nadh_mito	KM	-1.08865e-10	4.41236e-11	9.85367e-11	-6.63155e-12	-1.93002e-11	1.91121e-09	1.55918e-09	3.23558e-12	1.0237e-11	-9.14749e-11	-1.45046e-10	0	2.92404e-11	4.04133e-10	1.06479e-09	2.67661e-11	-5.89732e-12	2.54486e-11	1.92511e-11	7.90024e-11	2.8339e-12	2.14708e-11	-1.16461e-10	8.51963e-11
vmax_3hdh_lc12	VMAX	-1.0282e-10	5.67441e-11	1.15406e-10	-7.4293e-12	-2.29473e-11	2.1291e-09	1.73127e-09	3.25189e-12	1.19742e-11	-1.01805e-10	-1.58946e-10	0	3.49364e-11	4.51706e-10	1.19716e-09	3.13353e-11	-1.34649e-11	2.98914e-11	2.07203e-11	9.50509e-11	-5.58919e-13	1.77178e-11	-1.35852e-10	1.01686e-10
km_3hdh_lc12_lc12coa_mito	KM	4.02826e-11	1.56697e-11	2.11944e-12	5.44106e-13	5.68659e-13	-3.56823e-11	-3.17527e-11	-7.8269e-13	3.27549e-13	3.43944e-12	3.55242e-12	0	8.11078e-13	-8.69987e-12	-1.35136e-11	1.46847e-12	-1.44567e-12	1.34945e-12	-2.83216e-13	7.21598e-12	-2.13525e-12	-1.01783e-11	-9.31315e-13	7.22191e-12
km_3hdh_lc12_nad_mito	KM	7.13839e-12	9.59767e-12	3.02777e-12	-1.21094e-12	4.54499e-12	3.83786e-10	3.19549e-10	4.03458e-12	9.90941e-13	-1.4756e-11	-5.07484e-11	0	-3.19348e-12	8.32774e-11	1.57257e-10	-2.8863e-12	3.15194e-11	-2.80061e-12	4.7995e-12	-2.67921e-11	1.04142e-11	7.93237e-11	-2.70143e-12	-2.80559e-11
km_3hdh_lc12_kc12coa_mito	KM	4.7191e-12	1.01122e-11	1.03463e-11	9.65482e-13	-6.60157e-12	-1.49703e-10	-1.27552e-10	-4.69148e-12	4.02181e-13	4.91712e-12	3.39799e-11	0	6.9993e-12	-3.67733e-11	-2.35552e-11	9.2308e-12	-3.50915e-11	8.77642e-12	2.9586e-13	4.94351e-11	-1.03094e-11	-9.00005e-11	-1.16414e-11	5.28935e-11
km_3hdh_lc12_nadh_mito	KM	-7.23337e-11	5.45252e-11	1.00648e-10	-5.9238e-12	-2.06043e-11	1.75278e-09	1.42282e-09	1.53743e-12	1.03572e-11	-8.36048e-11	-1.25457e-10	0	3.14703e-11	3.70608e-10	1.00155e-09	2.86366e-11	-1.87517e-11	2.72471e-11	1.6993e-11	9.23221e-11	-3.63734e-12	-7.81174e-12	-1.17944e-10	9.8426e-11
vmax_3hdh_lc10	VMAX	-1.34509e-10	4.85058e-11	1.18425e-10	-7.7484e-12	-2.57521e-11	2.14223e-09	1.74119e-09	2.68584e-12	1.19742e-11	-1.04998e-10	-1.54738e-10	0	3.66695e-11	4.55532e-10	1.2164e-09	3.41054e-11	-2.36407e-11	3.24539e-11	2.19695e-11	1.07809e-10	-2.39724e-12	5.11428e-12	-1.40456e-10	1.15875e-10
km_3hdh_lc10_lc10coa_mito	KM	6.65453e-12	4.56058e-13	-4.86606e-12	-2.45461e-13	3.5445e-12	8.16731e-11	7.05635e-11	1.93809e-12	-1.49263e-13	-1.96869e-12	-1.72008e-11	0	-3.52623e-12	1.79487e-11	1.5841e-11	-3.5416e-12	1.71492e-11	-3.35379e-12	7.81373e-13	-2.04021e-11	5.5368e-12	3.92598e-11	6.03813e-12	-2.15777e-11
km_3hdh_lc10_nad_mito	KM	1.07703e-11	1.20563e-11	-1.34087e-12	-9.00025e-14	2.20622e-12	1.32267e-10	1.1162e-10	1.10415e-12	2.0731e-14	-4.91712e-12	-2.07986e-11	0	-2.90001e-12	2.90792e-11	4.69486e-11	2.2727e-12	7.65646e-12	2.19534e-12	6.5696e-12	1.42302e-12	4.74208e-12	3.43842e-11	2.94197e-12	3.08153e-12
km_3hdh_lc10_kc10coa_mito	KM	1.60897e-11	1.65496e-11	1.04069e-11	-2.0046e-13	-1.1929e-12	1.77209e-10	1.44424e-10	-2.74873e-13	1.15679e-12	-6.88811e-12	-1.38785e-11	0	2.90463e-12	3.58513e-11	9.99052e-11	4.1701e-12	-1.18134e-12	3.9541e-12	3.10779e-12	1.41048e-11	-1.65929e-13	-4.00011e-12	-1.10247e-11	1.52246e-11
km_3hdh_lc10_nadh_mito	KM	-1.02452e-10	4.60764e-11	1.02823e-10	-6.30836e-12	-2.2648e-11	1.78668e-09	1.45073e-09	1.43027e-12	1.03779e-11	-8.70488e-11	-1.25109e-10	0	3.25933e-11	3.78633e-10	1.02596e-09	2.9986e-11	-2.47659e-11	2.85891e-11	1.79033e-11	9.7976e-11	-4.10893e-12	-1.31145e-11	-1.2153e-10	1.04909e-10
vmax_3hdh_lc8	VMAX	-1.40438e-10	4.77866e-11	1.10561e-10	-7.69931e-12	-2.13268e-11	2.25296e-09	1.84319e-09	4.07418e-12	1.14891e-11	-1.07704e-10	-1.74145e-10	0	3.19301e-11	4.74595e-10	1.24316e-09	3.0543e-11	-1.06437e-12	2.90778e-11	2.46019e-11	8.75514e-11	7.06946e-12	3.24617e-11	-1.30856e-10	9.53677e-11
km_3hdh_lc8_lc8coa_mito	KM	2.73409e-11	1.47049e-11	-2.4525e-12	7.32293e-13	1.5093e-12	-2.12644e-11	-1.4524e-11	-8.6655e-13	-2.23895e-13	2.70637e-12	-2.54492e-13	0	-1.51817e-12	-7.30437e-12	-1.59602e-11	2.54674e-12	5.38034e-13	2.38883e-12	3.434e-12	9.80578e-12	1.35363e-12	-6.10279e-12	4.58565e-12	1.1404e-11
km_3hdh_lc8_nad_mito	KM	1.28252e-11	2.86205e-12	-1.53984e-12	-1.80005e-13	2.59958e-12	7.6091e-11	6.44113e-11	1.35806e-12	1.69994e-13	-1.72203e-12	-1.31778e-11	0	-1.72614e-12	1.59623e-11	2.29807e-11	-2.93396e-12	1.42041e-11	-2.8279e-12	-5.58846e-13	-1.57214e-11	3.59804e-12	2.51065e-11	2.20494e-12	-1.70921e-11
km_3hdh_lc8_kc8coa_mito	KM	4.65757e-11	2.92286e-11	2.02428e-12	-1.47277e-13	4.46803e-12	2.6409e-10	2.19431e-10	2.07786e-12	7.13146e-13	-8.60553e-12	-3.8986e-11	0	-3.39682e-12	5.69221e-11	1.02943e-10	2.39185e-12	1.93295e-11	2.19286e-12	8.78982e-12	-2.99053e-12	7.13496e-12	5.82215e-11	6.35268e-13	-1.80258e-12
km_3hdh_lc8_nadh_mito	KM	-1.03665e-10	4.0592e-11	9.86189e-11	-6.30836e-12	-2.11986e-11	1.75379e-09	1.42518e-09	2.02195e-12	1.00545e-11	-8.50825e-11	-1.24931e-10	0	3.10289e-11	3.71559e-10	1.00029e-09	2.69865e-11	-1.79329e-11	2.57289e-11	1.58475e-11	8.56268e-11	-2.5588e-12	-3.91634e-12	-1.16932e-10	9.14034e-11
vmax_3hdh_lc6	VMAX	-1.39106e-10	4.97687e-11	1.12841e-10	-7.87113e-12	-2.26737e-11	2.23231e-09	1.82098e-09	4.08117e-12	1.15762e-11	-1.08195e-10	-1.72361e-10	0	3.27227e-11	4.7509e-10	1.23751e-09	3.31403e-11	-9.86707e-12	3.14765e-11	2.61292e-11	9.76898e-11	3.8513e-12	3.88786e-11	-1.33446e-10	1.06336e-10
km_3hdh_lc6_lc6coa_mito	KM	4.75434e-11	2.69512e-11	7.23638e-12	2.86372e-14	1.79149e-12	1.94553e-10	1.59305e-10	5.82359e-13	1.11533e-12	-5.6548e-12	-2.27753e-11	0	4.76017e-13	3.96732e-11	9.17996e-11	2.6629e-12	9.46238e-12	2.50294e-12	4.15468e-12	4.57712e-12	2.34921e-12	1.92341e-11	-6.01346e-12	5.03008e-12
km_3hdh_lc6_nad_mito	KM	4.0644e-11	1.81575e-11	-4.84444e-13	-7.77295e-14	5.33599e-12	2.1394e-10	1.81539e-10	2.07553e-12	6.21929e-13	-4.91712e-12	-3.1686e-11	0	-3.0918e-12	4.24265e-11	7.91668e-11	-3.04119e-12	2.8462e-11	-2.97178e-12	2.35676e-12	-2.11818e-11	8.19603e-12	4.28787e-11	2.5349e-12	-2.25971e-11
km_3hdh_lc6_kc6coa_mito	KM	5.06855e-11	2.3639e-11	-2.44385e-12	4.41831e-13	3.69842e-12	5.70046e-11	4.70795e-11	8.2229e-13	7.04853e-14	4.88715e-13	-1.60155e-11	0	-3.26973e-12	1.28026e-11	6.61212e-12	1.45953e-12	9.06236e-12	1.40155e-12	4.98916e-12	-6.43359e-13	3.09589e-12	3.33999e-11	5.5293e-12	1.04262e-13
km_3hdh_lc6_nadh_mito	KM	-1.39712e-10	3.77563e-11	1.07149e-10	-6.27972e-12	-2.7364e-11	1.73412e-09	1.40664e-09	-6.33606e-13	1.02618e-11	-8.80309e-11	-1.08943e-10	0	3.5907e-11	3.66819e-10	1.02627e-09	3.5282e-11	-4.60604e-11	3.36148e-11	1.93017e-11	1.24896e-10	-8.55845e-12	-5.44979e-11	-1.27732e-10	1.34468e-10
vmax_3hdh_lc4	VMAX	4.87501e-11	1.15768e-11	-4.53301e-12	1.63641e-14	7.2985e-12	1.56083e-10	1.35559e-10	2.68351e-12	4.85105e-13	-4.9563e-13	-2.7764e-11	0	-3.99762e-12	2.78806e-11	4.29277e-11	-8.99549e-12	3.897e-11	-8.52836e-12	-3.28986e-12	-4.36776e-11	9.47543e-12	4.41437e-11	6.806e-12	-4.79932e-11
km_3hdh_lc4_lc4coa_mito	KM	1.40348e-11	9.06268e-12	1.16829e-11	8.55024e-13	-7.30705e-12	-2.1042e-10	-1.83102e-10	-4.53774e-12	5.18274e-13	7.13016e-12	3.9882e-11	0	8.00218e-12	-4.56701e-11	-4.93101e-11	8.97762e-12	-3.92648e-11	8.44649e-12	-1.74229e-12	4.98358e-11	-1.39381e-11	-8.68716e-11	-1.33992e-11	5.24857e-11
km_3hdh_lc4_nad_mito	KM	5.86692e-11	3.55637e-11	2.44385e-12	9.08207e-13	2.32167e-12	1.02575e-10	8.73586e-11	-9.43421e-13	4.27058e-13	-1.23101e-12	-1.43387e-11	0	-1.23395e-12	1.76763e-11	4.41574e-11	6.19557e-12	2.74163e-12	5.82697e-12	8.64568e-12	2.05766e-11	2.65487e-12	1.84717e-12	7.98711e-13	2.35679e-11
km_3hdh_lc4_kc4coa_mito	KM	5.63723e-11	2.80242e-11	-5.99067e-12	-1.92278e-13	9.46624e-12	3.24607e-10	2.75454e-10	4.11611e-12	3.39988e-13	-8.8568e-12	-5.56814e-11	0	-8.0068e-12	6.85597e-11	1.02428e-10	-3.4165e-12	4.29421e-11	-3.39596e-12	8.29419e-12	-3.17127e-11	1.44271e-11	9.69452e-11	1.03647e-11	-3.24557e-11
km_3hdh_lc4_nadh_mito	KM	3.18151e-11	1.69531e-11	-1.06405e-12	5.03196e-13	2.15492e-12	4.13261e-11	3.66384e-11	-1.60731e-13	5.80467e-14	4.88715e-13	-8.38777e-12	0	-1.6522e-12	6.64643e-12	1.11351e-11	2.0225e-12	5.34057e-12	1.87286e-12	4.09146e-12	5.27228e-12	2.38851e-12	7.34681e-12	3.11775e-12	6.44342e-12
vmax_3hdh_lc5	VMAX	2.85506e-11	8.25874e-12	2.17567e-12	4.21375e-13	-2.3516e-13	-6.56977e-11	-5.69411e-11	-8.6655e-13	2.73649e-13	4.17943e-12	8.73987e-12	0	1.54359e-12	-1.49985e-11	-2.39466e-11	3.69351e-13	-3.66565e-12	3.32402e-13	-2.36941e-12	4.57439e-12	-3.13519e-12	-1.71481e-11	-1.78862e-12	3.99904e-12
km_3hdh_lc5_lc5coa_mito	KM	2.61313e-11	1.23779e-11	-1.13325e-12	4.09102e-13	1.5093e-12	2.79877e-12	3.13835e-12	-1.67719e-13	-8.29239e-15	1.47306e-12	-3.83481e-12	0	-1.18542e-12	4.19069e-14	-5.08887e-12	1.54889e-12	2.32992e-12	1.42635e-12	2.45791e-12	4.56622e-12	8.73312e-13	5.36979e-12	2.71685e-12	5.3336e-12
km_3hdh_lc5_nad_mito	KM	3.42344e-11	1.33952e-11	-5.55813e-12	-3.10918e-13	7.34126e-12	2.35863e-10	2.01309e-10	3.46853e-12	2.40479e-13	-5.90607e-12	-4.02829e-11	0	-5.97101e-12	4.84276e-11	7.17717e-11	-5.66835e-12	3.67033e-11	-5.37549e-12	2.55906e-12	-3.57146e-11	1.16107e-11	7.17926e-11	8.27082e-12	-3.77986e-11
km_3hdh_lc5_kc5coa_mito	KM	1.02578e-10	4.34015e-11	-5.96471e-12	9.573e-13	8.79925e-12	1.37066e-10	1.17828e-10	1.78435e-12	2.6121e-13	1.47306e-12	-3.31536e-11	0	-6.54408e-12	2.58104e-11	2.27978e-11	-9.97844e-13	2.9779e-11	-9.45114e-13	6.5342e-12	-1.5716e-11	8.90341e-12	5.7987e-11	1.19745e-11	-1.60147e-11
km_3hdh_lc5_nadh_mito	KM	4.23375e-11	2.01864e-11	-9.64995e-12	1.51368e-13	8.71801e-12	2.19799e-10	1.9162e-10	3.08417e-12	-2.23895e-13	-4.67276e-12	-4.20643e-11	0	-8.16855e-12	4.40609e-11	5.49691e-11	-3.78585e-12	3.78308e-11	-3.67131e-12	6.94385e-12	-2.9251e-11	1.37241e-11	7.43141e-11	1.40222e-11	-2.96615e-11
vmax_ppc	VMAX	3.09669e-11	1.51288e-11	9.20443e-12	1.92278e-13	-1.50502e-12	4.4734e-11	3.27402e-11	-1.04126e-12	1.02826e-12	-4.9563e-13	1.84768e-12	0	3.80583e-12	6.71348e-12	4.08301e-11	2.33227e-12	-5.44818e-12	2.24496e-12	-1.40344e-12	1.15914e-11	-3.48888e-12	-2.28195e-11	-9.69863e-12	1.13924e-11
km_ppc_propcoa_mito	KM	4.25794e-11	2.22796e-11	1.25307e-11	1.03094e-12	-4.36114e-12	-8.43292e-11	-7.45777e-11	-3.93907e-12	1.01996e-12	4.91712e-12	2.40407e-11	0	6.99006e-12	-2.39121e-11	2.46785e-12	7.05938e-12	-2.29647e-11	6.66789e-12	-1.26436e-12	3.84952e-11	-9.01258e-12	-7.6999e-11	-1.30322e-11	4.01874e-11
km_ppc_hco3_mito	KM	2.57669e-11	3.71278e-12	-4.6671e-12	9.69573e-13	4.87422e-13	-1.98558e-10	-1.63362e-10	-1.61896e-12	-5.43152e-13	1.00786e-11	2.09868e-11	0	-2.44941e-13	-4.45303e-11	-9.40547e-11	-3.2765e-13	-5.7593e-12	-3.52247e-13	-2.43515e-12	4.79793e-12	-3.08716e-12	-2.90898e-11	6.1399e-12	4.6501e-12
km_ppc_atp_mito	KM	2.78218e-11	1.17669e-11	7.94574e-12	7.36384e-13	-4.22432e-12	-1.50759e-10	-1.31897e-10	-2.96071e-12	4.80959e-13	6.14582e-12	2.64218e-11	0	5.24081e-12	-3.30897e-11	-4.02259e-11	5.34368e-12	-2.49203e-11	5.16464e-12	-2.18228e-12	3.0257e-11	-9.60643e-12	-5.56204e-11	-8.51136e-12	3.13969e-11
vmax_MMRM	VMAX	3.2299e-11	1.45997e-11	1.59607e-12	5.76834e-13	-2.00955e-13	-5.63801e-11	-4.92219e-11	-1.08785e-12	1.2024e-13	3.43944e-12	6.09385e-12	0	6.655e-13	-1.21362e-11	-2.23e-11	3.22587e-12	-7.39914e-12	3.01395e-12	1.77516e-12	1.45737e-11	-2.86446e-12	-1.1837e-11	-4.00897e-13	1.56857e-11
vmax_MMM	VMAX	2.34701e-11	1.08518e-11	-1.38413e-13	2.4137e-13	1.48364e-12	3.25173e-11	2.75496e-11	1.37437e-13	1.49263e-13	2.44357e-13	-6.39715e-12	0	-8.85023e-13	6.08069e-12	9.66289e-12	6.64237e-13	4.54288e-12	6.30076e-13	1.68665e-12	4.52532e-13	1.33617e-12	8.0463e-12	1.32913e-12	6.95083e-13
vmax_PDHC_np	VMAX	-0.105026	0.105367	0.0768959	-0.00529948	-0.0129958	2.59886	2.06008	0.000811182	0.00547152	-0.0522489	-0.086005	0	0.0157318	0.232428	0.601483	0.0166319	0.00241818	0.0158281	0.0134372	0.0432552	0.00113725	0.0358509	-0.0833195	0.0469373
ka_gamma_PDHC_pyr_mito	KM	-0.0636561	0.0623487	0.0466715	-0.0032181	-0.00796083	1.55757	1.23464	0.000531199	0.0033695	-0.0320351	-0.0525647	0	0.00970491	0.142429	0.366498	0.0101747	0.00129403	0.00968297	0.00818451	0.0266196	0.000693901	0.0214953	-0.0507375	0.0288726
km_PDHC_np_pyr_mito	KM	0.0158557	-0.0147921	-0.0116587	0.000804724	0.00202482	-0.379444	-0.300751	-0.000151773	-0.000865602	0.00815989	0.0133079	0	-0.00250142	-0.0362423	-0.0922082	-0.00258138	-0.000239147	-0.00245658	-0.00205942	-0.00683111	-0.000175198	-0.00524312	0.0127565	-0.00740293
k0_PDHC_np_nad_mito	KM	0.0877351	-0.0780801	-0.0646981	0.00447022	0.0114248	-2.05647	-1.6298	-0.000940506	-0.00492686	0.0460848	0.0747493	0	-0.0142801	-0.204509	-0.514759	-0.0145321	-0.000901333	-0.0138293	-0.0115099	-0.0388551	-0.000982238	-0.0284651	0.0712129	-0.0420753
ki_PDHC_np_nadh_mito	KA	-0.00934261	0.00885482	0.00686315	-0.000473558	-0.00118511	0.225178	0.178483	8.57503e-05	0.000505052	-0.00477394	-0.0078008	0	0.00145797	0.0212102	0.0541608	0.00151207	0.000156526	0.00143898	0.00120945	0.00398695	0.000102778	0.00311003	-0.00749393	0.00432185
k0_PDHC_np_coa_mito	KM	0.0128719	-0.0120313	-0.0094637	0.000653191	0.00164248	-0.308302	-0.244364	-0.000122609	-0.000701895	0.00661877	0.010797	0	-0.00202809	-0.0293985	-0.0748287	-0.00209415	-0.000196697	-0.0019929	-0.00167121	-0.00553937	-0.000142155	-0.00425982	0.0103523	-0.00600324
ki_PDHC_np_acoa_mito	KA	-0.0122532	0.0116344	0.00900034	-0.000621	-0.00155313	0.295572	0.234281	0.000111911	0.000661647	-0.00625608	-0.010225	0	0.00190979	0.0277963	0.0710082	0.00198181	0.000207649	0.00188601	0.00158565	0.00522333	0.000134731	0.00408206	-0.00982522	0.00566226
v0_CS	VMAX	0.223942	0.203142	0.0770668	-0.0024362	-0.0594406	-0.654968	-0.377452	-0.00354537	0.00925929	0.0235929	0.0748229	0	0.0257626	-0.0767521	-0.131541	0.0704741	0.0130371	0.0670523	0.0625825	0.327356	0.00182804	0.114288	-0.0731225	0.358436
ki_CS_cit_mito	KA	0.147564	0.133726	0.050919	-0.00163691	-0.0391564	-0.433175	-0.24926	-0.00229908	0.00611115	0.015561	0.0493205	0	0.0170258	-0.0505215	-0.0866323	0.0464603	0.00876169	0.0441988	0.0414653	0.215554	0.00121491	0.0752247	-0.0483539	0.235778
ki_CS_c16coa_mito	KA	3.69452e-05	3.34145e-05	1.28139e-05	-4.2494e-07	-9.79732e-06	-0.000109219	-6.26649e-05	-5.57785e-07	1.53475e-06	3.90298e-06	1.23559e-05	0	4.28674e-06	-1.26225e-05	-2.16665e-05	1.16416e-05	2.27617e-06	1.10722e-05	1.0492e-05	5.3889e-05	3.09125e-07	1.87926e-05	-1.21882e-05	5.883e-05
km_CS_oaa_mito	KM	-0.223431	-0.201435	-0.078081	0.00270548	0.0591813	0.667459	0.381268	0.00321172	-0.0093239	-0.0236654	-0.0747843	0	-0.0261424	0.0760834	0.130792	-0.0704688	-0.0145172	-0.0669968	-0.0644673	-0.325107	-0.00191362	-0.113259	0.0744485	-0.353881
km_CS_acoa_mito	KM	-0.206545	-0.186258	-0.0721395	0.00249166	0.054714	0.616533	0.352296	0.00298021	-0.00861632	-0.0218726	-0.0691285	0	-0.0241515	0.0703514	0.120925	-0.0651394	-0.0133677	-0.0619317	-0.059524	-0.300595	-0.00176595	-0.104727	0.0687709	-0.327271
vmax_AC	VMAX	-8.74266e-06	-6.58969e-06	2.42387e-06	-5.07622e-07	3.1615e-07	-2.41879e-05	-1.1982e-05	6.2807e-07	4.52284e-07	1.01677e-06	3.74023e-06	0	1.5572e-06	-3.06326e-06	-4.30283e-06	-1.13981e-07	3.43107e-06	-1.08194e-07	-1.4074e-07	-4.46023e-06	2.92547e-07	4.13265e-06	-3.68455e-06	-5.01431e-06
km_AC_cit_mito	KM	-5.62101e-06	-4.23679e-06	1.55842e-06	-3.26373e-07	2.03271e-07	-1.55514e-05	-7.7037e-06	4.03816e-07	2.90794e-07	6.5373e-07	2.40475e-06	0	1.00119e-06	-1.96949e-06	-2.76646e-06	-7.32854e-08	2.206e-06	-6.95648e-08	-9.04861e-08	-2.86769e-06	1.88096e-07	2.6571e-06	-2.36896e-06	-3.22394e-06
km_AC_isocit_mito	KM	-2.24827e-06	-1.69462e-06	6.23342e-07	-1.30542e-07	8.13013e-08	-6.22033e-06	-3.08141e-06	1.61516e-07	1.16312e-07	2.61483e-07	9.61869e-07	0	4.0046e-07	-7.87778e-07	-1.10655e-06	-2.93111e-08	8.82343e-07	-2.78231e-08	-3.61976e-08	-1.147e-06	7.52275e-08	1.06274e-06	-9.47545e-07	-1.2895e-06
vmax_IDH	VMAX	-0.546753	-0.404368	0.177032	-0.0351622	0.00979218	-1.73097	-0.879794	0.0408354	0.0317952	0.072802	0.266667	0	0.108777	-0.223492	-0.320674	0.00569287	0.232531	0.00542571	0.0031276	-0.234556	0.0198578	0.303018	-0.260176	-0.264404
k0_IDH_isocit_mito	KM	0.141263	0.104469	-0.0480254	0.00914884	-0.00190742	0.473183	0.236761	-0.011006	-0.00865346	-0.0195712	-0.0711426	0	-0.0293823	0.0590648	0.0843061	-0.00240511	-0.0619193	-0.00229144	-0.00145097	0.0590288	-0.00533005	-0.080376	0.0702671	0.0671175
ka_IDH_adp_mito	KM	-0.295163	-0.218248	0.0972492	-0.0190287	0.00481703	-0.953448	-0.481897	0.022383	0.0174859	0.0398552	0.145597	0	0.0596563	-0.121609	-0.174168	0.00377341	0.126895	0.00359572	0.00217655	-0.125419	0.0108685	0.165133	-0.142688	-0.141815
ka_IDH_adp_mito	KA	0.00342102	0.00252963	-0.0011514	0.00022123	-4.92667e-05	0.0113263	0.00568558	-0.000264246	-0.000207322	-0.00047003	-0.00171136	0	-0.000705007	0.00142354	0.00203414	-5.35992e-05	-0.00149025	-5.10684e-05	-3.19924e-05	0.00143713	-0.000128079	-0.00193602	0.00168613	0.00163114
k0_IDH_nad_mito	KM	0.499078	0.369341	-0.174286	0.0324538	-0.00555349	1.72467	0.85553	-0.0397785	-0.0314637	-0.0707198	-0.255939	0	-0.106419	0.211423	0.300865	-0.0102996	-0.222385	-0.00981186	-0.00632941	0.205661	-0.0192209	-0.288048	0.254427	0.234963
ki_IDH_nadh_mito	KA	-0.324304	-0.239799	0.106633	-0.0209013	0.00535272	-1.04511	-0.528574	0.0245493	0.0191705	0.0437179	0.159759	0	0.0654248	-0.13349	-0.191226	0.00405602	0.139247	0.00386508	0.00232915	-0.137955	0.0119224	0.181237	-0.156486	-0.155933
vmax_KGDHC	VMAX	0.112372	-0.00664708	-0.116747	0.0125871	0.0218186	-0.259851	0.0314224	-0.00719343	-0.0312178	-0.0466205	-0.210902	0	-0.123434	0.0828645	-0.0307759	-0.034246	-0.115612	-0.0324875	-0.0450074	-0.0661683	-0.00738177	-0.258647	0.142928	-0.0738973
km_KGDHC_akg_mito	KM	-0.0589749	-0.000221097	0.0564689	-0.00629682	-0.0107252	0.121387	-0.0173787	0.00373121	0.0143668	0.0212198	0.0975966	0	0.0568163	-0.0383341	0.0138726	0.0166266	0.0551728	0.0157801	0.0211516	0.0316148	0.00360859	0.123434	-0.0694457	0.0351618
ki_KGDHC_nadh_mito_akg_mito	KA	0.0414421	-0.00122789	-0.0414857	0.00454011	0.00780974	-0.0909106	0.0118864	-0.00263942	-0.0108486	-0.0161232	-0.0734747	0	-0.0429027	0.0288614	-0.0105997	-0.0121895	-0.0408317	-0.011566	-0.0157882	-0.0233823	-0.00263539	-0.0913416	0.0508937	-0.0260647
km_KGDHC_nad_mito	KM	-0.121605	-0.00255936	0.113653	-0.0128087	-0.0216926	0.241704	-0.036313	0.00766386	0.0284767	0.0419096	0.193768	0	0.112605	-0.0761149	0.0273065	0.0335026	0.110603	0.0318017	0.0421959	0.0633976	0.00728756	0.247481	-0.139958	0.0704224
ki_KGDHC_nadh_mito_nad_mito	KA	0.0944597	-0.0048272	-0.0971668	0.0105174	0.0181944	-0.215381	0.0266005	-0.00603877	-0.0258292	-0.0385244	-0.174613	0	-0.102134	0.0686008	-0.0254046	-0.028515	-0.0960647	-0.0270522	-0.0373311	-0.0549891	-0.00615128	-0.214909	0.119022	-0.0613818
km_KGDHC_coa_mito	KM	-0.000334539	4.93402e-06	0.00032843	-3.62349e-05	-6.20671e-05	0.000713732	-9.7137e-05	2.12463e-05	8.48673e-05	0.000125794	0.00057554	0	0.000335632	-0.000226062	8.25054e-05	9.65881e-05	0.000322216	9.16575e-05	0.000124131	0.000184569	2.09171e-05	0.000720815	-0.000403346	0.000205539
ki_KGDHC_succoa_mito_coa_mito	KA	0.000150354	-2.24214e-06	-0.000147641	1.62874e-05	2.79002e-05	-0.000320877	4.36519e-05	-9.54919e-06	-3.8156e-05	-5.65583e-05	-0.000258757	0	-0.000150899	0.000101635	-3.70958e-05	-4.34193e-05	-0.000144853	-4.12028e-05	-5.58057e-05	-8.29732e-05	-9.40268e-06	-0.000324043	0.000181316	-9.24013e-05
v0_SCS_gtp	VMAX	-8.29134e-06	5.85054e-06	3.69897e-07	7.12802e-07	-5.12278e-07	0.00034592	0.000322699	-4.99524e-07	-3.04998e-06	-2.66551e-05	-6.39118e-05	0	-1.41477e-05	9.65429e-05	0.000212331	-5.65973e-07	-2.13485e-05	-5.19991e-07	-3.79722e-06	4.20263e-06	-9.05409e-07	-3.77375e-05	1.70074e-07	4.11226e-06
ka_SCS_gtp_p_mito	VMAX	6.60656e-07	-4.66148e-07	-2.94614e-08	-5.67984e-08	4.08219e-08	-2.75628e-05	-2.57125e-05	3.98052e-08	2.43025e-07	2.12389e-06	5.09251e-06	0	1.1273e-06	-7.69257e-06	-1.69185e-05	4.50987e-08	1.70109e-06	4.14347e-08	3.02573e-07	-3.34883e-07	7.21526e-08	3.00701e-06	-1.35638e-08	-3.27682e-07
n_SCS_gtp	VMAX	-8.44255e-07	5.95783e-07	3.76445e-08	7.25891e-08	-5.21591e-08	3.52259e-05	3.28612e-05	-5.08674e-08	-3.10589e-07	-2.71437e-06	-6.50836e-06	0	-1.44071e-06	9.83127e-06	2.16222e-05	-5.76407e-08	-2.17397e-06	-5.2958e-08	-3.86683e-07	4.27948e-07	-9.21942e-08	-3.8429e-06	1.73482e-08	4.18744e-07
km_SCS_gtp_succoa_mito	KM	-2.65628e-07	1.87454e-07	1.18413e-08	2.28378e-08	-1.64055e-08	1.10834e-05	1.03393e-05	-1.60008e-08	-9.772e-08	-8.5403e-07	-2.04776e-06	0	-4.53294e-07	3.09326e-06	6.80309e-06	-1.81396e-08	-6.8396e-07	-1.66661e-08	-1.21658e-07	1.34615e-07	-2.89956e-08	-1.20902e-06	5.46199e-09	1.31718e-07
km_SCS_gtp_gdp_mito	KM	-3.90203e-06	2.75346e-06	1.74026e-07	3.35477e-07	-2.41085e-07	0.000162801	0.000151872	-2.35097e-07	-1.43543e-06	-1.25448e-05	-3.00791e-05	0	-6.65842e-06	4.54364e-05	9.99301e-05	-2.66376e-07	-1.00474e-05	-2.44735e-07	-1.78711e-06	1.9779e-06	-4.26119e-07	-1.77606e-05	8.01159e-08	1.93537e-06
km_SCS_gtp_p_mito	KM	-3.22018e-06	2.2723e-06	1.43602e-07	2.76854e-07	-1.9895e-07	0.000134353	0.000125334	-1.94012e-07	-1.1846e-06	-1.03527e-05	-2.4823e-05	0	-5.49491e-06	3.74968e-05	8.2468e-05	-2.19837e-07	-8.29161e-06	-2.01977e-07	-1.47482e-06	1.63223e-06	-3.51644e-07	-1.4657e-05	6.61327e-08	1.59713e-06
km_SCS_gtp_suc_mito	KM	-2.05921e-06	1.45308e-06	9.18338e-08	1.77042e-07	-1.2723e-07	8.59149e-05	8.01474e-05	-1.2407e-07	-7.57519e-07	-6.62027e-06	-1.58736e-05	0	-3.51384e-06	2.39781e-05	5.2736e-05	-1.40571e-07	-5.30231e-06	-1.29151e-07	-9.43112e-07	1.04382e-06	-2.24879e-07	-9.37285e-06	4.22848e-08	1.02138e-06
km_SCS_gtp_coa_mito	KM	-4.25399e-06	3.00172e-06	1.89738e-07	3.65726e-07	-2.62836e-07	0.000177482	0.000165567	-2.56299e-07	-1.56487e-06	-1.3676e-05	-3.27914e-05	0	-7.25881e-06	4.95335e-05	0.000108941	-2.90388e-07	-1.09534e-05	-2.66796e-07	-1.94826e-06	2.15629e-06	-4.64551e-07	-1.93622e-05	8.73133e-08	2.10993e-06
km_SCS_gtp_gtp_mito	KM	-3.12508e-06	2.20518e-06	1.39373e-07	2.68677e-07	-1.93082e-07	0.000130385	0.000121632	-1.88284e-07	-1.14961e-06	-1.00469e-05	-2.40898e-05	0	-5.33261e-06	3.63892e-05	8.00322e-05	-2.13338e-07	-8.04675e-06	-1.96006e-07	-1.43127e-06	1.58406e-06	-3.41271e-07	-1.42242e-05	6.41633e-08	1.55e-06
vmax_SUCCDH	VMAX	0.00710574	0.00597162	0.000106873	0.000190021	-0.0010329	0.00382386	0.00249912	-0.000330097	-8.63669e-05	-0.000333895	-0.00109817	0	-0.000421246	0.00107583	0.00185448	0.00110207	-0.00148967	0.00104825	0.000979546	0.00688487	-0.000108213	-0.000445955	0.000506461	0.00757584
km_SUCCDH_suc_mito	KM	-0.00472137	-0.00396845	-7.08575e-05	-0.000126276	0.00068639	-0.00254182	-0.001662	0.00021929	5.73942e-05	0.000222004	0.000730002	0	0.000279971	-0.000715348	-0.0012334	-0.000732392	0.000989862	-0.000696617	-0.00065128	-0.00457496	7.18936e-05	0.000296616	-0.000336761	-0.0050335
ki_SUCCDH_mal_mito	KA	0.0023636	0.00198649	3.55185e-05	6.32108e-05	-0.000343593	0.00127215	0.000831582	-0.000109793	-2.87301e-05	-0.000111094	-0.000365353	0	-0.000140135	0.00035796	0.000617101	0.00036661	-0.000495524	0.000348704	0.000325914	0.0022902	-3.59937e-05	-0.0001484	0.000168515	0.00251993
km_SUCCDH_q_mm	KM	-4.52561e-05	-3.80367e-05	-6.79774e-07	-1.21034e-06	6.57897e-06	-2.43602e-05	-1.59253e-05	2.10213e-06	5.50114e-07	2.12743e-06	6.9961e-06	0	2.68334e-06	-6.85493e-06	-1.18181e-05	-7.01976e-06	9.48795e-06	-6.67689e-06	-6.24115e-06	-4.38514e-05	6.89153e-07	2.84199e-06	-3.22705e-06	-4.82488e-05
vmax_FUM	VMAX	5.1664e-08	4.34158e-08	7.74591e-10	1.38131e-09	-7.50602e-09	2.79107e-08	1.82801e-08	-2.39743e-09	-6.27357e-10	-2.44272e-09	-8.02831e-09	0	-3.06561e-09	7.89774e-09	1.3649e-08	8.01267e-09	-1.08093e-08	7.62127e-09	7.12933e-09	5.0045e-08	-7.76929e-10	-3.20799e-09	3.68505e-09	5.50652e-08
km_FUM_fum_mito	KM	1.31592e-08	1.10319e-08	1.89011e-10	3.50179e-10	-1.89433e-09	7.2806e-09	4.8076e-09	-6.0419e-10	-1.58949e-10	-6.23097e-10	-2.07801e-09	0	-7.84722e-10	2.04722e-09	3.50803e-09	2.02782e-09	-2.70497e-09	1.92872e-09	1.81385e-09	1.26579e-08	-1.86063e-10	-7.25533e-10	9.45973e-10	1.39295e-08
km_FUM_mal_mito	KM	3.10933e-08	2.61071e-08	4.66381e-10	8.30642e-10	-4.50913e-09	1.67404e-08	1.09565e-08	-1.4411e-09	-3.76694e-10	-1.46406e-09	-4.82326e-09	0	-1.84222e-09	4.73778e-09	8.18453e-09	4.81584e-09	-6.49531e-09	4.58062e-09	4.28443e-09	3.00764e-08	-4.68209e-10	-1.92913e-09	2.21518e-09	3.3093e-08
vmax_MDH_mito	VMAX	0.0011228	0.00086898	-0.00021417	4.72658e-05	-5.65038e-05	-0.0013322	-0.000419889	-6.1355e-05	1.97419e-05	4.11428e-05	0.000192495	0	3.00758e-05	-0.00023169	-0.000216545	5.10636e-05	-0.000155205	4.83257e-05	8.91907e-05	0.000597341	-1.79464e-05	2.03464e-05	0.000356191	0.000674826
km_MDH_mito_mal_mito	KM	0.000914419	0.00070771	-0.000174422	3.84938e-05	-4.60179e-05	-0.00108497	-0.000341966	-4.9968e-05	1.60782e-05	3.35074e-05	0.000156771	0	2.44944e-05	-0.000188692	-0.000176358	4.15876e-05	-0.000126399	3.93578e-05	7.26389e-05	0.000486483	-1.46156e-05	1.6572e-05	0.000290086	0.000549587
km_MDH_mito_nad_mito	KM	0.000190077	0.00014711	-3.6256e-05	8.00158e-06	-9.56598e-06	-0.000225535	-7.10858e-05	-1.03865e-05	3.34221e-06	6.96524e-06	3.25879e-05	0	5.09173e-06	-3.92232e-05	-3.66596e-05	8.64524e-06	-2.62729e-05	8.18171e-06	1.50998e-05	0.000101125	-3.03801e-06	3.4459e-06	6.02984e-05	0.000114241
km_MDH_mito_oaa_mito	KM	3.79995e-07	2.94092e-07	-7.24802e-08	1.59945e-08	-1.91153e-08	-4.50557e-07	-1.41859e-07	-2.07582e-08	6.68125e-09	1.39139e-08	6.50927e-08	0	1.01711e-08	-7.83418e-08	-7.31918e-08	1.72807e-08	-5.2488e-08	1.63541e-08	3.01938e-08	2.02124e-07	-6.06133e-09	6.98846e-09	1.20544e-07	2.28344e-07
km_MDH_mito_nadh_mito	KM	8.4265e-05	6.52169e-05	-1.6073e-05	3.54725e-06	-4.24081e-06	-9.99844e-05	-3.15137e-05	-4.60452e-06	1.48167e-06	3.08783e-06	1.44469e-05	0	2.25727e-06	-1.73884e-05	-1.62519e-05	3.83264e-06	-1.16472e-05	3.62715e-06	6.69407e-06	4.48306e-05	-1.3468e-06	1.52771e-06	2.67314e-05	5.06454e-05
vmax_TDH	VMAX	2.70855e-05	5.57292e-05	-9.3597e-06	1.28779e-06	2.2322e-06	3.05898e-05	1.55438e-05	-2.37339e-06	1.08346e-05	-1.52354e-06	5.79303e-05	0	-8.81324e-06	-7.18999e-05	6.05215e-06	-2.72217e-06	3.71582e-06	-2.602e-06	-1.234e-07	-4.45395e-06	-5.18107e-07	6.09282e-06	1.74626e-05	-4.15487e-06
P_Cl	VMAX	1.60897e-11	1.24071e-11	7.33154e-12	2.08642e-13	-1.53923e-12	5.9229e-11	4.79339e-11	-1.21364e-12	7.21438e-13	-1.96869e-12	5.22928e-14	0	2.92081e-12	9.51286e-12	4.5753e-11	3.60118e-12	-5.08325e-12	3.39596e-12	1.09493e-12	1.60485e-11	-1.83395e-12	-2.37159e-11	-7.68489e-12	1.70759e-11
Imax_K_pump	VMAX	0.135446	0.0260387	-0.131916	-0.00154214	0.0865369	2.17758	1.80163	0.0362157	-0.00869479	-0.0605952	-0.422536	0	-0.0906766	0.444844	0.423835	-0.0773928	0.358987	-0.0741333	0.0289067	-0.434226	0.126573	0.849501	0.165122	-0.451662
P_K	VMAX	-1.07688	-0.642181	0.0927407	0.0372593	-0.016737	-1.62579	-1.31147	-0.0326688	-0.0072124	0.0517598	0.465367	0	0.076447	-0.522153	-0.339936	-0.0336507	-0.784068	-0.0315959	-0.102809	0.192443	-0.210416	-1.29636	-0.18203	0.228128
Imax_Na_pump	VMAX	0.00428489	0.0010964	-0.00302551	-0.000123779	0.0022067	0.0533816	0.0461258	0.00112984	-0.000114056	-0.0014579	-0.0110474	0	-0.00225074	0.0117331	0.0110972	-0.00184849	0.0104216	-0.00177311	0.00103677	-0.011264	0.00350528	0.024056	0.00383768	-0.011771
km_I_Na_pump_na_cyt	KM	0.00184671	0.000474146	-0.00129638	-5.38125e-05	0.000947626	0.022911	0.0198114	0.000486838	-4.8186e-05	-0.000625439	-0.00474669	0	-0.00096613	0.00504206	0.00476772	-0.000792791	0.00448528	-0.000760482	0.000447582	-0.00483853	0.00150749	0.0103493	0.00164483	-0.0050567
km_I_Na_pump_na_mito	KM	0.000641679	0.000165028	-0.000449158	-1.87778e-05	0.000328686	0.00794456	0.00687223	0.000169144	-1.65776e-05	-0.000216827	-0.00164684	0	-0.000335034	0.00174945	0.00165408	-0.000274808	0.00155743	-0.000263612	0.000155649	-0.00167849	0.000523256	0.00359291	0.000569964	-0.00175424
P_Na	VMAX	-0.0625846	-0.0419547	0.00429142	0.00251869	0.00218958	-0.0444204	-0.0257458	-9.3405e-05	-0.000366736	0.00205298	0.0167696	0	0.00252469	-0.0196825	-0.00786024	-0.00493671	-0.0392758	-0.00469167	-0.00507529	-0.00276863	-0.00997425	-0.0552511	-0.00975668	-0.00107611
P_H	VMAX	-0.667127	-0.46294	0.0128127	0.0259471	0.0495313	0.1176	0.247209	0.0118061	-0.00537409	0.00621751	0.0593054	0	0.00215963	-0.084108	0.0402368	-0.0758591	-0.315381	-0.0722576	-0.0446877	-0.160797	-0.0694787	-0.332285	-0.0650774	-0.147518
Imax0_F0F1_syn	VMAX	0.434573	0.358593	0.00444896	-0.0257125	-0.028367	0.310554	0.098313	0.0550326	0.00458506	-0.0280532	-0.148181	0	-0.00946033	0.216601	0.0421268	0.0531434	0.328838	0.0505634	0.046456	0.0529244	-0.118481	0.459817	0.0328761	0.03989
Imax_F0F1_syn_a1	N	0.132647	0.107003	0.00183688	-0.00740515	-0.00829626	0.0894615	0.0279758	0.0161498	0.00139945	-0.00812571	-0.0433242	0	-0.00266361	0.0634348	0.012139	0.0156023	0.0961446	0.0148421	0.0137261	0.0158254	-0.0346327	0.133363	0.00917446	0.0119491
Imax_F0F1_syn_a2	N	0.317372	0.259501	0.00371107	-0.018345	-0.0203641	0.221593	0.0698133	0.0395589	0.00334861	-0.0200611	-0.106359	0	-0.00669088	0.155572	0.0300643	0.0382087	0.236032	0.036351	0.0334845	0.038331	-0.085032	0.328989	0.0231774	0.0289115
km_Imax_F0F1_syn_Vmm	KA	-3.01812	-2.1125	-0.112653	0.113924	0.142447	-1.35905	-0.375216	-0.286427	-0.0318457	0.129265	0.743395	0	0.0305941	-1.10532	-0.181449	-0.276028	-1.64714	-0.262186	-0.255266	-0.320294	0.598305	-2.1521	-0.0867634	-0.24471
Imax_F0F1_syn_n	N	-0.166838	-0.131928	-0.00284187	0.00884185	0.010044	-0.106834	-0.0330167	-0.0196177	-0.00175961	0.009752	0.0524486	0	0.00310842	-0.0769168	-0.0144945	-0.018957	-0.116387	-0.0180301	-0.0167779	-0.0195506	0.0419252	-0.160262	-0.0105927	-0.0147847
km_I_F0F1_syn_adp_mito	KM	-0.0014601	-0.00116703	-2.23651e-05	7.95848e-05	8.97303e-05	-0.000961545	-0.000299093	-0.000174935	-1.54024e-05	8.75351e-05	0.000468563	0	2.83364e-05	-0.000686559	-0.000130471	-0.000169027	-0.00103981	-0.000160777	-0.000149106	-0.000172754	0.000374547	-0.0014375	-9.71558e-05	-0.000130533
km_I_F0F1_syn_p_mito	KM	-0.185696	-0.146666	-0.00319828	0.00981066	0.0111538	-0.11854	-0.0366077	-0.02179	-0.00195845	0.0108238	0.058244	0	0.00344398	-0.0854243	-0.0160825	-0.0210563	-0.129247	-0.0200265	-0.0186427	-0.0217374	0.046558	-0.17789	-0.0117276	-0.0164399
Imax_NEX	VMAX	0.150977	0.184857	-0.0426317	0.00479498	0.00763781	0.19655	0.083004	-0.0095247	-0.00563437	0.0592123	0.0693517	0	-0.02543	-0.242821	0.031642	-0.00754196	0.0354125	-0.00725489	0.00793942	-0.00711783	-0.00407349	0.0905445	0.072247	-0.00399869
I_NEX_f	N	0.12878	0.157689	-0.0363122	0.0040878	0.00650058	0.167234	0.0705562	-0.00811924	-0.00480098	0.0505294	0.0592485	0	-0.0216546	-0.207202	0.0269318	-0.00641487	0.0301436	-0.0061708	0.00676468	-0.00601291	-0.00349208	0.0771133	0.0615529	-0.00335458
Imax_PEX	VMAX	0.335512	0.336605	-0.0436328	-0.0269551	-0.0116782	0.772224	0.525879	0.0625841	0.00070523	-0.0410824	-0.22464	0	-0.0325082	0.286476	0.14149	0.0334188	0.46786	0.0316651	0.0523392	-0.0512723	-0.0796858	0.523172	0.0897655	-0.0672543
km_I_PEX_p_cyt	KM	-0.0579873	-0.0542082	0.00538886	0.0040737	0.00200479	-0.109815	-0.0756493	-0.00973591	-0.00028766	0.0059701	0.0335635	0	0.00458024	-0.0431833	-0.0205863	-0.00549399	-0.0708337	-0.00520634	-0.00833004	0.00648024	0.0122835	-0.0799619	-0.0124138	0.00898181
Imax_CI	VMAX	1.04691	1.38688	0.420084	-0.153841	-0.260848	-0.543187	-1.52704	0.344508	0.021097	0.00835137	-0.173249	0	0.047784	0.301061	-0.271234	0.378297	1.20733	0.361046	0.219025	0.773294	0.245572	1.48466	-0.37047	0.745173
km_I_CI_nadh_mito	KM	-0.0943264	-0.0972392	-0.0157539	0.00659552	0.0123041	0.0148297	0.0737252	-0.0199007	-0.00115027	8.95489e-05	0.0111019	0	-0.00183373	-0.0179964	0.0114735	-0.0183195	-0.0645396	-0.0174497	-0.0115497	-0.0378535	-0.0126059	-0.0754857	0.00898121	-0.0358882
km_I_CI_q_mm	KM	-0.295247	-0.299315	-0.0459062	0.0194804	0.036641	0.0406155	0.220011	-0.0603615	-0.0034772	0.000407253	0.0340047	0	-0.00534224	-0.0548198	0.0337606	-0.054705	-0.194538	-0.0520981	-0.0348103	-0.113211	-0.0378729	-0.226543	0.0244383	-0.107165
Imax_CIII	VMAX	0.00562505	0.00549523	-0.000838115	-5.02431e-05	-0.00013492	0.000929256	-0.00100127	0.000887856	3.16445e-05	-6.39368e-05	-0.000409085	0	-4.22862e-05	0.00056328	-1.97495e-05	0.000241519	0.00175556	0.000229774	0.000205477	0.000689835	0.000381468	0.00199844	0.00161767	0.000638515
km_I_CIII_qh2_mm	KM	-0.00265131	-0.00258984	0.000394929	2.36763e-05	6.3579e-05	-0.000438105	0.000471786	-0.000418413	-1.4915e-05	3.01346e-05	0.000192831	0	1.99304e-05	-0.000265511	9.27725e-06	-0.000113821	-0.000827364	-0.000108286	-9.68518e-05	-0.000325097	-0.000179765	-0.000941804	-0.000762278	-0.000300904
km_I_CIII_cytc_ox_mm	KM	-0.000397401	-0.000388199	5.91998e-05	3.54902e-06	9.53034e-06	-6.56623e-05	7.07216e-05	-6.27182e-05	-2.2356e-06	4.51688e-06	2.89026e-05	0	2.98737e-06	-3.97964e-05	1.39188e-06	-1.70612e-05	-0.000124016	-1.62315e-05	-1.45169e-05	-4.87303e-05	-2.69462e-05	-0.000141171	-0.000114265	-4.51043e-05
Imax_CIV	VMAX	1.68829	1.68533	-0.265901	-0.0157034	-0.0422413	0.264108	-0.32038	0.275426	0.0095305	-0.0193278	-0.120841	0	-0.0127833	0.166846	-0.0101421	0.0744846	0.539578	0.0708965	0.0612586	0.213465	0.119287	0.617536	0.51156	0.198527
km_I_CIV_cytc_red_mm	KM	-0.153468	-0.149622	0.0227468	0.0013649	0.0036655	-0.0254755	0.0271483	-0.0241477	-0.000863007	0.00174287	0.0111758	0	0.00115285	-0.0153841	0.000503419	-0.00657126	-0.0477866	-0.00625142	-0.00560885	-0.0187657	-0.010368	-0.0543691	-0.0439197	-0.017362
km_I_CIV_o2_cyt	KM	-0.0694664	-0.067798	0.0103247	0.000619223	0.00166287	-0.0115021	0.0123289	-0.0109484	-0.000390718	0.000789264	0.00505514	0	0.000522031	-0.00695967	0.000236323	-0.00297877	-0.0216566	-0.00283385	-0.00253814	-0.00850732	-0.00470244	-0.0246467	-0.0199313	-0.00787278
vmax_AK	VMAX	4.3313e-05	1.69723e-05	1.24874e-06	6.17902e-07	1.28322e-06	-9.99129e-07	-9.39562e-07	-7.98077e-07	2.54476e-07	2.60094e-06	5.28011e-07	0	1.93558e-07	-4.75469e-06	-3.31993e-07	-3.46351e-07	1.37363e-05	-3.28712e-07	-4.37707e-07	3.21931e-07	4.89992e-07	-1.23833e-05	2.77357e-07	-1.90848e-07
km_AK_atp_cyt	KM	2.87417e-05	1.12625e-05	8.28642e-07	4.10028e-07	8.51523e-07	-6.62932e-07	-6.23419e-07	-5.29589e-07	1.68866e-07	1.72593e-06	3.5037e-07	0	1.28442e-07	-3.1551e-06	-2.20268e-07	-2.29829e-07	9.11512e-06	-2.18124e-07	-2.90451e-07	2.13635e-07	3.25149e-07	-8.21729e-06	1.84045e-07	-1.26635e-07
km_AK_amp_cyt	KM	2.63651e-05	1.03313e-05	7.60116e-07	3.76123e-07	7.81119e-07	-6.08013e-07	-5.7178e-07	-4.85795e-07	1.54902e-07	1.58322e-06	3.21373e-07	0	1.17816e-07	-2.89419e-06	-2.02043e-07	-2.10831e-07	8.36144e-06	-2.00093e-07	-2.66434e-07	1.95939e-07	2.98271e-07	-7.53776e-06	1.68838e-07	-1.16197e-07
km_AK_adp_cyt	KM	2.50984e-05	9.83489e-06	7.23599e-07	3.58053e-07	7.43586e-07	-5.78899e-07	-5.4439e-07	-4.62457e-07	1.4746e-07	1.50716e-06	3.05953e-07	0	1.12159e-07	-2.75517e-06	-1.92358e-07	-2.00702e-07	7.9597e-06	-1.9048e-07	-2.53638e-07	1.86532e-07	2.83936e-07	-7.17566e-06	1.6072e-07	-1.10608e-07
vmax_PPase	VMAX	-0.0136749	-0.0130629	0.00111831	0.000788004	0.00150357	0.00224486	0.00536581	-5.45941e-05	-4.09016e-05	-7.02075e-05	0.000842145	0	0.000279277	-0.000419558	0.000852618	-0.00206064	0.204572	-0.00196285	-0.00131493	-0.00422513	-0.000745775	-0.00540671	-0.00277037	-0.00391709
km_PPase_pp_cyt	KM	0.0102141	0.00974297	-0.000831471	-0.000588488	-0.00111955	-0.00163353	-0.00397493	4.27972e-05	3.10458e-05	5.07718e-05	-0.000641842	0	-0.000208986	0.000331623	-0.000628086	0.00153683	-0.150911	0.00146392	0.00098153	0.00314527	0.000553602	0.00408628	0.00206328	0.00291512
vmax_ATP_use	VMAX	-0.903781	-0.670798	0.0277102	0.0353526	0.0543412	-0.200612	0.0576095	-0.0152905	-0.00538025	0.00725036	0.130965	0	0.0182531	-0.142946	-0.0153329	-0.0911244	-0.502276	-0.086702	-0.0699406	-0.151636	-0.0162817	-0.571501	-0.105416	-0.13219
km_ATP_use_atp_cyt	KM	0.244472	0.189591	-0.00929831	-0.0109466	-0.0163668	0.055149	-0.0189164	0.00464507	0.00151776	-0.00228669	-0.0378955	0	-0.00532806	0.0415818	0.0038335	0.0271118	0.148522	0.0258126	0.0201379	0.0447958	0.00485566	0.171355	0.0317128	0.0393445
vmax_O2_diff	VMAX	0.00115507	0.00112835	-0.000172076	-1.03159e-05	-2.77016e-05	0.000190842	-0.000205569	0.0001823	6.49792e-06	-1.31287e-05	-8.40062e-05	0	-8.68303e-06	0.000115669	-4.04812e-06	4.95906e-05	0.000360469	4.7179e-05	4.21939e-05	0.000141642	7.83236e-05	0.000410334	0.000332133	0.000131102
vmax_GLUT2	VMAX	0.52222	0.203311	0.0214666	0.00384655	0.00611366	0.193104	0.0816274	-0.00290171	4.83658e-05	-0.00559923	-0.0317604	0	-0.00629015	0.0369988	0.0322247	-0.00657164	-0.0107771	-0.00634605	0.0113208	-0.00729568	0.000536139	0.0819334	-0.00468939	0.000765298
km_GLUT2_glc_ext	KM	0.119175	0.0464346	0.00489529	0.000876459	0.00138785	0.0436752	0.0184926	-0.000660356	1.42805e-05	-0.00126491	-0.00719826	0	-0.0014234	0.0083854	0.00730607	-0.00148923	-0.0024615	-0.0014382	0.0025775	-0.00163722	0.000121556	0.0185882	-0.00106023	0.000197711
km_GLUT2_glc_cyt	KM	0.123529	0.0481304	0.00507415	0.00090849	0.00143862	0.0452749	0.0191697	-0.000684499	1.47662e-05	-0.00131126	-0.00746176	0	-0.00147553	0.00869236	0.00757348	-0.00154375	-0.00255139	-0.00149085	0.00267172	-0.00169733	0.000126005	0.0192684	-0.00109907	0.000204676
v0_GK	VMAX	-3.13573	-1.22931	-0.128075	-0.0227837	-0.0350228	-1.07139	-0.459284	0.0169978	-0.00100371	0.0307185	0.17945	0	0.0350311	-0.20904	-0.182529	0.0370601	0.0652645	0.0358091	-0.0665632	0.0374859	-0.00303646	-0.46702	0.0258719	-0.00983054
n_GK	N	7.2996	2.79965	0.304076	0.0552755	0.0937273	3.16974	1.29672	-0.0426009	-0.00338514	-0.0935335	-0.502224	0	-0.101942	0.58545	0.504782	-0.103712	-0.1494	-0.100036	0.16462	-0.133679	0.00839034	1.27249	-0.0767037	-0.0158875
ka__GK_glc_cyt	N	10.2744	3.91068	0.430796	0.0788262	0.137676	4.81962	1.93669	-0.0613593	-0.00802519	-0.143125	-0.749889	0	-0.153701	0.874758	0.748745	-0.154273	-0.210604	-0.148726	0.235784	-0.210633	0.0124375	1.88386	-0.115738	-0.0413496
ki_GK_fru6p_cyt	N	-0.449673	-0.175403	-0.0184521	-0.0032999	-0.00519796	-0.162743	-0.0690653	0.00248195	-7.07239e-05	0.00470538	0.0268999	0	0.0053075	-0.0313358	-0.0273154	0.00556409	0.00929914	0.00537393	-0.00969355	0.00603195	-0.00045447	-0.0695612	0.00394816	-0.000866961
k0_GK_glc_cyt	KM	3.98532	1.54032	0.164897	0.0297615	0.04887	1.59582	0.664204	-0.0226942	-0.000663452	-0.0467135	-0.257674	0	-0.0516975	0.300239	0.260412	-0.0533166	-0.0817695	-0.0514565	0.0881506	-0.064101	0.00433115	0.658823	-0.0387742	-0.00120011
ki_GK_c16_coa_cyt	KA	-2.66943	-1.04562	-0.109116	-0.0194285	-0.0299909	-0.921058	-0.394181	0.014515	-0.000783204	0.0264479	0.153923	0	0.0301044	-0.179304	-0.156527	0.031799	0.0554936	0.0307233	-0.056816	0.0325667	-0.00260404	-0.400152	0.0222639	-0.00782878
km_GK_atp_cyt	KM	0.3303	0.128642	0.0135727	0.00243112	0.00385712	0.121616	0.0514494	-0.00183287	3.48943e-05	-0.0035244	-0.0200223	0	-0.00396249	0.0233246	0.0203185	-0.00414265	-0.00681915	-0.00400057	0.00715237	-0.00457777	0.000338052	0.0516769	-0.00295286	0.000514582
n2_GK	N	5.0086	1.93138	0.207658	0.0375612	0.0622861	2.0553	0.851136	-0.0287349	-0.00126525	-0.0603195	-0.32998	0	-0.0664483	0.384531	0.332985	-0.0682515	-0.102647	-0.0658588	0.111448	-0.0838943	0.00553726	0.84138	-0.0499001	-0.00430842
vmax_hk2	VMAX	0	0	0	0	0	0	0	0	0	0	0	0	0	0	0	0	0	0	0	0	0	0	0	0
km_glc_hk2	KM	0	0	0	0	0	0	0	0	0	0	0	0	0	0	0	0	0	0	0	0	0	0	0	0
km_glc_Ki_glc6p_hk2	KA	0	0	0	0	0	0	0	0	0	0	0	0	0	0	0	0	0	0	0	0	0	0	0	0
km_atp_hk2	KM	0	0	0	0	0	0	0	0	0	0	0	0	0	0	0	0	0	0	0	0	0	0	0	0
km_atp_Ki_glc6p_hk2	KA	0	0	0	0	0	0	0	0	0	0	0	0	0	0	0	0	0	0	0	0	0	0	0	0
vmax_HK	VMAX	-0.032438	-0.0126427	-0.00133207	-0.000238423	-0.000377006	-0.011848	-0.0050197	0.000179553	-4.21429e-06	0.000342987	0.00195423	0	0.000386206	-0.00227651	-0.00198375	0.000404285	0.000670204	0.000390442	-0.000700947	0.000442812	-3.30051e-05	-0.00504832	0.000287571	-5.61558e-05
km_HK_glc_cyt	KM	2.86567e-05	1.11682e-05	1.17687e-06	2.10656e-07	3.33196e-07	1.04744e-05	4.43718e-06	-1.5866e-07	3.66265e-09	-3.03252e-07	-1.72737e-06	0	-3.41411e-07	2.01225e-06	1.75348e-06	-3.57349e-07	-5.92052e-07	-3.45112e-07	6.19355e-07	-3.91689e-07	2.91667e-08	4.46189e-06	-2.54253e-07	4.92051e-08
km_HK_atp_cyt	KM	0.00552668	0.00215386	0.00022697	4.06275e-05	6.42649e-05	0.00202032	0.000855826	-3.05996e-05	7.04096e-07	-5.84927e-05	-0.00033317	0	-6.58527e-05	0.000388115	0.000338192	-6.8926e-05	-0.000114178	-6.65656e-05	0.000119451	-7.55648e-05	5.62675e-06	0.00086059	-4.90384e-05	9.46792e-06
vmax_HK	VMAX	0.00569259	0.00158841	0.000362609	0.000126738	0.000194366	0.00230841	0.00125867	-7.22221e-05	-9.4508e-06	-6.25131e-05	-0.000186078	0	-5.18561e-05	0.000233727	0.00042239	-0.000273131	-0.00114578	-0.000261272	2.33807e-05	-0.00039921	-2.42946e-05	-7.93507e-06	-0.000276235	-0.000248655
km_G6PT_ER_glc6p_cyt	KM	0.00090072	0.000251339	5.73725e-05	2.00534e-05	3.0752e-05	0.00036521	0.000199137	-1.14267e-05	-1.49513e-06	-9.89034e-06	-2.94383e-05	0	-8.20401e-06	3.69772e-05	6.68281e-05	-4.3214e-05	-0.000181282	-4.13378e-05	3.69876e-06	-6.31631e-05	-3.84391e-06	-1.26016e-06	-4.37042e-05	-3.93443e-05
km_G6PT_ER_glc6p_er	KM	0.000898466	0.00025071	5.7229e-05	2.00032e-05	3.0675e-05	0.000364296	0.000198639	-1.13982e-05	-1.49139e-06	-9.86559e-06	-2.93646e-05	0	-8.18347e-06	3.68847e-05	6.66608e-05	-4.31059e-05	-0.000180829	-4.12344e-05	3.68951e-06	-6.3005e-05	-3.83431e-06	-1.25713e-06	-4.35949e-05	-3.92458e-05
vmax_G6P_ER	VMAX	2.56565	0.70172	0.16625	0.056927	0.0906188	1.1132	0.5995	-0.0333793	-0.00458326	-0.0297787	-0.0923391	0	-0.0250796	0.115018	0.199637	-0.126854	-0.532351	-0.121289	0.0118075	-0.184161	-0.0113972	0.0101199	-0.129889	-0.111715
km_G6P_ER_glc6p_er	KM	-2.36105	-0.670695	-0.148091	-0.0524668	-0.0782289	-0.907508	-0.500297	0.0287766	0.00356951	0.0249254	0.0732054	0	0.0203057	-0.0928771	-0.168869	0.109817	0.461954	0.105094	-0.00901602	0.162529	0.0101425	0.00350166	0.110128	0.103802
vmax_G6P_ER	VMAX	6.97948e-05	2.43699e-05	4.53459e-06	-8.09211e-07	2.39016e-06	7.60198e-05	4.42339e-05	3.54083e-06	9.17184e-07	-2.82958e-06	-2.47545e-05	0	-1.64678e-06	3.28413e-05	1.35877e-05	9.93557e-07	2.62489e-06	9.31467e-07	3.31932e-06	-7.63919e-06	-4.10034e-06	9.2495e-05	-2.97311e-06	-9.12238e-06
vmax_GLCT_ER	VMAX	6.36272e-11	2.41184e-11	-8.8238e-12	1.01457e-12	5.9474e-12	-1.68928e-11	-9.01149e-12	5.28782e-13	-4.60228e-13	5.40583e-12	-1.12743e-11	0	-5.43954e-12	-6.55424e-12	-3.99153e-11	-1.05444e-12	1.65364e-11	-9.69921e-13	3.84112e-12	-9.40504e-12	5.46256e-12	2.76071e-11	1.34301e-11	-9.25619e-12
km_GLCT_ER_glc_cyt	KM	3.24214e-11	1.13868e-11	7.06769e-12	2.08642e-13	-7.05479e-13	1.65073e-11	1.03982e-11	-7.22125e-13	9.28748e-13	1.47306e-12	3.39206e-12	0	3.26511e-12	3.52018e-13	2.29595e-11	-4.76582e-14	-1.31935e-12	5.70542e-14	-3.5579e-12	2.19724e-12	-2.95179e-12	-2.06875e-11	-7.47828e-12	8.6422e-13
km_GLCT_ER_glc_er	KM	3.53246e-11	1.92509e-11	4.84444e-12	1.24367e-12	-3.09556e-12	-1.5692e-10	-1.32665e-10	-3.61761e-12	1.24386e-13	7.37222e-12	2.54492e-11	0	3.57013e-12	-3.73223e-11	-4.89995e-11	7.29469e-12	-2.47121e-11	6.95068e-12	1.85102e-12	3.76338e-11	-7.39695e-12	-6.04876e-11	-3.90412e-12	4.04492e-11
vmax_GPI	VMAX	0.0411311	0.0108376	0.00275435	0.00100135	0.00153543	0.0169407	0.00949745	-0.000561593	-7.82829e-05	-0.000455174	-0.0011961	0	-0.000359094	0.00153491	0.00313246	-0.00218055	0.00436546	-0.00208546	0.000114487	-0.00321594	-0.000208291	-0.000924993	-0.00222951	-0.00354623
km_GPI_glc6p_cyt	KM	0.0304141	0.0080146	0.00203651	0.00074044	0.00113519	0.0125232	0.00702125	-0.0004152	-5.78668e-05	-0.000336505	-0.000884136	0	-0.000265453	0.00113463	0.00231583	-0.00161216	0.00322819	-0.00154185	8.46094e-05	-0.00237778	-0.000154005	-0.000684243	-0.00164828	-0.00262211
km_GPI_fru6p_cyt	KM	0.00425987	0.00112283	0.000285181	0.000103708	0.000158938	0.00175287	0.000982875	-5.81314e-05	-8.09849e-06	-4.71078e-05	-0.000123727	0	-3.71539e-05	0.000158801	0.000324209	-0.000225721	0.00045221	-0.000215879	1.18344e-05	-0.000332958	-2.15652e-05	-9.59273e-05	-0.000230753	-0.000367219
v0_PFK2	VMAX	-1.53085	-0.388672	-0.105413	-0.0402969	-0.0600497	-0.609989	-0.35221	0.0220191	0.00318719	0.0163737	0.0355961	0	0.0122193	-0.0471731	-0.115171	0.0862856	-0.0788221	0.0825287	-0.000226212	0.128494	0.00837773	0.072233	0.0879677	0.133792
n_fru6p_pfk2_native	N	-0.137998	-0.0343858	-0.00963718	-0.00364536	-0.0055468	-0.0570141	-0.032771	0.00203547	0.000299954	0.00151662	0.00335212	0	0.00114191	-0.00441247	-0.0106609	0.00796765	-0.00669216	0.00761833	-2.8567e-05	0.0117813	0.000770639	0.00653926	0.00817678	0.0121797
km_fru6p_pfk2_native	KM	0.0861203	0.0213917	0.0060281	0.00227628	0.00347545	0.0357928	0.0205578	-0.00127548	-0.00018852	-0.000950689	-0.00210692	0	-0.000716833	0.00277038	0.006682	-0.00499201	0.00413348	-0.0047729	1.86496e-05	-0.00737283	-0.000482524	-0.00408377	-0.00512825	-0.0076133
km_atp_pfk2_native	KM	0.032261	0.00801951	0.0022569	0.000852585	0.00130066	0.0133889	0.0076914	-0.000477329	-7.05002e-05	-0.000355751	-0.000787906	0	-0.000268148	0.00103628	0.00250049	-0.00186825	0.00155229	-0.00178627	6.91184e-06	-0.00276004	-0.000180612	-0.00152954	-0.00191877	-0.00285086
ki_pep_pfk2_native	KA	-0.155123	-0.038662	-0.0108312	-0.00409753	-0.0062332	-0.0640599	-0.036823	0.00228734	0.000336994	0.00170423	0.00376603	0	0.00128304	-0.00495772	-0.0119798	0.00895365	-0.00752846	0.00856113	-3.19993e-05	0.0132404	0.000866048	0.00735032	0.00918794	0.0136893
n_fru6p_pfk2_phospho	N	-0.219845	-0.0548426	-0.0153401	-0.00580619	-0.00882375	-0.0906329	-0.052109	0.00323787	0.000476629	0.00241221	0.00532642	0	0.00181529	-0.00701405	-0.016957	0.012675	-0.010701	0.0121196	-4.47511e-05	0.0187498	0.00122623	0.010415	0.0130029	0.0193919
km_fru6p_pfk2_phospho	KM	0.472727	0.116779	0.0332211	0.0125075	0.0192101	0.198514	0.113866	-0.00705102	-0.00104759	-0.00525895	-0.0117095	0	-0.00397518	0.0153679	0.0369556	-0.02759	0.0222799	-0.0263766	0.000110389	-0.040666	-0.00266381	-0.0224414	-0.0283918	-0.0419086
km_atp_pfk2_phospho	KM	0.0802909	0.0199454	0.00561972	0.00212217	0.00323986	0.0333649	0.0191636	-0.00118902	-0.000175727	-0.000886235	-0.00196394	0	-0.000668208	0.00258245	0.006229	-0.00465363	0.00385473	-0.00444937	1.73671e-05	-0.00687327	-0.000449823	-0.00380728	-0.00478051	-0.00709766
ki_pep_pfk2_phospho	KA	-0.203651	-0.0507913	-0.0142125	-0.00537872	-0.00817613	-0.0839927	-0.0482886	0.00300025	0.000441744	0.00223524	0.0049366	0	0.00168228	-0.00650021	-0.0157128	0.0117447	-0.00990551	0.01123	-4.15935e-05	0.0173722	0.00113617	0.00964831	0.0120494	0.0179656
ki_fru26bp_pfk2	KA	-0.0163225	-0.00406025	-0.00114131	-0.000431312	-0.000657503	-0.00676543	-0.0038871	0.000241291	3.5615e-05	0.000179819	0.000398026	0	0.000135497	-0.000523622	-0.00126394	0.000944436	-0.000787146	0.000903004	-3.4632e-06	0.00139561	9.13152e-05	0.00077376	0.000969762	0.00144189
vmax_fbp2	VMAX	1.24327	0.244342	0.100241	0.0406442	0.0633257	0.556871	0.341805	-0.0226608	-0.00376357	-0.0143177	-0.017269	0	-0.00923475	0.026235	0.105973	-0.0925973	-0.00569747	-0.0884506	-0.00871438	-0.137769	-0.00991346	-0.140565	-0.0972466	-0.138275
ki_fru6p_fbp2_native	KA	0.115005	0.0235535	0.00907627	0.00371071	0.00566158	0.0496801	0.0304904	-0.00202543	-0.000332154	-0.0012897	-0.00158318	0	-0.000832097	0.00240287	0.00952263	-0.00827334	0.000244067	-0.00790573	-0.000753695	-0.0123997	-0.000885498	-0.0124903	-0.00864596	-0.0125324
km_fru26bp_fbp2_native	KM	-0.105891	-0.0218469	-0.00832384	-0.00340867	-0.00518004	-0.0454303	-0.0278832	0.00185297	0.000303152	0.00118151	0.00145408	0	0.000762201	-0.00220708	-0.00872014	0.00756884	-0.000353372	0.00723302	0.000685666	0.0113596	0.000810085	0.0114177	0.00790168	0.0114966
Ki_fru6p_fbp2_phospho	KA	1.02397	0.202966	0.0822054	0.0333847	0.0517996	0.455358	0.27948	-0.0185359	-0.00307072	-0.0117303	-0.0142052	0	-0.00756724	0.0215728	0.0867777	-0.0757333	-0.00328963	-0.0723471	-0.00707905	-0.112842	-0.00810737	-0.114822	-0.0794624	-0.113413
km_fru26bp_fbp2_phospho	KM	-0.379383	-0.0789637	-0.0296787	-0.0121785	-0.0184169	-0.161404	-0.099071	0.00658698	0.00107454	0.00420694	0.00519173	0	0.00271329	-0.00788186	-0.0310339	0.0269064	-0.00182053	0.0257148	0.00242156	0.0404515	0.00287979	0.0405553	0.0280538	0.0410061
vmax_pfk1	VMAX	-0.445235	-0.181069	-0.0167551	-0.00231244	-0.00362344	-0.15735	-0.0632616	0.00207606	-0.000167898	0.00458242	0.0279968	0	0.00542169	-0.032322	-0.0259734	0.00322042	-0.0951238	0.00314049	-0.0110272	0.00209209	-0.000891947	-0.0773739	0.00125789	0.00598693
ka_fru26bp_pfk1_km_atp	KM	0.892518	0.361925	0.0336953	0.00469955	0.00746652	0.32496	0.13013	-0.00421195	0.000249144	-0.0095201	-0.0572717	0	-0.0111622	0.0661604	0.0532554	-0.00676716	0.192513	-0.00659354	0.0221965	-0.00502962	0.00180375	0.157702	-0.0027948	-0.0126677
ki_atp_pfk1_km_fru6p	KA	-0.853338	-0.347312	-0.0320866	-0.00441663	-0.00689126	-0.298896	-0.120317	0.00396602	-0.000345924	0.00868807	0.0533279	0	0.0103072	-0.0615555	-0.0494439	0.00609042	-0.18177	0.0059407	-0.0211049	0.00378249	-0.00170392	-0.147525	0.002341	0.0112963
ki_cit_pfk1_km_fru6p	KA	-0.217146	-0.0882683	-0.0081756	-0.00113015	-0.00177507	-0.0771277	-0.0309875	0.00101444	-7.83846e-05	0.00224849	0.0137016	0	0.00265625	-0.01582	-0.0127159	0.00158272	-0.0464698	0.00154322	-0.00538218	0.00105348	-0.000435758	-0.037845	0.000623902	0.00294605
n_amp_pfk1_km_fru6p	N	-0.154634	-0.0628497	-0.00582282	-0.000805279	-0.00126563	-0.0550001	-0.0220932	0.00072279	-5.51295e-05	0.00160387	0.00976646	0	0.00189393	-0.0112767	-0.00906473	0.00112949	-0.0331071	0.00110126	-0.00383355	0.00075675	-0.000310454	-0.0269714	0.000446371	0.00210312
ka_amp_pfk1_km_fru6p	KA	0.0734948	0.0298571	0.00276892	0.000383583	0.000604292	0.026273	0.0105465	-0.000344209	2.49951e-05	-0.00076694	-0.00465791	0	-0.000904254	0.00537875	0.00432485	-0.00054106	0.0157611	-0.00052746	0.00182335	-0.000371153	0.00014779	0.0128558	-0.000215836	-0.00100869
n_fru16bp_pfk1_km_fru6p	N	0.00024668	0.000100229	9.29213e-06	1.28654e-06	2.02526e-06	8.80404e-05	3.53488e-05	-1.15458e-06	8.52024e-08	-2.56916e-06	-1.56166e-05	0	-3.03063e-06	1.80328e-05	1.44982e-05	-1.81142e-06	5.28732e-05	-1.76597e-06	6.11854e-06	-1.23326e-06	4.9579e-07	4.31099e-05	-7.20432e-07	-3.37566e-06
ka_fru16bp_pfk1_km_fru6p	KA	6.36928e-05	2.58791e-05	2.39922e-06	3.32184e-07	5.22924e-07	2.27319e-05	9.12702e-06	-2.9811e-07	2.19994e-08	-6.63351e-07	-4.0322e-06	0	-7.82511e-07	4.65605e-06	3.7434e-06	-4.67707e-07	1.36518e-05	-4.55972e-07	1.57981e-06	-3.18432e-07	1.28017e-07	1.1131e-05	-1.86003e-07	-8.71601e-07
ka_p_pfk1_km_fru6p	KA	0.235	0.0954353	0.008857	0.00122851	0.00193862	0.0843101	0.0338274	-0.00110219	7.71557e-05	-0.00246289	-0.0149301	0	-0.00290068	0.017242	0.0138664	-0.00173985	0.0504543	-0.00169594	0.00583309	-0.00121316	0.00047307	0.041189	-0.000698717	-0.0032463
n_fru26bp_pfk1_km_fru6p	N	0.22034	0.0894847	0.0083042	0.0011517	0.00181713	0.0790249	0.0317083	-0.0010333	7.25794e-05	-0.00230835	-0.0139957	0	-0.00271894	0.0161627	0.0129982	-0.00163047	0.047302	-0.00158934	0.00546897	-0.00113522	0.000443516	0.0386126	-0.000654393	-0.00304199
ka_fru26bp_pfk1_km_fru6p	KA	0.159056	0.0646046	0.00599366	0.000830856	0.00131008	0.0569678	0.0228621	-0.000745496	5.31044e-05	-0.00166359	-0.0100936	0	-0.00196031	0.0116562	0.00937328	-0.00117446	0.0341308	-0.00114487	0.00394712	-0.00081268	0.00032003	0.0278519	-0.000470168	-0.0021905
n0_pfk1_n_fru6p	N	1.35103	0.547256	0.0510725	0.00715369	0.0114192	0.497042	0.198774	-0.00640531	0.000329143	-0.0145896	-0.0872975	0	-0.0170522	0.100869	0.0812506	-0.0104234	0.292333	-0.0101527	0.0336403	-0.00807972	0.0027365	0.240037	-0.00439234	-0.0195527
n_atp_pfk1_n_fru6p	N	0.00648568	0.00263517	0.000244311	3.38276e-05	5.32546e-05	0.00231506	0.000929498	-3.03575e-05	2.23718e-06	-6.75592e-05	-0.000410628	0	-7.9691e-05	0.000474161	0.000381225	-4.7636e-05	0.0013902	-4.64407e-05	0.000160871	-3.24534e-05	1.3036e-05	0.00113353	-1.89502e-05	-8.87755e-05
ki_atp_pfk1_n_fru6p	KA	-0.0021046	-0.000855126	-7.9277e-05	-1.09761e-05	-1.72781e-05	-0.000751094	-0.000301572	9.85026e-06	-7.27267e-07	2.19179e-05	0.000133231	0	2.58552e-05	-0.000153844	-0.000123689	1.54533e-05	-0.00045109	1.50656e-05	-5.2201e-05	1.05187e-05	-4.22992e-06	-0.00036779	6.14533e-06	2.87977e-05
n_cit_pfk1_n_fru6p	N	0.00101384	0.000411933	3.819e-05	5.28763e-06	8.32383e-06	0.000361846	0.000145283	-4.74525e-06	3.50117e-07	-1.05593e-05	-6.41839e-05	0	-1.24559e-05	7.41144e-05	5.95874e-05	-7.44504e-06	0.000217307	-7.25824e-06	2.51468e-05	-5.06931e-06	2.0377e-06	0.000177181	-2.96106e-06	-1.38743e-05
ki_cit_pfk1_n_fru6p	KA	-0.000750889	-0.000305095	-2.8285e-05	-3.91616e-06	-6.16473e-06	-0.000267987	-0.000107599	3.51447e-06	-2.59405e-07	7.82026e-06	4.75359e-05	0	9.22501e-06	-5.48906e-05	-4.41315e-05	5.51375e-06	-0.000160944	5.37541e-06	-1.86246e-05	3.75359e-06	-1.50918e-06	-0.000131224	2.19279e-06	1.02751e-05
n_amp_pfk1_n_fru6p	N	-0.0229751	-0.00933548	-0.000865395	-0.000119797	-0.000188539	-0.0081956	-0.00329082	0.000107512	-7.97386e-06	0.000239136	0.00145397	0	0.000282134	-0.00167891	-0.00134979	0.000168576	-0.00492363	0.000164349	-0.00056982	0.0001145	-4.61697e-05	-0.00401397	6.69801e-05	0.000314113
ka_amp_pfk1_n_fru6p	KA	0.0108107	0.00439242	0.000407236	5.63883e-05	8.87759e-05	0.00385926	0.00154947	-5.06037e-05	3.72567e-06	-0.000112625	-0.000684505	0	-0.000132845	0.000790415	0.000635494	-7.94147e-05	0.00231734	-7.74216e-05	0.000268153	-5.4128e-05	2.17298e-05	0.00188954	-3.15975e-05	-0.000148002
n_fru16bp_pfk1_n_fru6p	N	0.00621578	0.00252551	0.000234143	3.24198e-05	5.10381e-05	0.00221871	0.000890811	-2.90941e-05	2.1442e-06	-6.47472e-05	-0.000393538	0	-7.63742e-05	0.000454427	0.000365358	-4.56532e-05	0.00133234	-4.45076e-05	0.000154176	-3.11016e-05	1.24935e-05	0.00108635	-1.81612e-05	-8.508e-05
ka_fru16bp_pfk1_n_fru6p	KA	0.00162806	0.000661497	6.13271e-05	8.49112e-06	1.33669e-05	0.000581074	0.000233304	-7.62013e-06	5.62158e-07	-1.69568e-05	-0.00010307	0	-2.00024e-05	0.000119017	9.56887e-05	-1.19558e-05	0.00034896	-1.16558e-05	4.03817e-05	-8.14116e-06	3.27224e-06	0.000284525	-4.7552e-06	-2.22805e-05
n_p_pfk1_n_fru6p	N	-5.17893e-05	-2.10426e-05	-1.95083e-06	-2.70102e-07	-4.25188e-07	-1.84835e-05	-7.42124e-06	2.42398e-07	-1.78883e-08	5.3938e-07	3.2786e-06	0	6.36262e-07	-3.78587e-06	-3.04381e-06	3.80293e-07	-1.11004e-05	3.70752e-07	-1.28456e-06	2.58899e-07	-1.04088e-07	-9.05066e-06	1.51249e-07	7.08686e-07
ka_p_pfk1_n_fru6p	KA	2.51616e-05	1.02235e-05	9.47797e-07	1.31228e-07	2.06585e-07	8.98038e-06	3.60579e-06	-1.17764e-07	8.6909e-09	-2.62061e-07	-1.59294e-06	0	-3.09133e-07	1.8394e-06	1.47889e-06	-1.8477e-07	5.39315e-06	-1.80134e-07	6.24101e-07	-1.25823e-07	5.05843e-08	4.39731e-06	-7.34717e-08	-3.44352e-07
n_fru26bp_pfk1_n_fru6p	N	0.120735	0.0490437	0.00454922	0.000630438	0.000993671	0.0432059	0.0173413	-0.000565694	4.06472e-05	-0.0012615	-0.00765738	0	-0.00148689	0.00884261	0.00711042	-0.000890305	0.0259007	-0.0008679	0.0029958	-0.000613669	0.000242864	0.0211316	-0.000355849	-0.00166019
ka_fru26bp_pfk1_n_fru6p	KA	0.189678	0.0770373	0.00714808	0.000991121	0.00156328	0.0679816	0.0272797	-0.000889261	6.29047e-05	-0.0019855	-0.0120425	0	-0.00233914	0.0139069	0.0111836	-0.00140207	0.0407107	-0.00136672	0.00470748	-0.000973185	0.00038172	0.0332267	-0.000562004	-0.00261544
ni_pfk1	N	3.00637	1.21231	0.114308	0.0163116	0.0264778	1.14929	0.457478	-0.0145295	0.000320029	-0.0339535	-0.199171	0	-0.039224	0.230333	0.186112	-0.0248354	0.657543	-0.0241612	0.0751144	-0.0220688	0.00611517	0.544354	-0.0112964	-0.046868
ki0_atp_pfk1	KA	-1.87659	-0.765182	-0.0704384	-0.00964086	-0.0148831	-0.642949	-0.259619	0.008657	-0.00088795	0.0185971	0.115471	0	0.0222111	-0.133229	-0.106919	0.0129785	-0.396692	0.0126668	-0.0462346	0.00713395	-0.00371249	-0.320141	0.00480154	0.0239261
ka_fru26bp_pfk1_ki_atp	KA	0.0316639	0.0128645	0.00119282	0.000165191	0.000260128	0.0113087	0.00454011	-0.000148242	1.08646e-05	-0.000330054	-0.0020055	0	-0.000389257	0.00231582	0.00186197	-0.000232768	0.00678834	-0.000226923	0.000785453	-0.00015899	6.36544e-05	0.00553577	-9.26937e-05	-0.000433849
k0_atp_pfk1_km_atp	KM	0.0140144	0.00569405	0.000527921	7.31009e-05	0.000115091	0.00500328	0.00200877	-6.56015e-05	4.82652e-06	-0.000146013	-0.000887397	0	-0.000172224	0.0010247	0.000823862	-0.00010296	0.00300414	-0.000100376	0.000347622	-7.01994e-05	2.81699e-05	0.00244959	-4.09712e-05	-0.000191887
ka_fru26bp_pfk1_km_atp	KA	0.00296471	0.00120459	0.000111677	1.54626e-05	2.43418e-05	0.00105817	0.000424859	-1.38765e-05	1.02341e-06	-3.08794e-05	-0.000187694	0	-3.64254e-05	0.000216735	0.000174253	-2.17725e-05	0.000635465	-2.12262e-05	7.35357e-05	-1.48277e-05	5.95879e-06	0.000518131	-8.66013e-06	-4.05749e-05
vmax_fbp1	VMAX	0.152156	-0.095074	0.0378334	0.0216535	0.0331878	0.113514	0.117183	-0.0108139	-0.00247169	-0.00228093	0.0288694	0	0.00202481	-0.0293831	0.0277999	-0.0514604	-0.131623	-0.0490764	-0.0205969	-0.0806391	-0.00722264	-0.19223	-0.0566441	-0.0760167
n_fbp1	N	-0.000657867	0.000405014	-0.0001624	-9.39246e-05	-0.000142244	-0.000480659	-0.000498884	4.623e-05	1.05675e-05	9.41092e-06	-0.000124538	0	-8.90815e-06	0.000127122	-0.000118278	0.000220413	0.000567648	0.000210245	8.8598e-05	0.000346698	3.10798e-05	0.000833591	0.000242968	0.000327423
ki_fru26bp_fbp1	KA	0.094673	-0.0588259	0.0234762	0.0134892	0.0205816	0.0700777	0.0724884	-0.00669994	-0.00153141	-0.0013947	0.0179469	0	0.00126815	-0.0182863	0.0171929	-0.0319054	-0.0818172	-0.0304297	-0.0127906	-0.0500677	-0.00448588	-0.119738	-0.0351389	-0.0472303
km_fru16bp_fbp1_phospho	KM	-0.0935488	0.0570806	-0.0229927	-0.0133832	-0.0201219	-0.0674873	-0.0702832	0.00652912	0.00149262	0.00129966	-0.0176872	0	-0.00128012	0.0180859	-0.0166556	0.0311668	0.0806033	0.0297327	0.0125609	0.0491355	0.00440713	0.118761	0.0343845	0.0464547
km_fru16bp_fbp1_native	KM	-0.0388666	0.0238401	-0.00957728	-0.00555363	-0.00838565	-0.0282493	-0.0293609	0.00272357	0.000622596	0.000549387	-0.00735379	0	-0.000528573	0.00751183	-0.00695979	0.0129917	0.0335162	0.012393	0.00522782	0.0204545	0.00183405	0.0492861	0.0143261	0.019326
vmax_ald	VMAX	0.00597341	-0.0038129	0.00154817	0.00085737	0.00129908	0.00556346	0.00498049	-0.000424951	-9.40575e-05	-0.000122673	0.000893263	0	3.2743e-05	-0.000886459	0.00126758	-0.0019968	-0.00495365	-0.00190521	-0.000705878	-0.0031163	-0.000272087	-0.00687999	-0.00231103	-0.00290818
km_fru16bp_ald	KM	0.000406374	-0.000259316	0.00010531	5.83414e-05	8.83596e-05	0.000378326	0.000338702	-2.89011e-05	-6.39709e-06	-8.33883e-06	6.07657e-05	0	2.22971e-06	-6.03086e-05	8.62078e-05	-0.000135814	-0.000337005	-0.000129585	-4.80159e-05	-0.000211989	-1.85088e-05	-0.000468127	-0.0001572	-0.000197843
km_grap_ald	KM	1.40459e-05	-8.96276e-06	3.63989e-06	2.01654e-06	3.05402e-06	1.30761e-05	1.17067e-05	-9.98913e-07	-2.21104e-07	-2.88207e-07	2.10027e-06	0	7.70698e-08	-2.08448e-06	2.97964e-06	-4.69419e-06	-1.16482e-05	-4.4789e-06	-1.6596e-06	-7.32712e-06	-6.39729e-07	-1.61804e-05	-5.43339e-06	-6.83823e-06
km_dhap_ald	KM	0.000365578	-0.000233283	9.47378e-05	5.24846e-05	7.94891e-05	0.000340345	0.000304699	-2.59997e-05	-5.75488e-06	-7.50164e-06	5.46655e-05	0	2.00589e-06	-5.42543e-05	7.75532e-05	-0.000122179	-0.000303173	-0.000116576	-4.31956e-05	-0.000190707	-1.66507e-05	-0.000421132	-0.000141419	-0.000177982
vmax_tpi	VMAX	-0.000110945	-1.62168e-05	-1.3804e-05	-4.64123e-06	-4.05724e-06	-5.95188e-05	-2.99381e-05	3.3091e-06	-3.87094e-07	1.18375e-06	1.15398e-05	0	7.5789e-07	-1.50404e-05	-1.00963e-05	4.76324e-06	-1.12349e-05	4.58819e-06	-6.11292e-06	-7.9906e-06	-1.38564e-08	-4.51287e-05	1.52427e-05	-1.11455e-05
km_dhap_tpi	KM	-4.79548e-06	-7.00937e-07	-5.96667e-07	-2.00614e-07	-1.75369e-07	-2.57249e-06	-1.2939e-06	1.43035e-07	-1.67311e-08	5.11627e-08	4.98775e-07	0	3.27579e-08	-6.5008e-07	-4.36333e-07	2.05889e-07	-4.85601e-07	1.98323e-07	-2.64222e-07	-3.4539e-07	-5.93359e-10	-1.95064e-06	6.58855e-07	-4.8176e-07
km_grap_tpi	KM	-3.09916e-07	-4.52935e-08	-3.85506e-08	-1.29643e-08	-1.13386e-08	-1.66311e-07	-8.36735e-08	9.24045e-09	-1.08081e-09	3.30752e-09	3.22547e-08	0	2.12255e-09	-4.20285e-08	-2.81907e-08	1.33127e-08	-3.14078e-08	1.28235e-08	-1.70752e-08	-2.22846e-08	-4.5338e-11	-1.26124e-07	4.2568e-08	-3.10948e-08
vmax_gapdh	VMAX	-0.00142546	-0.000451919	-0.000135634	-2.81659e-05	4.24409e-06	-0.000639098	-0.000207224	3.00207e-05	-1.09235e-05	1.19955e-05	0.000226123	0	1.34982e-05	-0.000280187	-9.1465e-05	-2.93371e-05	-0.000434739	-2.73113e-05	-0.000132586	-0.000288592	-1.46917e-05	-0.00106137	0.000118517	-0.000327372
km_nad_gapdh	KM	-0.00141102	-0.00044734	-0.00013426	-2.78806e-05	4.20109e-06	-0.000632624	-0.000205125	2.97167e-05	-1.08128e-05	1.1874e-05	0.000223833	0	1.33615e-05	-0.000277348	-9.05385e-05	-2.90399e-05	-0.000430335	-2.70346e-05	-0.000131243	-0.000285668	-1.45429e-05	-0.00105062	0.000117317	-0.000324055
km_grap_gapdh	KM	-4.77662e-05	-1.51429e-05	-4.54519e-06	-9.43877e-07	1.42186e-07	-2.14174e-05	-6.94464e-06	1.00604e-06	-3.66032e-07	4.02068e-07	7.5775e-06	0	4.52343e-07	-9.38931e-06	-3.06523e-06	-9.82978e-07	-1.45681e-05	-9.15097e-07	-4.44293e-06	-9.67069e-06	-4.92324e-07	-3.55684e-05	3.97173e-06	-1.09703e-05
km_p_gapdh	KM	-0.00102972	-0.000326454	-9.79802e-05	-2.03469e-05	3.06563e-06	-0.000461681	-0.000149698	2.16868e-05	-7.89087e-06	8.66593e-06	0.000163349	0	9.75102e-06	-0.000202404	-6.6074e-05	-2.1192e-05	-0.000314048	-1.97286e-05	-9.57778e-05	-0.000208474	-1.06131e-05	-0.00076673	8.56162e-05	-0.000236488
km_nadh_gapdh	KM	-1.78167e-06	-5.64825e-07	-1.69536e-07	-3.52061e-08	5.30342e-09	-7.98963e-07	-2.59105e-07	3.75235e-08	-1.3653e-08	1.50035e-08	2.82658e-07	0	1.68742e-08	-3.5025e-07	-1.14362e-07	-3.66633e-08	-5.43403e-07	-3.41315e-08	-1.65724e-07	-3.60707e-07	-1.8366e-08	-1.32676e-06	1.48148e-07	-4.09182e-07
km_bpg13_gapdh	KM	-2.2528e-07	-7.14189e-08	-2.14436e-08	-4.45184e-09	6.73968e-10	-1.01023e-07	-3.27528e-08	4.74595e-09	-1.72666e-09	1.89928e-09	3.57367e-08	0	2.13131e-09	-4.42911e-08	-1.44727e-08	-4.63876e-09	-6.87059e-08	-4.31847e-09	-2.09574e-08	-4.56273e-08	-2.3192e-09	-1.67763e-07	1.87407e-08	-5.17583e-08
vmax_pgk	VMAX	-0.000459895	-0.0001458	-4.37599e-05	-9.08676e-06	1.36811e-06	-0.000206218	-6.6873e-05	9.68419e-06	-3.52433e-06	3.87158e-06	7.29607e-05	0	4.35548e-06	-9.04062e-05	-2.95141e-05	-9.46424e-06	-0.000140255	-8.81068e-06	-4.27755e-05	-9.31015e-05	-4.73837e-06	-0.000342462	3.82381e-05	-0.000105613
km_adp_pgk	KM	-0.000105507	-3.34483e-05	-1.00393e-05	-2.08467e-06	3.1384e-07	-4.73105e-05	-1.53421e-05	2.22173e-06	-8.08528e-07	8.88258e-07	1.67384e-05	0	9.99232e-07	-2.07408e-05	-6.77113e-06	-2.17118e-06	-3.21768e-05	-2.02124e-06	-9.81336e-06	-2.13589e-05	-1.08707e-06	-7.85672e-05	8.77254e-06	-2.42292e-05
km_bpg13_pgk	KM	-2.05838e-05	-6.52556e-06	-1.9586e-06	-4.06708e-07	6.12219e-08	-9.23013e-06	-2.99323e-06	4.33446e-07	-1.57739e-07	1.73297e-07	3.2656e-06	0	1.94951e-07	-4.04644e-06	-1.32101e-06	-4.23576e-07	-6.27755e-06	-3.94326e-07	-1.91453e-06	-4.16698e-06	-2.12088e-07	-1.53282e-05	1.71147e-06	-4.72696e-06
km_atp_pgk	KM	-0.000334593	-0.000106075	-3.18373e-05	-6.61103e-06	9.9533e-07	-0.000150033	-4.86532e-05	7.04568e-06	-2.56409e-06	2.8168e-06	5.30821e-05	0	3.16881e-06	-6.57745e-05	-2.14729e-05	-6.88556e-06	-0.000102042	-6.41007e-06	-3.11209e-05	-6.77353e-05	-3.44736e-06	-0.000249156	2.782e-05	-7.68376e-05
km_pg3_pgk	KM	-6.65627e-05	-2.1102e-05	-6.33364e-06	-1.31519e-06	1.98e-07	-2.98475e-05	-9.6791e-06	1.40166e-06	-5.10089e-07	5.60395e-07	1.056e-05	0	6.30398e-07	-1.30851e-05	-4.27182e-06	-1.36976e-06	-2.02999e-05	-1.27517e-06	-6.19111e-06	-1.34751e-05	-6.8581e-07	-4.95669e-05	5.53449e-06	-1.52859e-05
vmax_pgm	VMAX	-3.81725e-08	-1.21256e-08	-3.60385e-09	-7.27302e-10	8.18569e-11	-1.76051e-08	-5.91286e-09	7.41717e-10	-2.96814e-10	3.47942e-10	6.22344e-09	0	3.75201e-10	-7.73305e-09	-2.52199e-09	-7.80252e-10	-1.14105e-08	-7.26466e-10	-3.51339e-09	-7.46075e-09	-3.32666e-10	-2.89525e-08	3.13646e-09	-8.45812e-09
km_pg3_pgm	KM	2.54498e-08	8.10054e-09	2.39409e-09	4.83845e-10	-4.72885e-11	1.19406e-08	4.13403e-09	-4.91224e-10	1.97935e-10	-2.3557e-10	-4.17473e-09	0	-2.54032e-10	5.18605e-09	1.76064e-09	5.20079e-10	7.6086e-09	4.84189e-10	2.3431e-09	4.9513e-09	2.30091e-10	1.92901e-08	-2.07876e-09	5.61484e-09
keq_pgm	KA	-5.19384e-09	-1.64497e-09	-4.95305e-10	-9.94896e-11	1.48578e-11	-2.3274e-09	-7.3625e-10	1.02584e-10	-4.03881e-11	4.72071e-11	8.3802e-10	0	4.94157e-11	-1.04447e-09	-3.18616e-10	-1.0766e-10	-1.55123e-09	-1.00289e-10	-4.80006e-10	-1.03123e-09	-4.1788e-11	-3.95095e-09	4.3337e-10	-1.16852e-09
vmax_en	VMAX	-0.000194864	-6.19452e-05	-1.83838e-05	-3.68605e-06	3.84758e-07	-9.07342e-05	-3.08927e-05	3.72745e-06	-1.52199e-06	1.80873e-06	3.19412e-05	0	1.91945e-06	-3.97413e-05	-1.31891e-05	-3.97684e-06	-5.80282e-05	-3.70271e-06	-1.78866e-05	-3.78153e-05	-1.64612e-06	-0.000148148	1.59899e-05	-4.28628e-05
km_pg2_eno	KM	-5.02967e-05	-1.59887e-05	-4.7451e-06	-9.51418e-07	9.93121e-08	-2.34198e-05	-7.97386e-06	9.62104e-07	-3.92843e-07	4.66869e-07	8.2444e-06	0	4.95431e-07	-1.02577e-05	-3.40433e-06	-1.02646e-06	-1.49778e-05	-9.55706e-07	-4.61674e-06	-9.76061e-06	-4.24879e-07	-3.82389e-05	4.12723e-06	-1.10634e-05
km_pep_eno	KM	-3.86267e-05	-1.2279e-05	-3.64411e-06	-7.30666e-07	7.62587e-08	-1.7986e-05	-6.12389e-06	7.3887e-07	-3.01693e-07	3.58547e-07	6.33154e-06	0	3.80489e-07	-7.87773e-06	-2.61446e-06	-7.88291e-07	-1.15026e-05	-7.33952e-07	-3.54555e-06	-7.49587e-06	-3.26312e-07	-2.93667e-05	3.16959e-06	-8.4964e-06
vmax_pk	VMAX	0.00798051	-0.0445683	0.0358985	-0.00132781	-0.00169692	0.702787	0.247758	-0.000931977	0.00127244	-0.0223701	-0.147278	0	-0.0292788	0.165894	0.110525	0.0119529	0.151378	0.0110877	0.0612939	0.0309548	0.00733959	0.448241	-0.0488867	0.0483566
km_pep_pk_native	KM	-0.0253761	0.0348784	-0.0372507	0.00126286	0.00217924	-0.664317	-0.236646	0.00101383	-0.00194568	0.0204705	0.143702	0	0.0280325	-0.161083	-0.106512	-0.0132962	-0.150723	-0.0123631	-0.0626427	-0.0368452	-0.00726769	-0.436542	0.0495501	-0.0546706
ki_atp_pk_native	KA	0.00778026	-0.0356255	0.0293719	-0.00107807	-0.00142023	0.570095	0.201192	-0.000765989	0.00108935	-0.0180968	-0.119818	0	-0.0237802	0.134904	0.0898254	0.00984755	0.123382	0.00913691	0.0500818	0.0256823	0.00597966	0.364612	-0.039912	0.0399053
ki_ala_pk_native	KA	0.0026037	-0.00702712	0.0063078	-0.000225282	-0.000328318	0.118821	0.0420812	-0.000167066	0.000269055	-0.00373455	-0.0252274	0	-0.00497731	0.0283598	0.0188416	0.00216451	0.0261466	0.00200993	0.0107037	0.00577706	0.00126514	0.076725	-0.00850685	0.0088197
ka_fru16bp_pk_native	KA	-0.000633911	0.00148716	-0.00137465	4.86484e-05	7.31812e-05	-0.0256413	-0.00909107	3.65905e-05	-6.10744e-05	0.000803181	0.00546223	0	0.00107555	-0.00613732	-0.00407428	-0.000475189	-0.00567332	-0.000441365	-0.0023289	-0.00127739	-0.000274355	-0.0166092	0.0018493	-0.00193957
km_adp_pk_native	KM	-0.00180913	0.00407081	-0.0037982	0.00013403	0.000203608	-0.0706298	-0.0250502	0.000101258	-0.000170847	0.00221	0.0150617	0	0.00296388	-0.0169205	-0.0112299	-0.00131596	-0.0156542	-0.00122239	-0.00643161	-0.00354536	-0.000756879	-0.0457958	0.00510571	-0.00537421
km_pep_pk_phospho	KM	-1.14797e-07	2.75967e-07	-2.53746e-07	8.99391e-09	1.34634e-08	-4.74096e-06	-1.68045e-06	6.75229e-09	-1.11938e-08	1.48596e-07	1.00934e-06	0	1.98816e-07	-1.13419e-06	-7.53027e-07	-8.76017e-08	-1.04796e-06	-8.13628e-08	-4.29987e-07	-2.35215e-07	-5.06705e-08	-3.0693e-06	3.41511e-07	-3.57472e-07
n_pk_phospho	N	-5.15586e-07	1.23925e-06	-1.13944e-06	4.03906e-08	6.04248e-08	-2.12911e-05	-7.54716e-06	3.03047e-08	-5.02659e-08	6.67323e-07	4.53283e-06	0	8.92859e-07	-5.09351e-06	-3.38181e-06	-3.93369e-07	-4.70622e-06	-3.65353e-07	-1.93096e-06	-1.05612e-06	-2.27604e-07	-1.37837e-05	1.53356e-06	-1.60514e-06
ki_atp_pk_phospho	KA	1.23167e-07	-2.9584e-07	2.72038e-07	-9.64283e-09	-1.44206e-08	5.08331e-06	1.80197e-06	-7.2335e-09	1.20014e-08	-1.59322e-07	-1.08222e-06	0	-2.1317e-07	1.21609e-06	8.07435e-07	9.39132e-08	1.12362e-06	8.72245e-08	4.61012e-07	2.52128e-07	5.43447e-08	3.29085e-06	-3.66129e-07	3.83202e-07
ki_ala_pk_phospho	KA	3.82823e-08	-9.18605e-08	8.44723e-08	-2.99447e-09	-4.47136e-09	1.57876e-06	5.5971e-07	-2.2438e-09	3.72659e-09	-4.94796e-08	-3.36119e-07	0	-6.62083e-08	3.77686e-07	2.50763e-07	2.91624e-08	3.48971e-07	2.70852e-08	1.43175e-07	7.8277e-08	1.68868e-08	1.02205e-06	-1.13689e-07	1.18982e-07
ka_fru16bp_pk_phospho	KA	-3.81521e-09	9.22703e-09	-8.47101e-09	3.00694e-10	4.50472e-10	-1.5825e-07	-5.60553e-08	2.2487e-10	-3.73394e-10	4.96116e-09	3.37009e-08	0	6.63999e-09	-3.78656e-08	-2.51085e-08	-2.9244e-09	-3.49903e-08	-2.71621e-09	-1.43579e-08	-7.85065e-09	-1.69023e-09	-1.0251e-07	1.14025e-08	-1.19329e-08
km_adp_pk_phospho	KM	-5.51404e-09	1.34411e-08	-1.23217e-08	4.37592e-10	6.5492e-10	-2.30285e-07	-8.15839e-08	3.27272e-10	-5.42745e-10	7.22044e-09	4.90395e-08	0	9.66349e-09	-5.50986e-08	-3.65371e-08	-4.25372e-09	-5.09223e-08	-3.95062e-09	-2.08932e-08	-1.14184e-08	-2.46344e-09	-1.49159e-07	1.65879e-08	-1.73591e-08
vmax_pepck	VMAX	-0.0325929	-0.0181827	0.000119369	-0.000464158	0.00143503	0.0639508	0.0268253	0.00066676	-0.000541155	-0.0023514	-0.00567886	0	-0.0031159	0.00490324	0.0110905	-0.00237668	-0.00344299	-0.00227489	0.00045944	-0.0134872	-1.45276e-05	-0.00938751	-0.00208887	-0.0133663
km_oa_pepck	KM	-0.000266499	-0.00014862	1.00238e-06	-3.80108e-06	1.1714e-05	0.000522065	0.00021913	5.45729e-06	-4.41053e-06	-1.92108e-05	-4.63492e-05	0	-2.54513e-05	4.00236e-05	9.06395e-05	-1.9408e-05	-2.81024e-05	-1.85772e-05	3.78687e-06	-0.000110214	-1.15272e-07	-7.67099e-05	-1.71079e-05	-0.000109227
km_gtp_pepck	KM	-0.00211928	-0.0011819	7.95917e-06	-3.02246e-05	9.31621e-05	0.00415199	0.00174268	4.33955e-05	-3.50803e-05	-0.000152777	-0.000368621	0	-0.000202408	0.00031831	0.000720811	-0.00015435	-0.000223501	-0.000147742	3.01005e-05	-0.000876485	-9.18277e-07	-0.000610042	-0.000136034	-0.000868632
km_pep_pepck	KM	-0.00669867	-0.00373596	2.50635e-05	-9.5514e-05	0.000294539	0.0131267	0.00550906	0.000137146	-0.000110934	-0.000482957	-0.00116545	0	-0.000639869	0.00100637	0.00227851	-0.000487962	-0.000706625	-0.000467072	9.50348e-05	-0.00277065	-2.915e-06	-0.00192841	-0.00042988	-0.00274582
km_gdp_pepck	KM	-0.0287764	-0.0160529	0.000105726	-0.000409881	0.00126674	0.0564517	0.0236815	0.000588754	-0.000477606	-0.00207586	-0.00501281	0	-0.0027507	0.00432822	0.00979125	-0.00209806	-0.00303919	-0.00200821	0.000406026	-0.0119071	-1.27816e-05	-0.00828765	-0.00184463	-0.0118004
km_co2_pepck	KM	-0.029066	-0.0162145	0.000106765	-0.000414	0.00127951	0.0570206	0.02392	0.000594674	-0.000482426	-0.00209676	-0.00506334	0	-0.00277841	0.00437184	0.00988983	-0.0021192	-0.00306983	-0.00202844	0.000410083	-0.012027	-1.29137e-05	-0.00837111	-0.00186316	-0.0119192
vmax_ME	VMAX	0.00362351	0.00199981	-0.00114526	0.000148414	0.00026077	0.00777159	0.00323145	-9.62543e-05	3.14149e-06	-0.000243216	-0.00123541	0	-0.000336797	0.00131958	0.00128915	-0.000289273	0.00108133	-0.000280205	0.000652008	-0.000429723	1.74475e-05	0.00297975	0.00162198	-0.0107773
km_ME_mal_cyt	KM	0.00120852	0.000666996	-0.00038195	4.94986e-05	8.69624e-05	0.0025915	0.00107761	-3.21025e-05	1.05316e-06	-8.10997e-05	-0.000411984	0	-0.000112309	0.000440055	0.000429913	-9.64631e-05	0.000360631	-9.34396e-05	0.000217462	-0.000143277	5.8189e-06	0.000993715	0.000540938	-0.00359458
km_ME_nadp_cyt	KM	0.00130851	0.000722185	-0.000413556	5.35943e-05	9.41584e-05	0.00280595	0.00116679	-3.47589e-05	1.14007e-06	-8.78111e-05	-0.000446076	0	-0.000121603	0.000476469	0.000465488	-0.000104446	0.000390472	-0.000101172	0.000235456	-0.000155135	6.30038e-06	0.00107594	0.000585699	-0.00389201
km_ME_pyr_cyt	KM	2.25037e-05	1.24202e-05	-7.11207e-06	9.21703e-07	1.61922e-06	4.82515e-05	2.00648e-05	-5.97778e-07	1.96613e-08	-1.50998e-06	-7.67101e-06	0	-2.09112e-06	8.1937e-06	8.00496e-06	-1.79608e-06	6.7151e-06	-1.73979e-06	4.04938e-06	-2.66752e-06	1.08344e-07	1.85029e-05	1.00725e-05	-6.69355e-05
km_ME_hco3_cyt	KM	0.00100937	0.000557087	-0.00031901	4.1342e-05	7.26317e-05	0.00216443	0.000900031	-2.68126e-05	8.79992e-07	-6.77346e-05	-0.000344092	0	-9.38014e-05	0.000367537	0.000359067	-8.05666e-05	0.000301204	-7.80413e-05	0.000181629	-0.000119665	4.86002e-06	0.000829961	0.000451799	-0.00300226
km_ME_nadph_cyt	KM	0.00215459	0.00118913	-0.000680969	8.82483e-05	0.000155047	0.00462056	0.00192131	-5.72338e-05	1.87384e-06	-0.0001446	-0.000734537	0	-0.000200243	0.000784584	0.000766496	-0.000171989	0.000642958	-0.000166598	0.000387697	-0.000255471	1.03743e-05	0.0017717	0.000964423	-0.00640846
vmax_pepck_mito	VMAX	-0.000193846	-0.000127008	0.000137257	-1.70183e-05	-3.10379e-05	-0.000309583	-0.000236695	1.81649e-05	1.96815e-06	8.26789e-06	2.35064e-05	0	1.77024e-05	-9.19323e-06	-6.79462e-05	4.09921e-05	3.47972e-05	3.91213e-05	1.28305e-05	7.74872e-05	6.1337e-06	2.33981e-05	-0.000182352	7.42915e-05
km_oa_mito_pepck_mito	KM	-7.43966e-09	-4.87517e-09	5.28838e-09	-6.55844e-10	-1.19209e-09	-1.17345e-08	-8.95699e-09	7.01635e-10	7.62029e-11	3.12531e-10	8.76431e-10	0	6.78875e-10	-3.13447e-10	-2.5463e-09	1.58003e-09	1.35836e-09	1.50788e-09	5.00172e-10	2.97835e-09	2.43003e-10	9.45949e-10	-7.02392e-09	2.85577e-09
km_gtp_mito_pepck_mito	KM	-1.47957e-06	-9.69416e-07	1.04768e-06	-1.29898e-07	-2.36913e-07	-2.36307e-06	-1.80672e-06	1.3865e-07	1.50236e-08	6.3111e-08	1.79432e-07	0	1.35125e-07	-7.01793e-08	-5.18627e-07	3.12896e-07	2.65594e-07	2.98617e-07	9.79369e-08	5.91481e-07	4.68132e-08	1.78568e-07	-1.39189e-06	5.67089e-07
km_pep_mito_pepck_mito	KM	-2.95134e-07	-1.93385e-07	2.09023e-07	-2.59144e-08	-4.72663e-08	-4.71498e-07	-3.60499e-07	2.76594e-08	2.99801e-09	1.25954e-08	3.58091e-08	0	2.69615e-08	-1.40162e-08	-1.03476e-07	6.24265e-08	5.29784e-08	5.95775e-08	1.95366e-08	1.18018e-07	9.33413e-09	3.55905e-08	-2.77695e-07	1.13151e-07
km_gdp_mito_pepck_mito	KM	-0.000182789	-0.000119763	0.000129427	-1.60475e-05	-2.92674e-05	-0.000291923	-0.000223193	1.71287e-05	1.85588e-06	7.79625e-06	2.21655e-05	0	1.66926e-05	-8.66881e-06	-6.40703e-05	3.86537e-05	3.28122e-05	3.68897e-05	1.20986e-05	7.3067e-05	5.7838e-06	2.20634e-05	-0.00017195	7.00536e-05
km_co2_mito_pepck_mito	KM	-0.000184027	-0.000120574	0.000130304	-1.61562e-05	-2.94657e-05	-0.0002939	-0.000224705	1.72447e-05	1.86845e-06	7.84906e-06	2.23156e-05	0	1.68057e-05	-8.7275e-06	-6.45043e-05	3.89155e-05	3.30345e-05	3.71396e-05	1.21805e-05	7.3562e-05	5.82299e-06	2.22129e-05	-0.000173115	7.05281e-05
vmax_PC	VMAX	-0.880776	-0.505059	0.313333	-0.0299563	-0.0558501	-1.71786	-0.907024	0.0470877	-0.00311413	0.0685762	0.340292	0	0.0955948	-0.363504	-0.328342	0.0503764	-0.31416	0.0486679	-0.0886145	0.0764124	-0.00876485	-0.809888	-0.437556	0.0465403
km_atp_mito_pc	KM	0.0614176	0.0351853	-0.0227589	0.00212724	0.00414179	0.131364	0.0680195	-0.00338721	0.000118723	-0.00527281	-0.025171	0	-0.0072193	0.0268704	0.0242507	-0.00387119	0.0227798	-0.00373611	0.00626918	-0.0064245	0.000629924	0.0600319	0.031754	-0.00432145
km_pyr_mito_pc	KM	0.556067	0.31842	-0.210729	0.0194529	0.0387682	1.25249	0.641058	-0.0311859	0.000526804	-0.0503754	-0.235617	0	-0.0683239	0.251431	0.226593	-0.0368835	0.21088	-0.035578	0.0572086	-0.063814	0.0058046	0.562376	0.293885	-0.0446864
km_co2_mito_pc	KM	0.125474	0.071878	-0.0466289	0.00435143	0.00849775	0.270139	0.139675	-0.00693486	0.000227305	-0.0108463	-0.0516409	0	-0.0148322	0.0551248	0.0497432	-0.00796109	0.0466692	-0.00768278	0.0128206	-0.013286	0.00128976	0.123176	0.0650544	-0.00898696
vmax_ldh	VMAX	-2.11598e-08	6.55877e-09	-7.81329e-09	-9.6506e-10	-1.72118e-09	-3.03922e-08	-1.31231e-08	1.09339e-09	-5.29055e-11	7.07438e-10	4.65429e-09	0	5.17382e-10	-5.99596e-09	-5.09494e-09	1.88529e-09	-4.68823e-09	1.80908e-09	-1.1733e-09	2.97229e-09	-4.06003e-11	-1.39739e-08	-1.25267e-08	2.4425e-09
km_nadh_ldh	KM	-4.36801e-10	1.79307e-10	-1.78699e-10	-2.18502e-11	-3.89339e-11	-6.88789e-10	-2.91699e-10	2.47829e-11	-6.67537e-13	1.84398e-11	1.04746e-10	0	1.2522e-11	-1.37232e-10	-1.08024e-10	4.728e-11	-1.09925e-10	4.53382e-11	-2.47587e-11	8.13822e-11	-2.11341e-12	-3.28822e-10	-2.9383e-10	6.9835e-11
km_pyr_ldh	KM	-8.22677e-10	2.82104e-10	-3.24845e-10	-3.95316e-11	-6.54385e-11	-1.18249e-09	-4.84285e-10	4.69032e-11	-2.0192e-12	2.9996e-11	1.72493e-10	0	1.76034e-11	-2.31695e-10	-2.05138e-10	7.30214e-11	-1.70554e-10	7.00278e-11	-4.85665e-11	9.82132e-11	3.04786e-12	-5.29075e-10	-5.07517e-10	7.42835e-11
km_lac_ldh	KM	-8.19773e-10	2.66592e-10	-2.97734e-10	-3.76129e-11	-6.89445e-11	-1.10341e-09	-4.44843e-10	4.17108e-11	-1.418e-12	2.38525e-11	1.78458e-10	0	2.26894e-11	-2.18276e-10	-1.43599e-10	7.8091e-11	-1.89926e-10	7.48799e-11	-4.30691e-11	1.34222e-10	-2.94306e-12	-5.61486e-10	-4.96422e-10	1.15226e-10
km_nad_ldh	KM	-1.81979e-08	5.62871e-09	-6.71387e-09	-8.30245e-10	-1.47201e-09	-2.56912e-08	-1.09217e-08	9.43915e-10	-4.51023e-11	5.91375e-10	3.94053e-09	0	4.38352e-10	-5.06203e-09	-4.21963e-09	1.61302e-09	-3.98397e-09	1.54782e-09	-1.00275e-09	2.51098e-09	-1.91255e-11	-1.19102e-08	-1.07544e-08	2.0544e-09
vmax_lact	VMAX	0.177999	-0.778521	0.707812	0.0144122	0.0216007	-0.0271849	0.0309618	-0.00325987	-0.00102393	-0.000765619	0.0373571	0	-0.00644309	-0.0562343	-0.000569975	-0.0324423	-0.0865852	-0.0308295	-0.0331606	-0.0476003	-0.00581349	-0.180299	0.159812	-0.0502378
km_lac_ext_lact	KM	-0.0285846	0.00881441	-0.0105493	-0.00130251	-0.00231474	-0.0407591	-0.0175391	0.00147756	-7.29238e-05	0.000943688	0.00624251	0	0.000690319	-0.00804131	-0.00682557	0.00253081	-0.00629462	0.00242856	-0.00158268	0.00395944	-4.49454e-05	-0.0187629	-0.0168705	0.00324302
km_lac_lact	KM	-0.0257869	0.00795187	-0.00951633	-0.00117501	-0.00208837	-0.0367758	-0.0158246	0.00133297	-6.57103e-05	0.000851523	0.00563204	0	0.000622899	-0.00725491	-0.00615816	0.0022834	-0.00567847	0.00219114	-0.00142769	0.00357263	-4.05272e-05	-0.0169274	-0.0152201	0.00292634
km_PYRT_pyr_ext	KM	0.0468346	-0.139387	0.128301	0.00322675	0.0050021	0.0172593	0.0148944	-0.00138916	-0.00012937	-0.000628729	0.00313513	0	-0.00147823	-0.00543733	0.00358821	-0.00699025	-0.0116201	-0.00665612	-0.00486914	-0.0103432	-0.00099169	-0.0212591	0.0368341	-0.0104105
km_PYRT_pyr_cyt	KM	0.0198421	-0.0590335	0.0543428	0.00136786	0.00211787	0.00729969	0.00630615	-0.000589201	-5.46306e-05	-0.000265827	0.0013305	0	-0.000625521	-0.00230576	0.0015187	-0.00295959	-0.00492338	-0.00281817	-0.00206208	-0.00437923	-0.000420439	-0.00901405	0.0155919	-0.00440822
vmax_pyrt_mito	VMAX	-0.217455	-0.122292	0.0814556	-0.00838658	-0.0145783	-0.57744	-0.233609	0.0131935	0.000751224	0.0160662	0.0891449	0	0.0157924	-0.106967	-0.0968154	0.0139814	-0.0721269	0.0134913	-0.0220631	0.0179945	-0.00140433	-0.202282	-0.11312	0.00964901
km_pyr_pyrt	KM	-0.0356858	-0.0200117	0.01353	-0.00138942	-0.0024438	-0.0972496	-0.039183	0.00218673	0.000155024	0.00271108	0.0149161	0	0.00265583	-0.0178857	-0.0161826	0.00236767	-0.011852	0.00228382	-0.00360237	0.00315819	-0.000225206	-0.0334599	-0.0187726	0.00179069
km_pyr_mito_pyrt	KM	-0.0965932	-0.0542198	0.0364752	-0.00374895	-0.00656811	-0.260952	-0.105288	0.00589937	0.000390413	0.00727019	0.0401122	0	0.00713025	-0.0481089	-0.0435348	0.00634217	-0.0320674	0.00611831	-0.0097676	0.00836227	-0.000614419	-0.0903294	-0.0506237	0.00465886
vmax_pept	VMAX	-4.29043e-08	-2.88193e-08	2.72612e-08	-3.49863e-09	-5.56336e-09	-6.17952e-08	-4.66129e-08	3.81434e-09	4.24687e-10	1.69864e-09	4.9425e-09	0	3.68522e-09	-1.91642e-09	-1.34274e-08	7.49714e-09	7.78976e-09	7.15706e-09	1.95768e-09	1.13202e-08	1.3179e-09	4.73956e-09	-3.66018e-08	1.02724e-08
km_pep_pept	KM	-4.29435e-09	-2.88304e-09	2.7358e-09	-3.5121e-10	-5.56978e-10	-6.149e-09	-4.63255e-09	3.83555e-10	4.25192e-11	1.68929e-10	4.84604e-10	0	3.67677e-10	-1.79341e-10	-1.33404e-09	7.55264e-10	7.85693e-10	7.21003e-10	2.02401e-10	1.14135e-09	1.35184e-10	4.97886e-10	-3.6722e-09	1.03774e-09
km_PEPT_cit_cyt	KA	4.08448e-09	2.73592e-09	-2.56833e-09	3.31532e-10	5.21533e-10	5.69745e-09	4.27946e-09	-3.63811e-10	-3.94718e-11	-1.54422e-10	-4.39455e-10	0	-3.42206e-10	1.48422e-10	1.23695e-09	-7.04219e-10	-7.61266e-10	-6.72294e-10	-1.8866e-10	-1.04132e-09	-1.3494e-10	-5.10905e-10	3.45054e-09	-9.41619e-10
km_pep_mito_pept	KM	4.70566e-11	1.68975e-11	1.0874e-11	1.02276e-13	-6.66998e-13	-2.72706e-11	-2.31147e-11	-7.59396e-13	8.33385e-13	4.17943e-12	5.79056e-12	0	3.12646e-12	-8.07965e-12	2.41253e-12	3.36586e-12	1.22344e-12	3.11813e-12	-5.43674e-13	1.29899e-11	-2.33611e-12	-2.69453e-11	-1.15674e-11	1.2581e-11
km_PEPT_cit_mito	KA	4.5847e-11	2.70594e-11	-1.10817e-11	1.0923e-12	6.35786e-12	1.44568e-10	1.24551e-10	5.49746e-13	-2.65357e-13	-2.95073e-12	-2.69378e-11	0	-6.03109e-12	2.66444e-11	3.55668e-11	-8.13169e-13	1.67937e-11	-8.28525e-13	7.3004e-12	-8.58176e-12	7.74191e-12	4.20033e-11	1.65262e-11	-7.05046e-12
vmax_pyrmalt	VMAX	1.91125e-05	5.11334e-05	-8.26593e-06	6.4618e-06	1.30805e-06	0.00194052	0.000797832	-1.20635e-05	-7.35524e-06	-1.16823e-05	-7.23089e-05	0	6.05896e-05	0.000210607	0.000335939	-3.3599e-06	-3.29377e-05	-3.26372e-06	9.21432e-06	3.05263e-05	-4.7386e-06	1.88929e-05	1.56266e-05	3.98263e-05
km_mal_mito_pyrmalt	KM	1.0878e-05	2.9102e-05	-4.703e-06	3.67733e-06	7.43932e-07	0.00110434	0.000454047	-6.86531e-06	-4.18541e-06	-6.64794e-06	-4.11483e-05	0	3.44831e-05	0.000119855	0.000191184	-1.91148e-06	-1.87437e-05	-1.85677e-06	5.24467e-06	1.73749e-05	-2.69666e-06	1.07552e-05	8.89192e-06	2.26679e-05
km_pyr_pyrmalt	KM	9.86985e-07	2.64039e-06	-4.26526e-07	3.33604e-07	6.74353e-08	0.000100186	4.11918e-05	-6.22829e-07	-3.79655e-07	-6.03063e-07	-3.73273e-06	0	3.12852e-06	1.08733e-05	1.73447e-05	-1.73337e-07	-1.70034e-06	-1.68378e-07	4.7589e-07	1.57656e-06	-2.4464e-07	9.76061e-07	8.06543e-07	2.05677e-06
km_mal_pyrmalt	KM	4.51718e-06	1.20845e-05	-1.95243e-06	1.5269e-06	3.08747e-07	0.000458548	0.000188532	-2.85065e-06	-1.73774e-06	-2.76025e-06	-1.7085e-05	0	1.43188e-05	4.97668e-05	7.93852e-05	-7.93488e-07	-7.78251e-06	-7.70784e-07	2.17798e-06	7.2153e-06	-1.1197e-06	4.4669e-06	3.69177e-06	9.41314e-06
km_pyr_mito_pyrmalt	KM	1.35702e-06	3.63027e-06	-5.86462e-07	4.58675e-07	9.27291e-08	0.000137747	5.66349e-05	-8.56329e-07	-5.21994e-07	-8.2915e-07	-5.13218e-06	0	4.3014e-06	1.49498e-05	2.38472e-05	-2.38339e-07	-2.33778e-06	-2.3152e-07	6.54296e-07	2.16755e-06	-3.36348e-07	1.34205e-06	1.10895e-06	2.82779e-06
vmax_mdh	VMAX	-0.00012791	-9.41249e-05	2.35409e-05	-5.33069e-06	6.99337e-06	0.000154712	4.97628e-05	6.82336e-06	-7.69095e-07	-4.86516e-06	-1.37445e-05	0	-4.51224e-06	1.64058e-05	2.55224e-05	-6.45203e-06	1.83468e-05	-6.10929e-06	-1.0694e-05	-7.08319e-05	2.00854e-06	-2.30068e-06	-3.90027e-05	-7.71546e-05
km_mal_mdh	KM	-5.72294e-05	-4.21132e-05	1.05327e-05	-2.38505e-06	3.12895e-06	6.92208e-05	2.22647e-05	3.0529e-06	-3.44105e-07	-2.17676e-06	-6.14951e-06	0	-2.01885e-06	7.34022e-06	1.14191e-05	-2.88674e-06	8.20871e-06	-2.73339e-06	-4.78467e-06	-3.16915e-05	8.9866e-07	-1.02937e-06	-1.74506e-05	-3.45204e-05
km_nad_mdh	KM	-0.00011524	-8.48013e-05	2.12091e-05	-4.80266e-06	6.30063e-06	0.000139387	4.48335e-05	6.14747e-06	-6.92911e-07	-4.38324e-06	-1.2383e-05	0	-4.06527e-06	1.47807e-05	2.29942e-05	-5.81291e-06	1.65294e-05	-5.50412e-06	-9.63468e-06	-6.38156e-05	1.80959e-06	-2.07277e-06	-3.51392e-05	-6.9512e-05
km_oa_mdh	KM	-2.70482e-07	-1.99037e-07	4.97816e-08	-1.12724e-08	1.47886e-08	3.27195e-07	1.05263e-07	1.44287e-08	-1.62618e-09	-1.02889e-08	-2.90668e-08	0	-9.54147e-09	3.46974e-08	5.39901e-08	-1.36433e-08	3.87995e-08	-1.29186e-08	-2.26135e-08	-1.49783e-07	4.24861e-09	-4.87117e-09	-8.24776e-08	-1.63153e-07
km_nadh_mdh	KM	-7.80835e-07	-5.74613e-07	1.43711e-07	-3.25431e-08	4.26999e-08	9.44493e-07	3.03787e-07	4.16572e-08	-4.69563e-09	-2.96962e-08	-8.39182e-08	0	-2.75517e-08	1.00148e-07	1.55776e-07	-3.93908e-08	1.12024e-07	-3.72983e-08	-6.52842e-08	-4.3244e-07	1.22671e-08	-1.40278e-08	-2.38102e-07	-4.71041e-07
vmax_ndk_gtp	VMAX	-0.0288143	-0.0158978	4.83395e-05	-0.000388706	0.00120225	0.0539475	0.0224827	0.000529641	-0.000475192	-0.00198346	-0.0045733	0	-0.00265361	0.00381043	0.00935265	-0.00205103	-0.00298591	-0.00196296	0.000354815	-0.0114808	3.70193e-05	-0.00916936	-0.0017575	-0.0113592
km_atp_ndk	KM	-0.00357555	-0.00197227	6.23567e-06	-4.8289e-05	0.000149015	0.00668686	0.00278809	6.57716e-05	-5.88357e-05	-0.000245994	-0.000566721	0	-0.000329057	0.000472205	0.00116024	-0.000254297	-0.000370019	-0.000243382	4.43156e-05	-0.00142413	4.63242e-06	-0.00113762	-0.00021834	-0.00140904
km_gdp_ndk	KM	-0.00420252	-0.00231813	7.32216e-06	-5.6755e-05	0.000175149	0.00785963	0.00327704	7.73033e-05	-6.91564e-05	-0.000289133	-0.000666118	0	-0.000386764	0.000555025	0.0013637	-0.000298895	-0.000434917	-0.000286065	5.2078e-05	-0.00167387	5.44359e-06	-0.00133711	-0.000256618	-0.00165614
km_adp_ndk	KM	-0.0238607	-0.0131641	4.03395e-05	-0.000321954	0.000995345	0.0446635	0.0186153	0.000438652	-0.000393329	-0.00164231	-0.00378607	0	-0.00219712	0.00315454	0.00774439	-0.00169815	-0.00247194	-0.00162524	0.000294193	-0.00950642	3.07059e-05	-0.00759277	-0.00145569	-0.00940572
km_gtp_ndk	KM	-0.0197879	-0.0109167	3.36657e-05	-0.000267048	0.000825295	0.0370332	0.0154363	0.000363822	-0.000326075	-0.00136186	-0.00313913	0	-0.00182189	0.00261553	0.00642221	-0.0014081	-0.00204955	-0.00134765	0.000244233	-0.00788331	2.54993e-05	-0.00629658	-0.00120744	-0.0077998
vmax_ndk_gtp_mito	VMAX	-4.262e-06	-2.90129e-06	5.08912e-06	-5.15231e-07	-1.30592e-06	-1.32353e-06	-7.13118e-08	4.90464e-07	-1.08926e-08	-7.51804e-07	-1.05104e-06	0	2.88307e-07	3.14198e-06	5.62921e-06	1.64997e-06	-1.67266e-06	1.57651e-06	1.8582e-07	4.38761e-06	-6.77767e-07	-1.42212e-06	-6.56805e-06	4.31416e-06
km_atp_mito_ndk	KM	-2.8182e-07	-1.91838e-07	3.36511e-07	-3.40682e-08	-8.63539e-08	-8.75954e-08	-4.77645e-09	3.24288e-08	-7.20646e-10	-4.97092e-08	-6.94845e-08	0	1.90648e-08	2.07739e-07	3.72201e-07	1.09107e-07	-1.10617e-07	1.04249e-07	1.22902e-08	2.90151e-07	-4.48185e-08	-9.40781e-08	-4.34303e-07	2.85297e-07
km_gdp_mito_ndk	KM	-4.91144e-07	-3.3434e-07	5.86467e-07	-5.93747e-08	-1.50492e-07	-1.52479e-07	-8.17762e-09	5.65204e-08	-1.25505e-09	-8.66381e-08	-1.21124e-07	0	3.32247e-08	3.62085e-07	6.48732e-07	1.9014e-07	-1.92752e-07	1.81675e-07	2.14125e-08	5.05623e-07	-7.81041e-08	-1.63897e-07	-7.56898e-07	4.97158e-07
km_adp_mito_ndk	KM	-3.71472e-06	-2.52874e-06	4.43565e-06	-4.49072e-07	-1.13823e-06	-1.15354e-06	-6.21049e-08	4.27486e-07	-9.49446e-09	-6.55269e-07	-9.1609e-07	0	2.51283e-07	2.73854e-06	4.9064e-06	1.4381e-06	-1.45788e-06	1.37408e-06	1.61965e-07	3.82423e-06	-5.90733e-07	-1.23951e-06	-5.72467e-06	3.7602e-06
km_gtp_mito_ndk	KM	-1.43457e-06	-9.76565e-07	1.713e-06	-1.73428e-07	-4.39566e-07	-4.45276e-07	-2.37964e-08	1.65093e-07	-3.6671e-09	-2.53064e-07	-3.53822e-07	0	9.70361e-08	1.05764e-06	1.89487e-06	5.55379e-07	-5.62986e-07	5.30653e-07	6.25546e-08	1.47686e-06	-2.28123e-07	-4.78639e-07	-2.2108e-06	1.45213e-06
vmax_ASAT_mito	VMAX	0.00967147	0.00623161	-0.00701712	0.000922713	0.00157961	0.00549519	0.00908676	-0.000909172	-6.01192e-05	-0.000308554	9.68246e-05	0	-0.000597889	-0.000700543	0.00191251	-0.00215359	-0.00326647	-0.00205235	-0.0012011	-0.0037629	-0.000389199	-0.00455574	0.00929526	-0.00371798
km_ASAT_mito_asp_mito	KM	1.26501e-06	8.14937e-07	-9.17256e-07	1.2068e-07	2.0649e-07	7.18403e-07	1.18778e-06	-1.1884e-07	-7.85621e-09	-4.03365e-08	1.26551e-08	0	-7.8154e-08	-9.1562e-08	2.50046e-07	-2.81509e-07	-4.26937e-07	-2.68278e-07	-1.56993e-07	-4.91933e-07	-5.08704e-08	-5.95679e-07	1.21501e-06	-4.86092e-07
km_ASAT_mito_akg_mito	KM	0.000316974	0.000204201	-0.000229847	3.02397e-05	5.17413e-05	0.000179979	0.000297604	-2.97798e-05	-1.96864e-06	-1.01068e-05	3.17884e-06	0	-1.95826e-05	-2.29521e-05	6.2647e-05	-7.05407e-05	-0.00010699	-6.72254e-05	-3.93411e-05	-0.000123265	-1.27495e-05	-0.00014928	0.000304458	-0.000121801
km_ASAT_mito_oaa_mito	KM	1.76867e-07	1.13928e-07	-1.28225e-07	1.68706e-08	2.88658e-08	1.0027e-07	1.65912e-07	-1.6614e-08	-1.09862e-09	-5.62999e-09	1.78469e-09	0	-1.09255e-08	-1.28348e-08	3.48796e-08	-3.93508e-08	-5.96855e-08	-3.75014e-08	-2.19466e-08	-6.87587e-08	-7.11323e-09	-8.32938e-08	1.69849e-07	-6.79417e-08
km_ASAT_mito_glu_mito	KM	0.00913882	0.00588835	-0.00663044	0.000871892	0.00149257	0.00519234	0.00858597	-0.00085907	-5.68053e-05	-0.000291551	9.15011e-05	0	-0.00056494	-0.000661948	0.00180712	-0.00203491	-0.00308646	-0.00193926	-0.00113491	-0.00355555	-0.000367754	-0.00430478	0.00878301	-0.00351313
vmax_ASAT_cyt	VMAX	8.05075e-06	5.18643e-06	-5.83772e-06	7.68048e-07	1.31415e-06	4.57133e-06	7.55875e-06	-7.56349e-07	-5.00005e-08	-2.56694e-07	8.07098e-08	0	-4.97374e-07	-5.82929e-07	1.59109e-06	-1.79162e-06	-2.7173e-06	-1.70741e-06	-9.99191e-07	-3.13077e-06	-3.23801e-07	-3.79139e-06	7.7327e-06	-3.09359e-06
km_ASAT_mito_asp_cyt	KM	3.10288e-07	1.9989e-07	-2.24972e-07	2.95994e-08	5.06455e-08	1.76271e-07	2.91382e-07	-2.91483e-08	-1.92618e-09	-9.89601e-09	3.10034e-09	0	-1.91668e-08	-2.24437e-08	6.13697e-08	-6.90453e-08	-1.0472e-07	-6.58002e-08	-3.8507e-08	-1.20653e-07	-1.24794e-08	-1.46105e-07	2.98003e-07	-1.19221e-07
km_ASAT_mito_akg_cyt	KM	5.15278e-07	3.31945e-07	-3.73614e-07	4.9155e-08	8.41083e-08	2.92666e-07	4.83844e-07	-4.84049e-08	-3.19979e-09	-1.64304e-08	5.147e-09	0	-3.18343e-08	-3.72854e-08	1.01861e-07	-1.14664e-07	-1.73894e-07	-1.09274e-07	-6.3945e-08	-2.00377e-07	-2.07192e-08	-2.42615e-07	4.94894e-07	-1.97998e-07
km_ASAT_mito_oaa_cyt	KM	1.19664e-08	7.70104e-09	-8.65614e-09	1.1392e-09	1.95e-09	6.78983e-09	1.12172e-08	-1.12156e-09	-7.38645e-11	-3.79416e-10	1.16899e-10	0	-7.37624e-10	-8.63148e-10	2.36221e-09	-2.65726e-09	-4.02578e-09	-2.53239e-09	-1.48243e-09	-4.64498e-09	-4.80138e-10	-5.61923e-09	1.14671e-08	-4.59045e-09
km_ASAT_mito_glu_cyt	KM	6.86484e-06	4.42244e-06	-4.97776e-06	6.54909e-07	1.12056e-06	3.89796e-06	6.4453e-06	-6.44936e-07	-4.26336e-08	-2.18882e-07	6.88349e-08	0	-4.24099e-07	-4.9706e-07	1.35677e-06	-1.52769e-06	-2.31704e-06	-1.45589e-06	-8.52005e-07	-2.66955e-06	-2.7611e-07	-3.23295e-06	6.5936e-06	-2.63785e-06
vmax_AGC	VMAX	0.128959	0.0832742	-0.0942668	0.012311	0.021215	0.0739063	0.122247	-0.0122144	-0.000810594	-0.00414467	0.0012619	0	-0.0080388	-0.00938045	0.0256792	-0.028932	-0.0439	-0.0275689	-0.0161398	-0.050492	-0.00522187	-0.0609062	0.124921	-0.0498514
k0_AGC_asp_mito	KM	1.89691e-05	1.22202e-05	-1.37548e-05	1.80967e-06	3.09637e-06	1.07704e-05	1.78094e-05	-1.78212e-06	-1.17809e-07	-6.0482e-07	1.90267e-07	0	-1.17188e-06	-1.37357e-06	3.74896e-06	-4.22138e-06	-6.40263e-06	-4.02298e-06	-2.3543e-06	-7.37657e-06	-7.62978e-07	-8.93354e-06	1.82197e-05	-7.28897e-06
ki_AGC_glu_mito	KA	-1.94213e-05	-1.25115e-05	1.40826e-05	-1.85281e-06	-3.17018e-06	-1.10273e-05	-1.82341e-05	1.82459e-06	1.20618e-07	6.1924e-07	-1.94765e-07	0	1.19983e-06	1.40627e-06	-3.83833e-06	4.32201e-06	6.55518e-06	4.11888e-06	2.41041e-06	7.55246e-06	7.81148e-07	9.14637e-06	-1.8654e-05	7.46277e-06
km_AGC_glu_cyt	KM	0.0106357	0.00685301	-0.00771718	0.00101471	0.0017372	0.00604347	0.00999341	-0.000999875	-6.61188e-05	-0.000339336	0.000106458	0	-0.000657541	-0.000770411	0.0021033	-0.00236844	-0.00359236	-0.0022571	-0.00132092	-0.00413826	-0.000428023	-0.00501004	0.0102226	-0.00408884
k0_AGC_asp_cyt	KM	0.0230913	0.014882	-0.0167678	0.00220318	0.00377447	0.0131328	0.0217168	-0.00217254	-0.000143718	-0.000737299	0.000230596	0	-0.00142883	-0.00167338	0.0045698	-0.00514615	-0.00780581	-0.00490418	-0.00287017	-0.0089905	-0.000929886	-0.0108803	0.0222125	-0.00888243
ki_AGC_glu_cyt	KA	-0.0217662	-0.0140168	0.0157618	-0.0020763	-0.00354831	-0.0123394	-0.0204028	0.0020421	0.000134907	0.000693086	-0.000219177	0	0.00134267	0.00157488	-0.00429641	0.00483727	0.00733618	0.00461002	0.00269767	0.00845464	0.000874488	0.0102459	-0.0208767	0.00835538
km_AGC_glu_mito	KM	0.102366	0.0660692	-0.0747027	0.00977093	0.016813	0.0585529	0.0968443	-0.00967939	-0.000641844	-0.00328456	0.00100691	0	-0.00636921	-0.00743907	0.0203521	-0.0229273	-0.0347859	-0.0218477	-0.0127894	-0.0400233	-0.00413932	-0.0483181	0.098986	-0.0395223
vmax_MAC	VMAX	0.000307215	0.000195788	-0.000212333	3.06766e-05	5.23895e-05	0.000510183	0.000401939	-3.3478e-05	5.49608e-06	3.9297e-05	0.000101705	0	0.000128291	4.45208e-05	0.000120316	-6.72673e-05	-4.86164e-05	-6.42483e-05	-1.19239e-05	-0.000111767	-1.06676e-05	4.18268e-05	0.000282022	-0.000101485
k0_MAC_akg_cyt	KM	1.27462e-05	8.12317e-06	-8.80949e-06	1.27276e-06	2.17358e-06	2.1167e-05	1.66761e-05	-1.38896e-06	2.28033e-07	1.63041e-06	4.21968e-06	0	5.3227e-06	1.84716e-06	4.99186e-06	-2.79084e-06	-2.01698e-06	-2.66559e-06	-4.94701e-07	-4.63712e-06	-4.42582e-07	1.7354e-06	1.17008e-05	-4.2105e-06
ki_MAC_mal_cyt	KA	-1.17457e-05	-7.48558e-06	8.11807e-06	-1.17286e-06	-2.00298e-06	-1.95053e-05	-1.53669e-05	1.27995e-06	-2.10135e-07	-1.50246e-06	-3.88856e-06	0	-4.90495e-06	-1.7021e-06	-4.59992e-06	2.5718e-06	1.85871e-06	2.45638e-06	4.55884e-07	4.27315e-06	4.07857e-07	-1.59912e-06	-1.07825e-05	3.88003e-06
ki_MAC_cit_cyt	KA	-2.80723e-06	-1.78906e-06	1.94025e-06	-2.80316e-07	-4.78721e-07	-4.66188e-06	-3.67278e-06	3.05908e-07	-5.02217e-08	-3.59087e-07	-9.29352e-07	0	-1.17229e-06	-4.06827e-07	-1.09939e-06	6.14671e-07	4.44217e-07	5.87084e-07	1.08955e-07	1.02132e-06	9.74712e-08	-3.82262e-07	-2.57704e-06	9.27364e-07
ki_MAC_glu_cyt	KA	-8.93168e-06	-5.69216e-06	6.17311e-06	-8.91864e-07	-1.5231e-06	-1.48321e-05	-1.16852e-05	9.73292e-07	-1.59789e-07	-1.1425e-06	-2.95691e-06	0	-3.7298e-06	-1.2943e-06	-3.49781e-06	1.95564e-06	1.41337e-06	1.86787e-06	3.46661e-07	3.24939e-06	3.10137e-07	-1.21603e-06	-8.19916e-06	2.95045e-06
km_MAC_mal_cyt	KM	0.000158546	0.000101042	-0.000109579	1.58314e-05	2.70367e-05	0.00026329	0.000207429	-1.7277e-05	2.83641e-06	2.02803e-05	5.24876e-05	0	6.62075e-05	2.2976e-05	6.20918e-05	-3.47147e-05	-2.50893e-05	-3.31567e-05	-6.15355e-06	-5.768e-05	-5.50526e-06	2.15858e-05	0.000145544	-5.23734e-05
km_MAC_akg_mito	KM	0.000264063	0.000168287	-0.000182508	2.63676e-05	4.50306e-05	0.00043852	0.00034548	-2.87755e-05	4.72409e-06	3.37773e-05	8.74194e-05	0	0.00011027	3.82672e-05	0.000103416	-5.78186e-05	-4.17874e-05	-5.52236e-05	-1.0249e-05	-9.60678e-05	-9.16921e-06	3.59516e-05	0.000242408	-8.72295e-05
km_MAC_mal_mito	KM	2.12173e-05	1.35218e-05	-1.46643e-05	2.11863e-06	3.61814e-06	3.52343e-05	2.77587e-05	-2.31207e-06	3.79583e-07	2.71399e-06	7.02413e-06	0	8.86017e-06	3.07472e-06	8.30936e-06	-4.64563e-06	-3.35751e-06	-4.43713e-06	-8.23483e-07	-7.7189e-06	-7.36735e-07	2.88867e-06	1.94772e-05	-7.00876e-06
vmax_G3PDH_cyt	VMAX	-0.00243342	0.000521535	-0.000653339	-0.000160312	-0.00017333	-0.00161206	-0.000992414	0.000193918	-3.67082e-07	2.65326e-05	0.000170579	0	1.11618e-06	-0.00025163	-0.000297433	0.00024075	0.000191872	0.00023072	-9.64154e-05	2.83608e-05	4.08531e-05	-0.000450494	0.000859131	-6.45585e-05
km_G3PDH_cyt_dhap_cyt	KM	-3.04659e-06	6.52945e-07	-8.17935e-07	-2.00692e-07	-2.17016e-07	-2.01852e-06	-1.24263e-06	2.4278e-07	-4.58383e-10	3.32284e-08	2.13582e-07	0	1.4025e-09	-3.15069e-07	-3.72439e-07	3.01434e-07	2.40229e-07	2.88875e-07	-1.20706e-07	3.55415e-08	5.115e-08	-5.64037e-07	1.07557e-06	-8.07955e-08
km_G3PDH_cyt_nadh_cyt	KM	-5.88748e-06	1.26177e-06	-1.58063e-06	-3.87832e-07	-4.19374e-07	-3.90039e-06	-2.40107e-06	4.69166e-07	-8.85408e-10	6.41968e-08	4.12703e-07	0	2.7084e-09	-6.08788e-07	-7.19583e-07	5.82507e-07	4.64253e-07	5.58237e-07	-2.33256e-07	6.866e-08	9.88545e-08	-1.08993e-06	2.07849e-06	-1.56157e-07
km_G3PDH_cyt_g3p_cyt	KM	-0.00126757	0.00027166	-0.000340314	-8.3503e-05	-9.02893e-05	-0.000839757	-0.000516968	0.000101011	-1.90953e-07	1.38219e-05	8.88581e-05	0	5.82738e-07	-0.000131078	-0.000154938	0.000125409	9.99464e-05	0.000120184	-5.0222e-05	1.47788e-05	2.12806e-05	-0.000234665	0.000447507	-3.36233e-05
km_G3PDH_cyt_nad_cyt	KM	-0.00239769	0.000513877	-0.000643746	-0.000157958	-0.000170785	-0.00158839	-0.000977844	0.000191071	-3.61677e-07	2.61431e-05	0.000168075	0	1.09987e-06	-0.000247936	-0.000293066	0.000237215	0.000189055	0.000227332	-9.49998e-05	2.79447e-05	4.02532e-05	-0.000443879	0.000846516	-6.36103e-05
vmax_G3PDH_mito	VMAX	0.49881	0.470366	-0.163856	0.0126607	0.0188834	0.172477	0.0798487	0.064021	0.00101165	-0.00842386	-0.0231564	0	-0.0111316	0.0239844	0.0304606	-0.0221289	0.0520147	-0.0211192	-0.00655172	-0.0222589	0.0153066	0.0519901	0.252491	-0.0240085
km_G3PDH_mito_dhap_cyt	KM	0.185206	0.174777	-0.0603832	0.00463546	0.00685342	0.0635405	0.0288855	0.0238679	0.000386943	-0.00311521	-0.00865693	0	-0.00409361	0.00903657	0.0111735	-0.00799008	0.0198312	-0.0076262	-0.00231841	-0.00785354	0.00577683	0.0198979	0.093026	-0.0085263
km_G3PDH_mito_g3p_cyt	KM	0.0118974	0.0112318	-0.00386323	0.000295529	0.000434857	0.00406486	0.00182978	0.00153654	2.52478e-05	-0.000199691	-0.00055817	0	-0.000261616	0.000585047	0.000713165	-0.000505528	0.00129162	-0.00048253	-0.00014502	-0.000490435	0.000374277	0.00129856	0.00595082	-0.000534445
vmax_G6PDH	VMAX	-0.0127799	-0.00415001	0.000688905	4.54621e-05	-0.000677095	-0.016868	-0.00699126	-0.000162128	-7.49777e-05	0.00042966	0.00266064	0	0.000384906	-0.00335712	-0.0026106	-0.00126773	-0.00243431	-0.0013982	0.0334291	-0.000313212	9.06839e-05	-0.00863339	-0.00129042	-1.10428
km_G6PDH_glc6p_cyt	KM	0.000938272	0.000302955	-5.06082e-05	-3.50314e-06	4.98659e-05	0.00123768	0.000510528	1.16606e-05	5.43709e-06	-3.12951e-05	-0.000192808	0	-2.79983e-05	0.000243381	0.00019102	9.51891e-05	0.000180164	0.000104959	-0.00250556	2.53075e-05	-6.06982e-06	0.000625199	9.45943e-05	0.0828314
ki_G6PDH_c16_coa_cyt	KA	-0.000305684	-9.87526e-05	1.64885e-05	1.13624e-06	-1.62416e-05	-0.000403256	-0.000166409	-3.80575e-06	-1.7733e-06	1.02032e-05	6.28899e-05	0	9.12964e-06	-7.93824e-05	-6.22527e-05	-3.09497e-05	-5.86551e-05	-3.41272e-05	0.000814793	-8.17736e-06	1.99453e-06	-0.000203938	-3.08246e-05	-0.0269343
km_G6PDH_nadp_cyt	KM	0.0110272	0.0035453	-0.000594192	-4.27011e-05	0.000587301	0.0145376	0.00597597	0.000135151	6.33541e-05	-0.000365608	-0.00224445	0	-0.000326673	0.00283425	0.00223914	0.00113696	0.00212921	0.00125341	-0.0298848	0.000317068	-6.64595e-05	0.00727514	0.0011094	0.988572
ki_G6PDH_nadph_cyt	KM	-0.0107364	-0.00348351	0.000578887	3.84647e-05	-0.000569102	-0.0141698	-0.00586871	-0.00013577	-6.28699e-05	0.000360537	0.00223086	0	0.000322929	-0.00281499	-0.0021921	-0.00106863	-0.00204759	-0.00117857	0.0281718	-0.000267103	7.51614e-05	-0.00723799	-0.00108394	-0.930713
vmax_PGLS	VMAX	0.000659637	0.000230321	4.28541e-05	-7.64825e-06	2.25909e-05	0.000718526	0.000418088	3.34656e-05	8.66802e-06	-2.67455e-05	-0.000233967	0	-1.55657e-05	0.0003104	0.000128427	9.38907e-06	2.48079e-05	8.8023e-06	3.13712e-05	-7.22068e-05	-3.87538e-05	0.000874231	-2.80958e-05	-8.62249e-05
km_PGLS_pgl6_cyt	KM	-0.000676971	-0.000236375	-4.39866e-05	7.84846e-06	-2.31815e-05	-0.000737278	-0.000429006	-3.43428e-05	-8.89666e-06	2.74414e-05	0.000240091	0	1.59704e-05	-0.000318524	-0.000131782	-9.6384e-06	-2.54602e-05	-9.0361e-06	-3.21955e-05	7.4085e-05	3.97694e-05	-0.00089708	2.88418e-05	8.84707e-05
vmax_PGDH	VMAX	0.0023494	0.000820312	0.000152603	-2.72438e-05	8.04743e-05	0.0025597	0.00148938	0.000119202	3.08687e-05	-9.52885e-05	-0.000833412	0	-5.54585e-05	0.00110568	0.000457493	3.34292e-05	8.83553e-05	3.13398e-05	0.000111734	-0.00025726	-0.00013804	0.00311425	-0.000100034	-0.000307191
km_PGDH_nadp_cyt	KM	4.38754e-07	1.53206e-07	2.85056e-08	-5.08644e-09	1.50277e-08	4.78042e-07	2.78213e-07	2.2258e-08	5.76594e-09	-1.77912e-08	-1.55628e-07	0	-1.03531e-08	2.06472e-07	8.54906e-08	6.24556e-09	1.6518e-08	5.85525e-09	2.08687e-08	-4.80247e-08	-2.57676e-08	5.8143e-07	-1.86886e-08	-5.73477e-08
ki_PGDH_nadph_cyt	KA	-4.48926e-07	-1.56745e-07	-2.91784e-08	5.20542e-09	-1.5368e-08	-4.88868e-07	-2.84422e-07	-2.2774e-08	-5.90028e-09	1.81989e-08	1.59203e-07	0	1.05857e-08	-2.11224e-07	-8.73836e-08	-6.39336e-09	-1.68595e-08	-5.99385e-09	-2.13453e-08	4.91187e-08	2.63853e-08	-5.9491e-07	1.91379e-08	5.86596e-08
km_PGDH_pg6_cyt	KM	1.43635e-06	5.01532e-07	9.33293e-08	-1.66528e-08	4.91846e-08	1.56446e-06	9.10322e-07	7.28663e-08	1.8876e-08	-5.82319e-08	-5.09426e-07	0	-3.38853e-08	6.75857e-07	2.79662e-07	2.04528e-08	5.40039e-08	1.91748e-08	6.83117e-08	-1.57183e-07	-8.43868e-08	1.90345e-06	-6.11957e-08	-1.87704e-07
km_PGDH_ru5p_cyt	KM	9.268e-05	3.23606e-05	6.02144e-06	-1.07454e-06	3.17388e-06	0.000100946	5.8738e-05	4.70183e-06	1.21792e-06	-3.75738e-06	-3.28713e-05	0	-2.18675e-06	4.36097e-05	1.8043e-05	1.31933e-06	3.48556e-06	1.23689e-06	4.4077e-06	-1.0144e-05	-5.44481e-06	0.000122824	-3.94795e-06	-1.21135e-05
km_PGDH_co2_cyt	KM	0.00117402	0.000409922	7.62671e-05	-1.36128e-05	4.02091e-05	0.00127891	0.000744155	5.95632e-05	1.54267e-05	-4.76061e-05	-0.000416428	0	-2.77066e-05	0.000552469	0.000228585	1.67089e-05	4.41526e-05	1.56646e-05	5.58344e-05	-0.000128526	-6.89757e-05	0.00155603	-4.99997e-05	-0.000153476
km_PGDH_nadph_cyt	KM	0.00234489	0.000818738	0.00015231	-2.71915e-05	8.03199e-05	0.00255479	0.00148652	0.000118974	3.08095e-05	-9.51056e-05	-0.000831814	0	-5.53521e-05	0.00110356	0.000456616	3.33651e-05	8.81859e-05	3.12797e-05	0.000111519	-0.000256766	-0.000137775	0.00310827	-9.98424e-05	-0.000306602
vmax_RPE	VMAX	3.26161e-05	1.13884e-05	2.11908e-06	-3.78154e-07	1.11695e-06	3.55251e-05	2.06711e-05	1.65467e-06	4.28614e-07	-1.32229e-06	-1.15681e-05	0	-7.69557e-07	1.53472e-05	6.34973e-06	4.64304e-07	1.22667e-06	4.35288e-07	1.55117e-06	-3.56988e-06	-1.91613e-06	4.3224e-05	-1.38938e-06	-4.26299e-06
km_RPE_ru5p_cyt	KM	7.9252e-07	2.76719e-07	5.14813e-08	-9.18795e-09	2.71453e-08	8.63281e-07	5.02358e-07	4.02063e-08	1.04141e-08	-3.21288e-08	-2.81098e-07	0	-1.87033e-08	3.72917e-07	1.54305e-07	1.12765e-08	2.98339e-08	1.05717e-08	3.76906e-08	-8.67661e-08	-4.65479e-08	1.05027e-06	-3.37487e-08	-1.03609e-07
km_RPE_x5p_cyt	KM	4.66189e-07	1.62777e-07	3.02796e-08	-5.40465e-09	1.59703e-08	5.07877e-07	2.95564e-07	2.36515e-08	6.1258e-09	-1.89009e-08	-1.65363e-07	0	-1.10043e-08	2.19375e-07	9.07853e-08	6.6316e-09	1.75617e-08	6.21703e-09	2.21724e-08	-5.10486e-08	-2.73763e-08	6.17821e-07	-1.98476e-08	-6.09561e-08
vmax_RPI	VMAX	-2.08078e-06	-7.26525e-07	-1.35179e-07	2.41263e-08	-7.12648e-08	-2.26655e-06	-1.3189e-06	-1.05568e-07	-2.73436e-08	8.43646e-08	7.38045e-07	0	4.91032e-08	-9.79142e-07	-4.05118e-07	-2.96108e-08	-7.82965e-08	-2.77602e-08	-9.89596e-08	2.27802e-07	1.22231e-07	-2.75765e-06	8.86251e-08	2.72024e-07
km_RPI_r5p_cyt	KM	-3.53651e-09	-1.23114e-09	-2.32377e-10	4.16671e-11	-1.19371e-10	-3.8064e-09	-2.19236e-09	-1.80606e-10	-4.66364e-11	1.43846e-10	1.25283e-09	0	8.26075e-11	-1.66482e-09	-6.66842e-10	-5.1039e-11	-1.22031e-10	-4.79131e-11	-1.67861e-10	3.86035e-10	2.13276e-10	-4.71582e-09	1.54256e-10	4.61776e-10
km_RPI_ru5p_cyt	KM	-1.3335e-08	-4.64813e-09	-8.64114e-10	1.56077e-10	-4.59481e-10	-1.46294e-08	-8.52879e-09	-6.81096e-10	-1.75392e-10	5.46623e-10	4.75607e-09	0	3.18063e-10	-6.31105e-09	-2.61566e-09	-1.84601e-10	-5.17355e-10	-1.72916e-10	-6.33861e-10	1.49151e-09	7.81623e-10	-1.7766e-08	5.66119e-10	1.77787e-09
vmax_TALDO	VMAX	0.00136892	0.000477975	8.89267e-05	-1.5873e-05	4.68854e-05	0.00149127	0.000867717	6.94523e-05	1.79875e-05	-5.55115e-05	-0.000485569	0	-3.23076e-05	0.000644197	0.00026654	1.9482e-05	5.14826e-05	1.82645e-05	6.51038e-05	-0.000149869	-8.04277e-05	0.00181439	-5.82982e-05	-0.000178961
km_TALDO_s7p_cyt	KM	0.000475142	0.000165902	3.08688e-05	-5.50902e-06	1.62721e-05	0.000517548	0.000301146	2.41053e-05	6.24374e-06	-1.92643e-05	-0.000168526	0	-1.12116e-05	0.00022358	9.2505e-05	6.76331e-06	1.78693e-05	6.34064e-06	2.2597e-05	-5.20092e-05	-2.79145e-05	0.000629704	-2.02385e-05	-6.21065e-05
km_TALDO_grap_cyt	KM	3.68482e-05	1.28661e-05	2.39404e-06	-4.27221e-07	1.26188e-06	4.01345e-05	2.33532e-05	1.86937e-06	4.84228e-07	-1.49386e-06	-1.30691e-05	0	-8.69415e-07	1.73385e-05	7.17356e-06	5.2455e-07	1.38583e-06	4.9177e-07	1.75244e-06	-4.03309e-06	-2.16476e-06	4.88326e-05	-1.56965e-06	-4.81614e-06
km_TALDO_e4p_cyt	KM	7.31835e-06	2.55531e-06	4.75478e-07	-8.48483e-08	2.50617e-07	7.97086e-06	4.63801e-06	3.71269e-07	9.61715e-08	-2.96685e-07	-2.5956e-06	0	-1.72669e-07	3.44352e-06	1.42468e-06	1.04184e-07	2.7522e-07	9.76736e-08	3.48048e-07	-8.00975e-07	-4.29942e-07	9.69844e-06	-3.11748e-07	-9.56492e-07
km_TALDO_fru6p_cyt	KM	0.000183545	6.40873e-05	1.19248e-05	-2.12806e-06	6.28566e-06	0.000199918	0.000116327	9.31163e-06	2.41197e-06	-7.44131e-06	-6.50993e-05	0	-4.33076e-06	8.63661e-05	3.5733e-05	2.61277e-06	6.9029e-06	2.44949e-06	8.72909e-06	-2.00898e-05	-1.0783e-05	0.000243244	-7.81843e-06	-2.39903e-05
vmax_TKETO1	VMAX	-2.25533e-08	-7.87279e-09	-1.46359e-09	2.62083e-10	-7.7241e-10	-2.45388e-08	-1.42638e-08	-1.14593e-09	-2.9615e-10	9.15464e-10	8.00491e-09	0	5.339e-10	-1.06177e-08	-4.36478e-09	-3.21768e-10	-8.43275e-10	-3.0166e-10	-1.07509e-09	2.47048e-09	1.32738e-09	-2.99353e-08	9.58832e-10	2.94965e-09
km_TKETO1_s7p_cyt	KM	-5.24646e-09	-1.83123e-09	-3.44816e-10	6.24618e-11	-1.78837e-10	-5.79785e-09	-3.37569e-09	-2.7e-10	-6.93451e-11	2.20565e-10	1.88227e-09	0	1.24936e-10	-2.50717e-09	-1.04513e-09	-7.64796e-11	-1.90431e-10	-7.17146e-11	-2.53534e-10	5.7805e-10	3.12702e-10	-7.04567e-09	2.28416e-10	6.89853e-10
km_TKETO1_grap_cyt	KM	6.29313e-12	3.09885e-12	-3.91015e-12	1.62414e-12	-2.65089e-13	-1.51342e-10	-1.12405e-10	-3.89248e-12	-5.80467e-13	9.58987e-12	2.65647e-11	0	1.12996e-12	-4.74051e-11	-5.642e-11	5.57006e-13	-3.54401e-12	5.85425e-13	-2.40734e-12	1.31153e-11	9.56276e-13	-8.4438e-11	5.14074e-12	1.42886e-11
km_TKETO1_r5p_cyt	KM	-3.27752e-09	-1.13541e-09	-2.08281e-10	3.87625e-11	-1.1315e-10	-3.49342e-09	-2.00413e-09	-1.68835e-10	-4.2627e-11	1.31799e-10	1.16617e-09	0	7.9994e-11	-1.53941e-09	-5.80369e-10	-4.42179e-11	-1.22602e-10	-4.14064e-11	-1.55152e-10	3.73342e-10	1.95251e-10	-4.40287e-09	1.34846e-10	4.44496e-10
km_TKETO1_x5p_cyt	KM	-7.44169e-10	-2.46005e-10	-5.02913e-11	1.08167e-11	-2.70434e-11	-9.07108e-10	-5.32781e-10	-4.35814e-11	-1.04277e-11	3.71308e-11	2.90173e-10	0	1.9184e-11	-3.91519e-10	-1.64482e-10	-3.55947e-12	-3.95759e-11	-3.19007e-12	-3.11513e-11	1.21183e-10	4.62855e-11	-1.10004e-09	3.55658e-11	1.42003e-10
vmax_TKETO2	VMAX	8.66632e-06	3.02598e-06	5.63056e-07	-1.00478e-07	2.96784e-07	9.43939e-06	5.4926e-06	4.39658e-07	1.13886e-07	-3.51344e-07	-3.07373e-06	0	-2.04477e-07	4.07786e-06	1.68724e-06	1.23365e-07	3.25959e-07	1.15656e-07	4.12154e-07	-9.48557e-07	-5.0912e-07	1.14849e-05	-3.69168e-07	-1.13272e-06
km_TKETO2_fru6p_cyt	KM	1.54705e-06	5.4018e-07	1.00499e-07	-1.79345e-08	5.2984e-08	1.68499e-06	9.80474e-07	7.84811e-08	2.03288e-08	-6.27119e-08	-5.48689e-07	0	-3.65058e-08	7.27915e-07	3.01154e-07	2.20214e-08	5.82044e-08	2.06451e-08	7.35774e-08	-1.69326e-07	-9.08731e-08	2.05012e-06	-6.58841e-08	-2.022e-07
km_TKETO2_grap_cyt	KM	2.61241e-08	9.12335e-09	1.69065e-09	-3.02507e-10	8.98288e-10	2.85264e-08	1.66277e-08	1.32568e-09	3.42874e-10	-1.05981e-09	-9.27724e-09	0	-6.19925e-10	1.2301e-08	5.10269e-09	3.69366e-10	1.00083e-09	3.46244e-10	1.24397e-09	-2.8724e-09	-1.52669e-09	3.46261e-08	-1.10448e-09	-3.42747e-09
km_TKETO2_e4p_cyt	KM	1.71825e-07	6.00064e-08	1.1171e-08	-1.99204e-09	5.88313e-09	1.87315e-07	1.09039e-07	8.71583e-09	2.25874e-09	-6.97208e-09	-6.09513e-08	0	-4.05172e-09	8.08784e-08	3.35465e-08	2.44964e-09	6.46438e-09	2.2966e-09	8.17503e-09	-1.87921e-08	-1.00918e-08	2.27682e-07	-7.32737e-09	-2.24418e-08
km_TKETO2_x5p_cyt	KM	3.15109e-07	1.10027e-07	2.04695e-08	-3.65221e-09	1.07914e-08	3.43139e-07	1.99658e-07	1.59833e-08	4.14048e-09	-1.27693e-08	-1.11746e-07	0	-7.43441e-09	1.48243e-07	6.13206e-08	4.48605e-09	1.18524e-08	4.20566e-09	1.4985e-08	-3.44806e-08	-1.85094e-08	4.17532e-07	-1.34187e-08	-4.11758e-08
v0_CIT_MAL	VMAX	0.0393865	0.0324455	0.000569031	0.00100656	-0.0056372	0.00367067	-0.00244247	-0.00178663	-0.000321277	-0.000496881	-0.0028248	0	-0.00160271	0.00106761	-0.000460847	0.00606922	-0.00710539	0.00577206	0.00555189	0.0375427	-0.000548611	-0.000557585	0.00276632	0.0413493
k0_CIT_MAL_cit_cyt	KM	0.0326153	0.0268698	0.000470893	0.00083351	-0.00466841	0.00303461	-0.00202561	-0.00147927	-0.000265978	-0.000411289	-0.00233855	0	-0.00132699	0.00088341	-0.000382611	0.00502639	-0.00588309	0.00478026	0.00459925	0.0310896	-0.000454216	-0.000461421	0.00229132	0.0342396
ki_CIT_MAL_pep_cyt	KA	-0.0127613	-0.010519	-0.000183427	-0.000326106	0.0018275	-0.00117419	0.000800558	0.000578235	0.000103895	0.000160479	0.00091337	0	0.000518728	-0.000343928	0.00015231	-0.00196816	0.00229987	-0.00187171	-0.00180434	-0.0121673	0.000177514	0.000179738	-0.000898017	-0.0133941
k0_CIT_MAL_cit_mito	KM	-0.0367857	-0.0303306	-0.000527494	-0.000939997	0.00526929	-0.00336467	0.00231987	0.00166597	0.000299223	0.000461916	0.00263038	0	0.00149455	-0.000988779	0.000443017	-0.00567568	0.00662651	-0.00539743	-0.00520849	-0.0350779	0.000511384	0.000516896	-0.00259089	-0.0386053
ki_CIT_MAL_suc_mito	KA	0.00529717	0.00436544	7.62749e-05	0.000135368	-0.000758436	0.000489575	-0.000330985	-0.000240114	-4.3155e-05	-6.66875e-05	-0.000379404	0	-0.000215401	0.000143047	-6.2792e-05	0.000816727	-0.000954991	0.000776715	0.000748177	0.0050501	-7.37192e-05	-7.47402e-05	0.000372514	0.00556027
ki_CIT_MAL_isocit_mito	KA	0.0279822	0.0230541	0.000403818	0.000715103	-0.00400545	0.00260058	-0.00173966	-0.00126901	-0.000228156	-0.000352764	-0.00200599	0	-0.00113838	0.000757533	-0.000328847	0.00431271	-0.00504693	0.00410151	0.00394699	0.0266739	-0.000389647	-0.000395693	0.00196616	0.0293752
ki_CIT_MAL_pep_mito	KA	0.000125631	0.00010354	1.80805e-06	3.21044e-06	-1.79885e-05	1.15963e-05	-7.85881e-06	-5.69406e-06	-1.02329e-06	-1.5811e-06	-8.99635e-06	0	-5.10803e-06	3.39066e-06	-1.49217e-06	1.93716e-05	-2.26469e-05	1.84225e-05	1.77496e-05	0.000119774	-1.74813e-06	-1.77166e-06	8.83645e-06	0.000131867
n_CIT_MAL	KA	0.00794679	0.00654881	0.000114457	0.000203079	-0.00113777	0.000734935	-0.000496252	-0.000360238	-6.47473e-05	-0.000100061	-0.00056924	0	-0.000323161	0.000214662	-9.41062e-05	0.0012252	-0.00143275	0.00116518	0.00112224	0.00757604	-0.000110601	-0.000112154	0.000558791	0.0083416
ki_CIT_MAL_c16_coa_cyt	KA	0.00974718	0.0080323	0.000140413	0.000249089	-0.00139551	0.000901837	-0.000608439	-0.000441869	-7.94214e-05	-0.000122743	-0.000698254	0	-0.000396389	0.000263347	-0.000115348	0.00150273	-0.00175741	0.00142911	0.00137634	0.00929234	-0.000135664	-0.000137587	0.000685342	0.0102315
km_CIT_MAL_mal_cyt	KM	0.00281668	0.00232132	4.05479e-05	7.19794e-05	-0.000403297	0.000260164	-0.000176092	-0.00012767	-2.29449e-05	-3.54546e-05	-0.000201722	0	-0.00011453	7.60422e-05	-3.34203e-05	0.000434299	-0.000507777	0.000413021	0.000397888	0.00268534	-3.91965e-05	-3.9732e-05	0.000198096	0.00295655
km_CIT_MAL_mal_mito	KM	0.0264051	0.0217552	0.000380999	0.000674796	-0.00377976	0.00245306	-0.00164219	-0.00119744	-0.000215284	-0.00033285	-0.00189281	0	-0.00107418	0.000714712	-0.0003105	0.00406974	-0.00476233	0.00387044	0.00372487	0.0251707	-0.000367671	-0.000373333	0.00185545	0.0277193
vmax_CIT_LYS	VMAX	0.0622459	0.138275	-0.00368444	0.00594114	-0.0431124	-0.0360781	-0.0489666	-0.011239	-0.00224347	-0.00117279	-0.00640381	0	-0.00838904	-0.00765159	-0.0151979	0.0370362	-0.0862801	0.0349709	0.0800015	0.246811	-0.0041074	-0.0379417	0.0193123	0.280881
km_CIT_LYS_cit_cyt	KM	-0.00988523	-0.0213731	0.000561332	-0.000920608	0.00658591	0.00553796	0.00751042	0.0017181	0.000342856	0.0001803	0.000981552	0	0.00128545	0.00117009	0.00233166	-0.00569435	0.0132287	-0.00537497	-0.0124477	-0.0378773	0.000628064	0.00581455	-0.00297303	-0.0429839
km_cit_ki_hydroxycit_cit_lys	KA	0	0	0	0	0	0	0	0	0	0	0	0	0	0	0	0	0	0	0	0	0	0	0	0
km_CIT_LYS_coa_cyt	KM	-0.00362622	-0.00785767	0.000206613	-0.000338384	0.00242362	0.0020371	0.00276288	0.000632234	0.000126169	6.63181e-05	0.000361122	0	0.000472932	0.000430552	0.000857737	-0.00209442	0.00486675	-0.00197701	-0.00457371	-0.0139337	0.000231113	0.00213921	-0.00109337	-0.0158159
k0_CIT_LYS_atp_cyt	KM	-0.0232571	-0.0500526	0.0013113	-0.00215687	0.0153915	0.0129543	0.0175652	0.00401561	0.000801297	0.000421791	0.0022951	0	0.00300566	0.00273515	0.00545345	-0.0133226	0.030935	-0.0125746	-0.0291858	-0.0885907	0.001468	0.0135962	-0.00695753	-0.100484
ki_CIT_LYS_adp_cyt	KA	0.0200768	0.0438796	-0.0011591	0.00188812	-0.0135853	-0.0114005	-0.0154666	-0.00354321	-0.000707152	-0.000371013	-0.00202216	0	-0.00264843	-0.00241254	-0.00480123	0.0117161	-0.0272486	0.0110605	0.025486	0.0779892	-0.00129511	-0.011979	0.00611361	0.0886056
v0_ACC1	VMAX	0.0320749	0.0846818	-0.0248677	0.01005	-0.0114187	0.0125029	0.0666461	-0.008102	-0.00305344	-0.0042446	-0.00571512	0	-0.0107749	-0.00804075	0.00511311	0.0328708	-0.130685	0.0321486	-0.128801	0.44758	-0.00471654	-0.085106	0.0396458	0.464381
ka_ACC1_phospho_cit_cyt	KA	-0.00166104	-0.00391567	0.00108896	-0.000453832	0.000525512	-0.000564158	-0.00292381	0.000367746	0.00013619	0.000188873	0.000261739	0	0.000481687	0.000353234	-0.000221246	-0.00148325	0.00582912	-0.00144919	0.00557749	-0.019921	0.000211881	0.00378687	-0.00175733	-0.0205951
ki_ACC1_phospho_malcoa_cyt	KA	0.000332545	0.000788104	-0.000219778	9.14507e-05	-0.000105796	0.000113691	0.00059004	-7.40861e-05	-2.74607e-05	-3.8088e-05	-5.27058e-05	0	-9.71138e-05	-7.128e-05	4.46807e-05	0.000298896	-0.00117536	0.000292047	-0.00112629	0.00401719	-4.27075e-05	-0.000763661	0.000354448	0.00415388
km_ACC1_phospho_c16_coa_cyt	KA	0.00153611	0.00365237	-0.00102025	0.000424124	-0.000490372	0.000527296	0.00273892	-0.000343541	-0.000127405	-0.000176723	-0.000244332	0	-0.00045053	-0.000330863	0.000207496	0.00138623	-0.0054531	0.0013545	-0.00523021	0.0186391	-0.000198099	-0.00354329	0.00164478	0.0192754
km_ACC1_phospho_atp_cyt	KM	-0.0001779	-0.000421032	0.00011733	-4.88412e-05	5.65161e-05	-6.07177e-05	-0.000315003	3.95696e-05	1.46636e-05	2.03378e-05	2.81537e-05	0	5.18588e-05	3.80547e-05	-2.38489e-05	-0.00015963	0.000627621	-0.00015597	0.000601191	-0.00214506	2.28072e-05	0.000407769	-0.000189255	-0.00221794
km_ACC1_phospho_acoa_cyt	KM	-0.00120792	-0.00285093	0.000793345	-0.000330515	0.000382637	-0.000410867	-0.00213005	0.000267806	9.9198e-05	0.000137575	0.000190589	0	0.000350842	0.000257334	-0.000161206	-0.00108022	0.00424581	-0.00105543	0.0040639	-0.0145104	0.000154317	0.00275835	-0.00128009	-0.015002
km_ACC1_phospho_hco3_cyt	KM	-0.000228154	-0.000539893	0.000150443	-6.26276e-05	7.24706e-05	-7.78565e-05	-0.000403905	5.07393e-05	1.88024e-05	2.60781e-05	3.61014e-05	0	6.64962e-05	4.87947e-05	-3.05791e-05	-0.000204689	0.000804768	-0.000199996	0.000770849	-0.0027505	2.92448e-05	0.000522861	-0.00024267	-0.00284394
ka_ACC1_native_cit_cyt	KA	-0.00699523	-0.0162672	0.00449172	-0.0018796	0.00218175	-0.0023359	-0.0120628	0.00152399	0.000563112	0.000780713	0.00108597	0	0.00199229	0.00145759	-0.000911048	-0.00614255	0.0241023	-0.00600069	0.022973	-0.0823479	0.000876898	0.0156529	-0.00726042	-0.0850932
ki_ACC1_native_malcoa_cyt	KA	0.0046463	0.0111436	-0.00312665	0.0012965	-0.00149675	0.00161207	0.00839244	-0.00104976	-0.000389862	-0.000540877	-0.00074606	0	-0.00137837	-0.00101371	0.000636517	0.00423779	-0.0166864	0.00414114	-0.0160428	0.057045	-0.000605835	-0.0108446	0.00503554	0.05901
km_ACC1_native_atp_cyt	KM	-0.00255052	-0.00599853	0.00166619	-0.000694875	0.000804958	-0.000863754	-0.0044738	0.000563125	0.000208465	0.000289094	0.000400879	0	0.000737357	0.00054051	-0.000338421	-0.00227101	0.00892265	-0.00221881	0.00853188	-0.0304918	0.000324378	0.00579624	-0.00268958	-0.0315209
km_ACC1_native_acoa_cyt	KM	-0.0182141	-0.0412594	0.0112321	-0.00473849	0.00552643	-0.00588511	-0.030178	0.00384642	0.00141491	0.00196052	0.00274736	0	0.00500909	0.00364778	-0.00227051	-0.015483	0.0605626	-0.0151215	0.0572857	-0.206812	0.00220744	0.0393063	-0.018215	-0.213502
km_ACC1_native_hco3_cyt	KM	-0.003281	-0.00770192	0.00213722	-0.000891818	0.00103345	-0.00110853	-0.00573872	0.000722787	0.000267488	0.000370928	0.000514624	0	0.000946164	0.000693349	-0.000433993	-0.00291463	0.0114489	-0.00284758	0.0109417	-0.0391235	0.000416272	0.007437	-0.0034507	-0.0404412
v0_ACC2	VMAX	0.142662	0.147887	0.0198247	-0.00134145	-0.0362903	-0.0897859	-0.104304	-0.00885942	-0.000450447	0.000972459	-0.00868819	0	-0.0031756	0.00246172	-0.0212085	0.0492827	-0.0124561	0.0471059	0.00416365	-0.0128834	-0.0015412	0.0318201	-0.0085896	-0.00748438
ka_ACC2_cit_cyt	KA	-0.0107527	-0.0111441	-0.00148951	0.00010135	0.00273093	0.00680009	0.0078839	0.000663869	3.32513e-05	-7.44131e-05	0.000647811	0	0.000237616	-0.000178912	0.00160384	-0.00370885	0.000932588	-0.00354426	-0.000313578	0.000963389	0.00011496	-0.00239053	0.000641235	0.00055805
km_ACC2_phospho_atp_cyt	KM	-0.000502297	-0.000520589	-6.95949e-05	4.73369e-06	0.000127585	0.000317554	0.000368215	3.10237e-05	1.55545e-06	-3.47265e-06	3.02833e-05	0	1.11053e-05	-8.37811e-06	7.49045e-05	-0.000173271	4.35839e-05	-0.000165584	-1.46491e-05	4.50271e-05	5.37394e-06	-0.000111695	2.99735e-05	2.60873e-05
km_ACC2_phospho_acoa_cyt	KM	-0.0101181	-0.0104864	-0.00140162	9.53679e-05	0.00256976	0.00639862	0.00741851	0.000624702	3.12916e-05	-7.00169e-05	0.000609605	0	0.000223599	-0.000168378	0.00150916	-0.00348998	0.000877571	-0.0033351	-0.000295072	0.000906559	0.00010818	-0.00224948	0.000603413	0.000525137
ki_ACC2_phospho_malcoa_imm	KA	0.00151829	0.00157359	0.000210373	-1.43081e-05	-0.000385658	-0.000959811	-0.00111296	-9.37826e-05	-4.70296e-06	1.04947e-05	-9.15504e-05	0	-3.35711e-05	2.53368e-05	-0.000226404	0.000523758	-0.000131753	0.000500522	4.42803e-05	-0.000136117	-1.62461e-05	0.000337633	-9.06124e-05	-7.88652e-05
ka_ACC2_native_cit_cyt	KA	-0.0244692	-0.0253594	-0.00338862	0.000230685	0.00621371	0.0154811	0.0179454	0.00150993	7.55269e-05	-0.000169562	0.00147276	0	0.000540376	-0.000405801	0.00365082	-0.00843883	0.00212097	-0.00806416	-0.000713538	0.00219077	0.000261364	-0.00543839	0.00145796	0.00126869
km_ACC2_native_atp_cyt	KM	-0.00387332	-0.00401436	-0.000536625	3.65044e-05	0.0009838	0.00244899	0.00283957	0.0002392	1.19889e-05	-2.67871e-05	0.000233466	0	8.56215e-05	-6.45536e-05	0.000577646	-0.00133609	0.000336036	-0.00127681	-0.000112961	0.000347153	4.14301e-05	-0.000861239	0.000231084	0.000201117
km_ACC2_native_acoa_cyt	KM	-0.0785166	-0.0813667	-0.0108613	0.000740839	0.0199274	0.0497596	0.0576405	0.00483516	0.000240575	-0.000546923	0.00470791	0	0.00172954	-0.0012853	0.0117282	-0.0270639	0.00678983	-0.0258604	-0.00228897	0.00701021	0.000835593	-0.0174307	0.00466254	0.0040555
ki_ACC2_native_malcoa_imm	KA	0.0117239	0.0121511	0.0016248	-0.000110466	-0.00297828	-0.00740908	-0.00859244	-0.000724449	-3.63656e-05	8.09574e-05	-0.000707439	0	-0.000259354	0.000196123	-0.00174786	0.00404475	-0.00101782	0.00386537	0.00034194	-0.00105162	-0.000125535	0.0026077	-0.000700136	-0.000609419
vmax_MDC2	VMAX	-0.141873	-0.146637	-0.0193592	0.00138714	0.0357234	0.088897	0.103357	0.00860566	0.000418215	-0.000972142	0.00859823	0	0.00311506	-0.00249652	0.0209913	-0.0485455	0.0112908	-0.0463819	-0.00420701	0.0122532	0.00146196	-0.0320948	0.00813524	0.0070051
km_MDC2_malcoa_imm	KM	0.13981	0.144553	0.0191804	-0.0013623	-0.0352978	-0.0867997	-0.101302	-0.00856759	-0.000428233	0.000930852	-0.00864128	0	-0.0031105	0.00262148	-0.0205544	0.0479627	-0.0112475	0.0458434	0.00415311	-0.0122455	-0.00146748	0.0318303	-0.00815302	-0.00703943
vmax_FAS_c4	VMAX	-0.00377322	0.00304309	-0.00349926	0.00113607	-0.00146621	0.00317019	0.0103744	-0.000511508	-0.000303741	-0.000460369	-0.000217689	0	-0.00100614	-0.00103311	0.00150027	0.000854372	-0.0127511	0.000942671	-0.0225983	0.0494326	-0.000436499	-0.010213	0.00462828	0.0494994
km_FAS_c4_acoa_cyt	KM	0.00130466	-0.00159466	0.00148348	-0.000492948	0.000632436	-0.00130499	-0.0043685	0.000238372	0.00013304	0.000199797	0.000111931	0	0.000443718	0.000441414	-0.000612348	-0.000481063	0.00559517	-0.000512386	0.0094194	-0.0214241	0.000192988	0.00439637	-0.00199456	-0.0215076
km_FAS_c4_malcoa_cyt	KM	0.00276988	-0.00394748	0.0034334	-0.00115057	0.00147339	-0.00298835	-0.0100861	0.00056981	0.000311505	0.000466314	0.000275583	0	0.00104139	0.00102449	-0.00139754	-0.00121277	0.0131088	-0.00128015	0.0216662	-0.0499789	0.000453349	0.0102316	-0.00464359	-0.0502164
km_FAS_c4_nadph_cyt	KM	9.98673e-05	-0.000109287	0.000107105	-3.53714e-05	4.54466e-05	-9.49557e-05	-0.000315964	1.67974e-05	9.52343e-06	1.43363e-05	7.70465e-06	0	3.17067e-05	3.18039e-05	-4.4662e-05	-3.24608e-05	0.000400334	-3.4839e-05	0.000683141	-0.00153782	1.37811e-05	0.00031613	-0.000143382	-0.00154281
vmax_FAS_c6	VMAX	0.000336181	0.000354253	-8.20726e-07	1.21076e-05	-8.2425e-06	-5.00823e-05	-3.40997e-05	-2.49598e-05	-5.03601e-06	-5.54384e-06	-2.31825e-05	0	-2.03308e-05	-4.01563e-06	-2.90771e-05	0.000145786	-0.000224846	0.000138455	0.000167427	0.00055185	-9.14993e-06	-7.45115e-05	3.88497e-05	0.000631002
km_FAS_c6_c4_coa_cyt	KM	-0.000343384	-0.000361819	8.37352e-07	-1.23662e-05	8.41145e-06	5.11489e-05	3.48223e-05	2.54916e-05	5.14328e-06	5.66217e-06	2.3677e-05	0	2.07642e-05	4.10055e-06	2.96961e-05	-0.000148898	0.000229641	-0.000141411	-0.000171004	-0.000563616	9.34489e-06	7.60991e-05	-3.96782e-05	-0.000644448
km_FAS_c6_malcoa_cyt	KM	-0.000335468	-0.000353479	8.18053e-07	-1.20812e-05	8.21764e-06	4.99698e-05	3.40196e-05	2.4904e-05	5.02473e-06	5.53166e-06	2.31312e-05	0	2.02856e-05	4.00601e-06	2.90116e-05	-0.000145466	0.000224347	-0.000138151	-0.000167062	-0.000550625	9.12949e-06	7.4345e-05	-3.87636e-05	-0.000629593
km_FAS_c6_nadph_cyt	KM	-1.60264e-07	-1.68903e-07	3.88563e-10	-5.77332e-09	3.93479e-09	2.4069e-08	1.64201e-08	1.19037e-08	2.40177e-09	2.64016e-09	1.10237e-08	0	9.69045e-09	1.95081e-09	1.39269e-08	-6.95202e-08	1.07244e-07	-6.60242e-08	-7.98345e-08	-2.63164e-07	4.37172e-09	3.55737e-08	-1.85196e-08	-3.00906e-07
vmax_FAS_c8	VMAX	0.00190426	0.00200692	-4.6612e-06	6.85916e-05	-4.67866e-05	-0.000283765	-0.000193255	-0.00014142	-2.85339e-05	-3.14083e-05	-0.000131344	0	-0.00011519	-2.27599e-05	-0.000164754	0.000825924	-0.0012739	0.000784393	0.000948509	0.00312662	-5.18425e-05	-0.000422174	0.000220108	0.00357518
km_FAS_c8_c6_coa_cyt	KM	-0.00194664	-0.00205085	4.73389e-06	-7.00943e-05	4.75824e-05	0.000289879	0.000197302	0.000144473	2.9149e-05	3.20928e-05	0.000134195	0	0.000117683	2.32316e-05	0.000168294	-0.000843963	0.00130153	-0.00080152	-0.000969282	-0.00319438	5.2962e-05	0.000431291	-0.000224886	-0.0036524
km_FAS_c8_malcoa_cyt	KM	-0.00190174	-0.00200355	4.62505e-06	-6.84778e-05	4.64877e-05	0.000283195	0.000192754	0.000141141	2.84769e-05	3.13528e-05	0.0001311	0	0.000114969	2.26962e-05	0.000164414	-0.000824501	0.00127152	-0.000783036	-0.00094693	-0.00312073	5.17408e-05	0.000421346	-0.0002197	-0.00356819
km_FAS_c8_nadph_cyt	KM	-9.08447e-07	-9.57273e-07	2.21593e-09	-3.27177e-08	2.22668e-08	1.35374e-07	9.21758e-08	6.74469e-08	1.36085e-08	1.49818e-08	6.26359e-08	0	5.49369e-08	1.08569e-08	7.85824e-08	-3.93952e-07	6.07594e-07	-3.74141e-07	-4.52434e-07	-1.49123e-06	2.47274e-08	2.01356e-07	-1.04978e-07	-1.7051e-06
vmax_FAS_c10	VMAX	0.00349906	0.00368825	-8.58831e-06	0.000126054	-8.61527e-05	-0.000521566	-0.000355293	-0.000259928	-5.24456e-05	-5.7723e-05	-0.000241396	0	-0.000211712	-4.1847e-05	-0.000302829	0.00151788	-0.00234131	0.00144156	0.00174312	0.00574648	-9.52853e-05	-0.000775946	0.000404536	0.00657108
km_FAS_c10_c8_coa_cyt	KM	-0.00357989	-0.00377094	8.68159e-06	-0.000128885	8.73132e-05	0.000532933	0.000362643	0.000265612	5.35896e-05	5.90078e-05	0.000246729	0	0.000216365	4.26959e-05	0.000309396	-0.00155179	0.00239297	-0.00147374	-0.00178226	-0.00587308	9.73709e-05	0.000792929	-0.000413472	-0.00671497
km_FAS_c10_malcoa_cyt	KM	-0.00349728	-0.00368394	8.48244e-06	-0.000125912	8.53076e-05	0.000520642	0.000354284	0.000259486	5.23536e-05	5.76466e-05	0.000241037	0	0.000211374	4.1712e-05	0.000302261	-0.00151599	0.00233778	-0.00143975	-0.00174114	-0.00573761	9.51251e-05	0.000774641	-0.000403935	-0.00656009
km_FAS_c10_nadph_cyt	KM	-1.67001e-06	-1.75971e-06	4.08868e-09	-6.01431e-08	4.092e-08	2.48756e-07	1.69356e-07	1.23979e-07	2.50162e-08	2.75372e-08	1.15175e-07	0	1.00997e-07	1.99378e-08	1.44474e-07	-7.24166e-07	1.11685e-06	-6.87749e-07	-8.31681e-07	-2.74117e-06	4.5442e-08	3.70047e-07	-1.92996e-07	-3.13432e-06
vmax_FAS_c12	VMAX	0.00140037	0.0014758	-3.42493e-06	5.04392e-05	-3.43832e-05	-0.000208659	-0.000142094	-0.00010399	-2.09817e-05	-2.30959e-05	-9.6582e-05	0	-8.47027e-05	-1.67341e-05	-0.000121147	0.000607343	-0.000936746	0.000576803	0.000697491	0.00229911	-3.81212e-05	-0.000310436	0.000161854	0.00262893
km_FAS_c12_c10_coa_cyt	KM	-0.00143117	-0.00150785	3.48344e-06	-5.15354e-05	3.50066e-05	0.000213138	0.000145081	0.000106225	2.14322e-05	2.3596e-05	9.86665e-05	0	8.6527e-05	1.70832e-05	0.000123742	-0.000620513	0.000956955	-0.000589307	-0.000712646	-0.00234868	3.89409e-05	0.000317111	-0.000165347	-0.00268546
km_FAS_c12_malcoa_cyt	KM	-0.00139816	-0.00147308	3.40331e-06	-5.03472e-05	3.42008e-05	0.000208224	0.000141737	0.000103776	2.09381e-05	2.30519e-05	9.63917e-05	0	8.45322e-05	1.66895e-05	0.000120889	-0.000606206	0.000934892	-0.00057572	-0.000696215	-0.00229453	3.80431e-05	0.0003098	-0.000161535	-0.00262355
km_FAS_c12_nadph_cyt	KM	-6.67961e-07	-7.0387e-07	1.63166e-09	-2.40563e-08	1.63699e-08	9.93891e-08	6.7649e-08	4.95907e-08	1.00062e-08	1.10222e-08	4.6078e-08	0	4.03974e-08	7.94972e-09	5.77279e-08	-2.89666e-07	4.46741e-07	-2.75099e-07	-3.32672e-07	-1.09646e-06	1.81757e-08	1.48012e-07	-7.7192e-08	-1.25372e-06
vmax_FAS_c14	VMAX	0.00140037	0.0014758	-3.42493e-06	5.04392e-05	-3.43832e-05	-0.000208659	-0.000142094	-0.00010399	-2.09817e-05	-2.30959e-05	-9.6582e-05	0	-8.47027e-05	-1.67341e-05	-0.000121147	0.000607343	-0.000936746	0.000576803	0.000697492	0.00229911	-3.81212e-05	-0.000310436	0.000161854	0.00262893
km_FAS_c14_c12_coa_cyt	KM	-0.00143117	-0.00150785	3.48343e-06	-5.15354e-05	3.50065e-05	0.000213138	0.000145081	0.000106225	2.14322e-05	2.3596e-05	9.86664e-05	0	8.6527e-05	1.70832e-05	0.000123742	-0.000620512	0.000956954	-0.000589307	-0.000712646	-0.00234868	3.89408e-05	0.000317111	-0.000165347	-0.00268546
km_FAS_c14_malcoa_cyt	KM	-0.00139816	-0.00147308	3.40331e-06	-5.03472e-05	3.42008e-05	0.000208224	0.000141737	0.000103776	2.09381e-05	2.30519e-05	9.63917e-05	0	8.45322e-05	1.66895e-05	0.000120889	-0.000606206	0.000934892	-0.00057572	-0.000696215	-0.00229453	3.80431e-05	0.0003098	-0.000161535	-0.00262355
km_FAS_c14_nadph_cyt	KM	-6.68009e-07	-7.03879e-07	1.64126e-09	-2.40571e-08	1.63648e-08	9.94931e-08	6.77319e-08	4.95901e-08	1.00067e-08	1.10136e-08	4.6078e-08	0	4.04016e-08	7.97319e-09	5.78045e-08	-2.89661e-07	4.46725e-07	-2.75095e-07	-3.3267e-07	-1.09644e-06	1.81728e-08	1.47994e-07	-7.72048e-08	-1.2537e-06
vmax_FAS_c16	VMAX	0.00140037	0.0014758	-3.42493e-06	5.04392e-05	-3.43832e-05	-0.000208659	-0.000142094	-0.00010399	-2.09817e-05	-2.30959e-05	-9.6582e-05	0	-8.47027e-05	-1.67341e-05	-0.000121147	0.000607343	-0.000936746	0.000576803	0.000697491	0.00229911	-3.81212e-05	-0.000310436	0.000161854	0.00262893
km_FAS_c16_c14_coa_cyt	KM	-0.00143117	-0.00150785	3.4834e-06	-5.15354e-05	3.50065e-05	0.000213138	0.000145081	0.000106225	2.14322e-05	2.3596e-05	9.86665e-05	0	8.6527e-05	1.70832e-05	0.000123742	-0.000620512	0.000956954	-0.000589307	-0.000712646	-0.00234868	3.89408e-05	0.000317111	-0.000165347	-0.00268546
km_FAS_c16_malcoa_cyt	KM	-0.00139816	-0.00147308	3.40327e-06	-5.03472e-05	3.42008e-05	0.000208224	0.000141737	0.000103776	2.09381e-05	2.30519e-05	9.63918e-05	0	8.45322e-05	1.66895e-05	0.000120889	-0.000606206	0.000934892	-0.00057572	-0.000696215	-0.00229453	3.80431e-05	0.0003098	-0.000161535	-0.00262355
km_FAS_c16_nadph_cyt	KM	-6.67957e-07	-7.03863e-07	1.6396e-09	-2.40573e-08	1.63704e-08	9.96308e-08	6.78451e-08	4.95928e-08	1.00073e-08	1.10119e-08	4.60511e-08	0	4.03983e-08	8.00359e-09	5.78425e-08	-2.89666e-07	4.46752e-07	-2.75099e-07	-3.32671e-07	-1.09647e-06	1.81783e-08	1.4805e-07	-7.72011e-08	-1.25373e-06
vmax_GlycT	VMAX	0	0	0	0	0	0	0	0	0	0	0	0	0	0	0	0	0	0	0	0	0	0	0	0
km_GlycT_glyc_ext	KM	0	0	0	0	0	0	0	0	0	0	0	0	0	0	0	0	0	0	0	0	0	0	0	0
km_GlycT_glyc_cyt	KM	0	0	0	0	0	0	0	0	0	0	0	0	0	0	0	0	0	0	0	0	0	0	0	0
vmax_GlycK	VMAX	0	0	0	0	0	0	0	0	0	0	0	0	0	0	0	0	0	0	0	0	0	0	0	0
km_GlycK_glyc_cyt	KM	0	0	0	0	0	0	0	0	0	0	0	0	0	0	0	0	0	0	0	0	0	0	0	0
ki_GlycK_g3p_cyt	KA	0	0	0	0	0	0	0	0	0	0	0	0	0	0	0	0	0	0	0	0	0	0	0	0
km_GlycK_atp_cyt	KM	0	0	0	0	0	0	0	0	0	0	0	0	0	0	0	0	0	0	0	0	0	0	0	0
vmax_GPAT	VMAX	0	0	0	0	0	0	0	0	0	0	0	0	0	0	0	0	0	0	0	0	0	0	0	0
km_GPAT_g3p_cyt	KM	0	0	0	0	0	0	0	0	0	0	0	0	0	0	0	0	0	0	0	0	0	0	0	0
km_GPAT_c16_coa_cyt	KM	0	0	0	0	0	0	0	0	0	0	0	0	0	0	0	0	0	0	0	0	0	0	0	0
vmax_AGPAT	VMAX	0	0	0	0	0	0	0	0	0	0	0	0	0	0	0	0	0	0	0	0	0	0	0	0
km_AGPAT_lpa_er	KM	0	0	0	0	0	0	0	0	0	0	0	0	0	0	0	0	0	0	0	0	0	0	0	0
km_AGPAT_c16_coa_cyt	KM	0	0	0	0	0	0	0	0	0	0	0	0	0	0	0	0	0	0	0	0	0	0	0	0
vmax_PAP	VMAX	0	0	0	0	0	0	0	0	0	0	0	0	0	0	0	0	0	0	0	0	0	0	0	0
km_PAP_pa_er	KM	0	0	0	0	0	0	0	0	0	0	0	0	0	0	0	0	0	0	0	0	0	0	0	0
n_PAP_pa_er	N	0	0	0	0	0	0	0	0	0	0	0	0	0	0	0	0	0	0	0	0	0	0	0	0
vmax_DGAT	VMAX	0	0	0	0	0	0	0	0	0	0	0	0	0	0	0	0	0	0	0	0	0	0	0	0
km_DGAT_dag_er	KM	0	0	0	0	0	0	0	0	0	0	0	0	0	0	0	0	0	0	0	0	0	0	0	0
km_DGAT_c16_coa_cyt	KM	0	0	0	0	0	0	0	0	0	0	0	0	0	0	0	0	0	0	0	0	0	0	0	0
vmax_NH3T	VMAX	-0.0857807	0.0286471	0.0137964	0.00377581	0.00586784	0.0861892	0.0267231	-0.00392631	0.864027	0.320086	-0.0724313	0	-0.00438195	0.370543	0.0202304	-0.00865308	-0.0424694	-0.00827477	0.000324668	-0.0135694	-0.00190586	-0.00995003	-0.0139067	-0.00944089
km_NH3T_nh3_ext	KM	0.0767661	-0.0242022	-0.0125943	-0.00332222	-0.00513038	-0.0754676	-0.0232084	0.00340626	-0.76945	-0.287292	0.0677034	0	0.0035731	-0.330348	-0.0176098	0.00758246	0.0378015	0.0072516	-0.000312622	0.0118788	0.00167238	0.00891284	0.0129012	0.00822806
vmax_NH3T_dif	VMAX	0.00936921	0.0374361	-0.0120932	0.00244204	0.0041677	0.0188133	0.0182938	-0.00264729	0.0863034	-0.163556	0.166862	0	-0.0146067	0.157482	0.0173579	-0.00587022	-0.0159804	-0.00559542	-0.00305192	-0.010434	-0.00132646	-0.0152279	0.0188744	-0.00998611
vmax_GLNT_mito	VMAX	-0.00191174	0.0042832	-0.00363542	0.000899159	0.00148846	0.00111463	0.00496358	-0.000772371	-0.00201496	-0.0567595	0.0512158	0	-0.00389351	0.0325187	0.00425087	-0.002204	-0.0075861	-0.00209903	-0.00147405	-0.00387729	-0.000462518	-0.00902159	0.00492821	-0.0037159
km_GLNT_mito_gln_cyt	KM	-0.00112141	0.00251908	-0.0021382	0.000529019	0.00087554	0.000655514	0.00291955	-0.000454264	-0.00118447	-0.0333826	0.0301205	0	-0.00228956	0.0191289	0.00250123	-0.0012964	-0.00446231	-0.00123466	-0.000866967	-0.00228065	-0.000272059	-0.00530729	0.00289851	-0.00218578
vmax_GLNASE_bound	VMAX	-0.000204935	0.000461759	-0.000391965	9.70136e-05	0.000160519	0.00012014	0.000535227	-8.32707e-05	-0.000216991	-0.00611933	0.00552102	0	-0.000419618	0.00350718	0.000458727	-0.00023767	-0.000818112	-0.000226353	-0.000158926	-0.000418118	-4.98779e-05	-0.000973155	0.000531329	-0.000400738
km_GLNASE_bound_gln_mito	KM	0.000336959	-0.000760626	0.000645679	-0.000159845	-0.000264439	-0.000197896	-0.000881715	0.000137168	0.00035731	0.0100801	-0.00909419	0	0.00069114	-0.0057779	-0.000755876	0.000391531	0.00134777	0.000372889	0.000261794	0.000688799	8.21685e-05	0.00160331	-0.00087524	0.00066018
n_GLNASE_bound_gln_mito	KM	7.78346e-05	-0.000175549	0.000149017	-3.68869e-05	-6.10282e-05	-4.5679e-05	-0.000203492	3.16575e-05	8.24791e-05	0.00232642	-0.00209892	0	0.000159519	-0.00133343	-0.000174428	9.03597e-05	0.000311041	8.60571e-05	6.04201e-05	0.000158964	1.89633e-05	0.000370003	-0.000201999	0.000152358
vmax_GLNASE_free	VMAX	-2.18495e-05	4.92637e-05	-4.18176e-05	1.03509e-05	1.71257e-05	1.28189e-05	5.71043e-05	-8.88388e-06	-2.31472e-05	-0.000652851	0.000589012	0	-4.47659e-05	0.000374185	4.89463e-05	-2.53568e-05	-8.72844e-05	-2.41494e-05	-1.69553e-05	-4.46086e-05	-5.32148e-06	-0.000103829	5.66857e-05	-4.27547e-05
km_GLNASE_free_gln_mito	KM	1.83754e-05	-4.14361e-05	3.51732e-05	-8.70641e-06	-1.44047e-05	-1.0782e-05	-4.80311e-05	7.47233e-06	1.94688e-05	0.00054912	-0.000495423	0	3.76527e-05	-0.000314733	-4.11701e-05	2.1328e-05	7.34164e-05	2.03124e-05	1.42613e-05	3.7521e-05	4.476e-06	8.73327e-05	-4.76789e-05	3.59616e-05
v0_GDH_nad	VMAX	0.0583734	0.120108	-0.0201775	0.00277315	0.00481554	0.0659421	0.0335153	-0.00512237	0.0232647	-0.00344927	0.124936	0	-0.019078	-0.154998	0.0130187	-0.0058748	0.00798233	-0.00561526	-0.000275847	-0.00961448	-0.00112059	0.0130743	0.0376664	-0.00897124
ki_GDH_nad_c16_coa_mito	KA	0.000395057	0.000812841	-0.000136517	1.87831e-05	3.2558e-05	0.000446169	0.000226716	-3.46176e-05	0.000158025	-2.22288e-05	0.000844949	0	-0.00012855	-0.0010487	8.82729e-05	-3.97047e-05	5.4196e-05	-3.79519e-05	-1.80025e-06	-6.49638e-05	-7.55708e-06	8.88644e-05	0.000254702	-6.06015e-05
ki_GDH_nad_mal_mito	KA	0.00514673	0.0105896	-0.00177856	0.000244687	0.000424195	0.00581273	0.00295373	-0.000451045	0.00205811	-0.000290787	0.0110085	0	-0.00167532	-0.0136626	0.00114983	-0.000517325	0.00070587	-0.000494485	-2.35248e-05	-0.000846449	-9.84812e-05	0.0011573	0.00331845	-0.000789628
k0_GDH_nad_glu_mito	KM	0.0025219	0.00518888	-0.000871481	0.000119901	0.000207846	0.00284821	0.0014473	-0.000220998	0.00100864	-0.000142162	0.00539399	0	-0.000820746	-0.00669459	0.000563463	-0.000253473	0.000345927	-0.000242283	-1.15078e-05	-0.00041473	-4.8248e-05	0.000567188	0.00162598	-0.000386885
ki_GDH_nad_akg_mito	KA	-0.00164699	-0.00338874	0.000569132	-7.8309e-05	-0.00013573	-0.00186006	-0.000945161	0.000144314	-0.000658892	9.25078e-05	-0.00352251	0	0.000535841	0.004372	-0.000368034	0.000165521	-0.000225969	0.000158214	7.49547e-06	0.000270819	3.15016e-05	-0.000370532	-0.00106182	0.000252631
ki_GDH_nad_nh3_mito	KA	-5.13849e-05	-0.000105726	1.77566e-05	-2.44313e-06	-4.23479e-06	-5.80329e-05	-2.94886e-05	4.50265e-06	-2.05549e-05	2.89017e-06	-0.000109902	0	1.67199e-05	0.000136404	-1.14817e-05	5.16433e-06	-7.04944e-06	4.93635e-06	2.34094e-07	8.44974e-06	9.82921e-07	-1.1559e-05	-3.31289e-05	7.88233e-06
k0_GDH_nad_nad_mito	KM	2.86244e-05	5.88955e-05	-9.89146e-06	1.36096e-06	2.35902e-06	3.23278e-05	1.6427e-05	-2.50824e-06	1.14502e-05	-1.61011e-06	6.12216e-05	0	-9.31397e-06	-7.59849e-05	6.39604e-06	-2.87683e-06	3.92692e-06	-2.74983e-06	-1.30407e-07	-4.70698e-06	-5.47546e-07	6.43895e-06	1.84547e-05	-4.3909e-06
ki_GDH_nad_nadh_mito	KA	-2.41008e-05	-4.95881e-05	8.32831e-06	-1.14589e-06	-1.98622e-06	-2.72187e-05	-1.38308e-05	2.11186e-06	-9.64072e-06	1.35559e-06	-5.15467e-05	0	7.84204e-06	6.39769e-05	-5.38516e-06	2.4222e-06	-3.30634e-06	2.31527e-06	1.098e-07	3.96313e-06	4.61019e-07	-5.4214e-06	-1.55383e-05	3.697e-06
km_GDH_nad_akg_mito	KM	0.0519065	0.106802	-0.0179416	0.00246616	0.00428159	0.0586352	0.0298008	-0.00455418	0.0206958	-0.00305085	0.111087	0	-0.0169562	-0.137823	0.0115788	-0.00522318	0.00710055	-0.00499244	-0.000244315	-0.00854783	-0.000996058	0.0116314	0.0334904	-0.00797572
km_GDH_nad_nadh_mito	KM	0.0301216	0.0619769	-0.0104105	0.00143155	0.0024837	0.0340231	0.0172905	-0.0026414	0.0120263	-0.00173851	0.0644473	0	-0.00982353	-0.0799707	0.006724	-0.00302947	0.00412544	-0.00289568	-0.000139872	-0.00495736	-0.00057725	0.00676067	0.0194285	-0.0046251
km_GDH_nad_nh3_mito	KM	0.000173457	0.000356893	-5.994e-05	8.24709e-06	1.42952e-05	0.000195899	9.95435e-05	-1.51994e-05	6.93847e-05	-9.7581e-06	0.00037099	0	-5.64411e-05	-0.000460451	3.87582e-05	-1.7433e-05	2.37961e-05	-1.66634e-05	-7.90319e-07	-2.85234e-05	-3.31803e-06	3.90182e-05	0.000111831	-2.6608e-05
vmax_ARGT	VMAX	6.18142e-11	2.01601e-11	-1.44079e-11	4.7865e-13	1.02572e-11	1.09345e-10	9.94569e-11	3.27053e-12	-5.84614e-13	1.47306e-12	-3.48793e-11	0	-9.58967e-12	2.15276e-11	-7.75244e-12	-6.39216e-12	4.02707e-11	-6.09735e-12	4.2356e-12	-3.86643e-11	1.28464e-11	7.91729e-11	1.98753e-11	-4.03936e-11
km_ARGT_arg_cyt	KM	9.43521e-12	1.44126e-12	-2.14539e-12	-2.61826e-13	2.95018e-12	9.04819e-11	7.69089e-11	1.62827e-12	1.32678e-13	-2.21535e-12	-1.55031e-11	0	-2.11666e-12	1.90048e-11	2.73505e-11	-3.64586e-12	1.66136e-11	-3.50511e-12	-5.79076e-13	-1.92026e-11	4.47572e-12	2.94877e-11	2.79703e-12	-2.0783e-11
km_ARGT_arg_mito	KM	2.90314e-11	8.98375e-12	3.27432e-12	6.25927e-13	-1.59053e-12	-1.12787e-10	-9.66577e-11	-1.73776e-12	2.69503e-13	6.14582e-12	1.69882e-11	0	2.63658e-12	-2.59446e-11	-3.86686e-11	1.82591e-12	-1.12192e-11	1.87535e-12	-2.54642e-12	1.26627e-11	-5.23114e-12	-3.38774e-11	-3.06532e-12	1.2632e-11
v0_AGLU_syn	VMAX	-0.0793078	-0.0791491	0.029106	-0.00274147	-0.00432504	-0.187635	-0.118685	0.00363927	0.00491454	-0.0547713	-0.0824776	0	0.0150187	0.230917	0.626319	0.00517103	-0.0129411	0.00494032	0.000688111	0.00668777	0.000659815	-0.0126131	-0.0442239	0.00639312
ki_AGLU_syn_val_coa_mito_vmax	KA	1.10092e-11	5.80012e-12	3.72849e-12	1.51368e-13	3.07845e-13	6.78411e-11	5.86069e-11	-4.68216e-13	5.43152e-13	-1.23101e-12	-3.12711e-12	0	1.51817e-12	9.36619e-12	4.03663e-11	-3.57437e-13	5.22127e-12	-4.09302e-13	-1.5147e-12	-3.92558e-13	1.1615e-12	-1.58957e-11	-3.9658e-12	-9.03608e-13
n_AGLU_syn_vmax	KA	0.0138276	0.0140302	-0.00505902	0.000477576	0.000756709	0.032497	0.0204955	-0.000641998	-0.000864788	0.00958994	0.0144326	0	-0.00264432	-0.0404523	-0.107288	-0.000904285	0.00227169	-0.000863942	-0.000116354	-0.00117562	-0.000116283	0.00223153	0.0077205	-0.00112331
ka_AGLU_syn_arg_mito_vmax	KA	0.00354012	0.00358556	-0.00129564	0.00012228	0.000193658	0.00832593	0.00525278	-0.000164154	-0.000221178	0.00245407	0.00369355	0	-0.000676267	-0.0103512	-0.0275211	-0.000231438	0.000581165	-0.000221113	-2.98895e-05	-0.000300713	-2.97355e-05	0.00057041	0.00197631	-0.000287347
k0_AGLU_syn_glu_mito	KM	0.00652833	0.00661557	-0.00238905	0.000225489	0.000357163	0.0153505	0.00968365	-0.000302827	-0.000407993	0.00452615	0.00681205	0	-0.00124749	-0.0190914	-0.0507229	-0.000426834	0.00107195	-0.000407792	-5.50651e-05	-0.000554687	-5.48538e-05	0.00105237	0.00364465	-0.000530025
ki_AGLU_syn_acglu_mito_glu	KA	-0.00276605	-0.00279847	0.00101255	-9.55482e-05	-0.000151278	-0.00650835	-0.00410688	0.00012816	0.000172709	-0.00191693	-0.00288523	0	0.000528049	0.00808526	0.0215291	0.000180796	-0.000453884	0.00017273	2.34024e-05	0.000234832	2.32168e-05	-0.000445253	-0.00154404	0.000224401
k0_AGLU_syn_acoa_mito	KM	0.071909	0.0736939	-0.0262589	0.00248224	0.00394351	0.168301	0.105954	-0.0033625	-0.00452283	0.0499997	0.0752212	0	-0.0138347	-0.210977	-0.551865	-0.00471125	0.0118622	-0.00450106	-0.000593685	-0.00614412	-0.000608718	0.011707	0.0401815	-0.00586913
ki_AGLU_syn_acglu_mito_acoa	KA	-0.0354406	-0.0356496	0.0129876	-0.0012246	-0.00193593	-0.0835849	-0.0527975	0.00163537	0.00220575	-0.0245249	-0.0369208	0	0.00674259	0.103423	0.27756	0.00231407	-0.00580175	0.00221083	0.000303087	0.00300024	0.000296355	-0.00567592	-0.0197745	0.00286743
ki_AGLU_syn_val_coa_mito	KA	1.10092e-11	5.80012e-12	3.72849e-12	1.51368e-13	3.07845e-13	6.78411e-11	5.86069e-11	-4.68216e-13	5.43152e-13	-1.23101e-12	-3.12711e-12	0	1.51817e-12	9.36619e-12	4.03663e-11	-3.57437e-13	5.22127e-12	-4.09302e-13	-1.5147e-12	-3.92558e-13	1.1615e-12	-1.58957e-11	-3.9658e-12	-9.03608e-13
vmax_AGLU_T	VMAX	0.00156385	0.00406347	-0.000382803	5.76426e-05	0.000106588	0.000323029	-0.000280231	-0.000153433	-0.000152496	0.00159791	0.00227649	0	-0.000476852	-0.00666027	0.0087234	-0.000119344	0.000450543	-0.000114346	4.31242e-05	-0.000206251	-2.38628e-05	0.000686201	0.000904803	-0.000186475
vmax_AGLU_hyd	VMAX	0.0557859	0.144785	-0.0136779	0.00205568	0.00380641	0.0118991	-0.00970924	-0.00547747	-0.00546127	0.0569891	0.0811664	0	-0.0170724	-0.23765	0.309391	-0.004265	0.0160543	-0.00408622	0.001527	-0.00737549	-0.000854723	0.0244325	0.0323083	-0.00667247
km_AGLU_hyd_acglu_cyt	KM	-0.0540431	-0.140593	0.0132059	-0.00199251	-0.00367919	-0.0107843	0.00997388	0.00529813	0.00524869	-0.0552321	-0.0787106	0	0.0164174	0.230101	-0.303264	0.00411647	-0.0155874	0.00394421	-0.00150165	0.0071093	0.000821157	-0.0237593	-0.0312358	0.00642342
vmax_GLUT_mito	VMAX	-7.43178e-07	5.37429e-06	2.48597e-06	-3.38858e-07	-5.82145e-07	4.26549e-06	-1.28617e-06	1.62246e-07	1.45341e-06	9.77013e-07	9.49892e-06	0	-1.13305e-06	-1.37804e-05	-1.15483e-05	8.51566e-07	2.76177e-06	8.10239e-07	7.09222e-07	1.57244e-06	1.55198e-07	3.88177e-06	-2.48296e-06	1.59199e-06
km_GLUT_mito_glu_cyt	KM	-9.2482e-09	6.72033e-08	3.10754e-08	-4.23559e-09	-7.27448e-09	5.33508e-08	-1.60547e-08	2.02846e-09	1.81695e-08	1.22153e-08	1.18739e-07	0	-1.41666e-08	-1.72267e-07	-1.44367e-07	1.0646e-08	3.45341e-08	1.01293e-08	8.86866e-09	1.9656e-08	1.94251e-09	4.85411e-08	-3.10353e-08	1.99006e-08
km_GLUT_mito_glu_mito	KM	-7.25082e-07	5.24331e-06	2.42537e-06	-3.30602e-07	-5.67943e-07	4.16191e-06	-1.25451e-06	1.583e-07	1.41799e-06	9.53192e-07	9.26736e-06	0	-1.10545e-06	-1.34445e-05	-1.12668e-05	8.30798e-07	2.69454e-06	7.90479e-07	6.91944e-07	1.53403e-06	1.51443e-07	3.78733e-06	-2.42242e-06	1.5531e-06
vmax_ACOA_syn	VMAX	-0.000329354	-0.00125067	0.000409261	1.11997e-05	-0.000441698	0.00174601	0.00103216	1.58323e-05	8.62286e-06	-6.30331e-06	0.000174531	0	8.81893e-05	-2.96913e-05	-0.019232	0.000426916	-0.00129433	0.000404872	0.000593688	0.0023364	-4.54617e-06	-0.000549332	-0.00063686	0.00260846
km_ACOA_syn_coa_cyt	KM	9.87933e-05	0.000375337	-0.000122839	-3.36371e-06	0.000132579	-0.000524048	-0.000309787	-4.74953e-06	-2.58782e-06	1.89214e-06	-5.23834e-05	0	-2.64686e-05	8.91178e-06	0.00577243	-0.000128145	0.000388518	-0.000121528	-0.000178239	-0.000701314	1.36549e-06	0.00016489	0.000191149	-0.000782956
km_ACOA_syn_atp_cyt	KM	3.52979e-05	0.000134095	-4.3885e-05	-1.2016e-06	4.73648e-05	-0.000187221	-0.000110674	-1.69694e-06	-9.24535e-07	6.75965e-07	-1.87145e-05	0	-9.45618e-06	3.18383e-06	0.00206224	-4.57804e-05	0.0001388	-4.34165e-05	-6.36747e-05	-0.000250547	4.87795e-07	5.89079e-05	6.82896e-05	-0.000279715
km_ACOA_syn_acetate_cyt	KM	0.000283985	0.00107916	-0.000353202	-9.67448e-06	0.000381216	-0.0015068	-0.000890726	-1.36533e-05	-7.44047e-06	5.44073e-06	-0.000150617	0	-7.61045e-05	2.56242e-05	0.0165977	-0.000368469	0.00111715	-0.000349442	-0.000512551	-0.00201657	3.92749e-06	0.000474128	0.000549613	-0.0022513
v0_CPS	VMAX	-0.196	-0.382321	0.0576064	-0.00705185	-0.0122425	-0.21124	-0.0975364	0.0150223	0.0161004	-0.173923	-0.252362	0	0.0500197	0.726518	-0.0263759	0.0140149	-0.0466374	0.0134149	-0.00258883	0.0219416	0.00240922	-0.0640314	-0.111454	0.0201619
ki_CPS_c16_coa_mito	KA	-6.9973e-06	-1.36584e-05	2.05857e-06	-2.51311e-07	-4.38514e-07	-7.56441e-06	-3.48961e-06	5.38896e-07	5.82307e-07	-6.21242e-06	-9.00972e-06	0	1.80849e-06	2.59922e-05	-9.41339e-07	5.02758e-07	-1.66235e-06	4.81192e-07	-9.02273e-08	7.88826e-07	8.72036e-08	-2.27826e-06	-3.9904e-06	7.25635e-07
ka_CPS_acglu_mito	KA	0.0949991	0.185493	-0.0279601	0.00340883	0.00596286	0.102851	0.0474275	-0.00733302	-0.00795531	0.0843646	0.122318	0	-0.0247038	-0.353243	0.0127798	-0.00684128	0.0225529	-0.00654755	0.00121077	-0.0107455	-0.00119145	0.0308818	0.0542495	-0.0098899
km_CPS_nh3_mito	KM	0.14671	0.286514	-0.0431893	0.00526174	0.00921635	0.158963	0.0732841	-0.0113386	-0.0123275	0.130306	0.188897	0	-0.0382782	-0.54583	0.0197358	-0.0105781	0.0348157	-0.0101237	0.00185797	-0.016624	-0.0018464	0.0476502	0.0838411	-0.0153047
km_CPS_atp_mito	KM	0.0639515	0.124857	-0.0188196	0.00229544	0.00401205	0.0692044	0.0319166	-0.00493276	-0.00534442	0.0567876	0.0823423	0	-0.0165968	-0.237717	0.00860327	-0.00460202	0.0151858	-0.00440449	0.000818183	-0.00722587	-0.000800373	0.0208	0.0365034	-0.00664941
km_CPS_hco3_mito	KM	0.0300367	0.0586359	-0.00883781	0.00107847	0.00188333	0.0324868	0.0149851	-0.00231492	-0.00250455	0.0266695	0.0386746	0	-0.00777816	-0.11161	0.00404088	-0.00215972	0.0071343	-0.00206705	0.000385889	-0.00338984	-0.000375052	0.00977492	0.0171366	-0.00311883
vmax_OTC	VMAX	0.000136579	5.21457e-05	4.70422e-05	-6.87355e-07	-1.91249e-05	-0.000413906	-0.000415694	-3.67497e-06	3.73549e-06	9.27901e-06	6.17981e-05	0	2.16338e-05	-4.81449e-05	-9.22003e-05	2.39739e-05	-0.000114286	2.29397e-05	-3.25454e-06	0.000109952	-5.17076e-05	-3.19964e-05	-5.22782e-05	0.00011188
k0_OTC_cmp_mito	KM	-0.000139688	-5.33346e-05	-4.81145e-05	7.03593e-07	1.95607e-05	0.000423338	0.000425159	3.75745e-06	-3.82097e-06	-9.49032e-06	-6.32039e-05	0	-2.21267e-05	4.92388e-05	9.42986e-05	-2.45206e-05	0.000116882	-2.34628e-05	3.32715e-06	-0.000112455	5.28843e-05	3.27123e-05	5.34698e-05	-0.000114427
ki_OTC_p_mito	KA	0.000129703	4.95208e-05	4.46742e-05	-6.52767e-07	-1.81622e-05	-0.000393071	-0.000394768	-3.48995e-06	3.54746e-06	8.81193e-06	5.86872e-05	0	2.05448e-05	-4.57214e-05	-8.75592e-05	2.27671e-05	-0.000108533	2.17849e-05	-3.09068e-06	0.000104417	-4.91047e-05	-3.03854e-05	-4.96466e-05	0.000106248
km_OTC_orn_mito	KM	-4.41376e-05	-1.68521e-05	-1.52027e-05	2.22252e-07	6.18062e-06	0.000133762	0.000134339	1.18738e-06	-1.20727e-06	-2.99868e-06	-1.99708e-05	0	-6.9914e-06	1.55584e-05	2.97959e-05	-7.74774e-06	3.69322e-05	-7.41351e-06	1.05145e-06	-3.55328e-05	1.67101e-05	1.03375e-05	1.68949e-05	-3.61558e-05
vmax_OCT	VMAX	9.12732e-07	3.48489e-07	3.14364e-07	-4.59375e-09	-1.27808e-07	-2.7663e-06	-2.77817e-06	-2.45578e-08	2.49632e-08	6.20204e-08	4.13001e-07	0	1.44571e-07	-3.21789e-07	-6.16271e-07	1.60219e-07	-7.63739e-07	1.53307e-07	-2.17395e-08	7.34806e-07	-3.45548e-07	-2.13819e-07	-3.49352e-07	7.47692e-07
km_OCT_orn_cyt	KM	6.43927e-07	2.4587e-07	2.21768e-07	-3.24052e-09	-9.01535e-08	-1.95103e-06	-1.95947e-06	-1.73222e-08	1.76112e-08	4.37401e-08	2.91296e-07	0	1.01983e-07	-2.26924e-07	-4.34562e-07	1.13022e-07	-5.38727e-07	1.08147e-07	-1.53303e-08	5.1834e-07	-2.43748e-07	-1.508e-07	-2.46447e-07	5.27429e-07
km_OCT_ctl_mito	KM	3.86518e-09	1.47856e-09	1.30386e-09	-1.92687e-11	-5.23192e-10	-1.12422e-08	-1.13345e-08	-9.83441e-11	1.04422e-10	2.52287e-10	1.67051e-09	0	5.94962e-10	-1.282e-09	-2.48282e-09	6.6247e-10	-3.13947e-09	6.33951e-10	-8.51899e-11	3.02462e-09	-1.42638e-09	-8.01367e-10	-1.44543e-09	3.07645e-09
km_OCT_orn_mito	KM	2.28456e-07	8.72232e-08	7.86838e-08	-1.14961e-09	-3.1988e-08	-6.92336e-07	-6.95311e-07	-6.14684e-09	6.24845e-09	1.55238e-08	1.03369e-07	0	3.61859e-08	-8.05384e-08	-1.54222e-07	4.00975e-08	-1.91145e-07	3.83678e-08	-5.44566e-09	1.83902e-07	-8.6485e-08	-5.35356e-08	-8.74413e-08	1.87125e-07
km_OCT_ctl_cyt	KM	8.20138e-11	2.85591e-11	5.57543e-12	3.02736e-13	1.92403e-13	-8.77139e-11	-8.81915e-11	2.63226e-13	7.67046e-13	5.40583e-12	2.66345e-12	0	1.28016e-12	-9.50029e-12	-4.22682e-11	3.38373e-12	-1.12028e-11	3.24961e-12	1.0393e-12	1.19512e-11	-8.36633e-12	2.44572e-11	-3.80236e-12	1.14758e-11
vmax_ASS	VMAX	-1.34968e-07	-1.50076e-07	6.45833e-08	-5.50723e-09	-1.15406e-08	-4.32365e-07	-2.96935e-07	6.67033e-09	1.03487e-08	-1.06911e-07	-1.53437e-07	0	3.32372e-08	4.49533e-07	1.20184e-06	1.3971e-08	-4.35207e-08	1.33531e-08	8.16388e-10	3.04793e-08	-6.76824e-09	-3.02017e-08	-9.54495e-08	3.01925e-08
k0_ASS_ctl_cyt	KM	1.4158e-07	1.57383e-07	-6.76997e-08	5.77471e-09	1.21002e-08	4.53394e-07	3.1139e-07	-6.9947e-09	-1.08484e-08	1.12084e-07	1.60853e-07	0	-3.48439e-08	-4.71271e-07	-1.25995e-06	-1.46398e-08	4.56256e-08	-1.39925e-08	-8.49381e-10	-3.19265e-08	7.0943e-09	3.16507e-08	1.00062e-07	-3.16235e-08
ki_ASS_arg_succ_cyt_ctl	KA	-3.23494e-09	-3.6179e-09	1.56356e-09	-1.32394e-10	-2.79682e-10	-1.05394e-08	-7.25048e-09	1.59471e-10	2.50385e-10	-2.57943e-09	-3.69619e-09	0	8.0553e-10	1.08459e-08	2.90282e-08	3.39181e-10	-1.05893e-09	3.24221e-10	1.78755e-11	7.47532e-10	-1.66728e-10	-7.65668e-10	-2.30918e-09	7.40727e-10
k0_ASS_asp_cyt	KM	7.81975e-08	8.68967e-08	-3.7389e-08	3.18787e-09	6.69003e-09	2.50485e-07	1.72066e-07	-3.85721e-09	-5.98964e-09	6.18761e-08	8.87608e-08	0	-1.92461e-08	-2.60139e-07	-6.95563e-07	-8.09023e-09	2.52325e-08	-7.7325e-09	-4.65572e-10	-1.7673e-08	3.93075e-09	1.75691e-08	5.52598e-08	-1.75082e-08
ki_ASS_arg_succ_cyt_asp	KA	-1.16004e-09	-1.30798e-09	5.7176e-10	-4.80327e-11	-1.0291e-10	-3.85616e-09	-2.6619e-09	5.73926e-11	9.12702e-11	-9.35628e-10	-1.33664e-09	0	2.94382e-10	3.93379e-09	1.05357e-08	1.25273e-10	-3.92348e-10	1.19652e-10	6.1726e-12	2.81598e-10	-6.44635e-11	-2.8534e-10	-8.42816e-10	2.7937e-10
k0_ASS_atp_cyt	KM	3.84852e-08	4.27549e-08	-1.8393e-08	1.56887e-09	3.28928e-09	1.231e-07	8.45373e-08	-1.89938e-09	-2.94687e-09	3.04486e-08	4.36904e-08	0	-9.46642e-09	-1.28018e-07	-3.42268e-07	-3.9786e-09	1.23999e-08	-3.80277e-09	-2.31494e-10	-8.68135e-09	1.9278e-09	8.6118e-09	2.7185e-08	-8.60006e-09
ki_ASS_arg_succ_cyt_atp	KA	-2.13139e-10	-2.64622e-10	1.17136e-10	-9.73255e-12	-1.7932e-11	-7.38805e-10	-4.9701e-10	1.26046e-11	1.92425e-11	-1.93275e-10	-2.87356e-10	0	5.98765e-11	8.25067e-10	2.20687e-09	2.16547e-11	-6.27418e-11	2.06635e-11	-1.35792e-12	3.93049e-11	-8.99511e-12	-5.2324e-11	-1.72306e-10	3.66911e-11
ki_ASS_adp_cyt_atp	KA	-2.98735e-08	-3.32337e-08	1.43038e-08	-1.22002e-09	-2.55235e-09	-9.56027e-08	-6.5632e-08	1.47915e-09	2.29258e-09	-2.36813e-08	-3.4003e-08	0	7.35985e-09	9.9589e-08	2.66237e-07	3.08867e-09	-9.61518e-09	2.95216e-09	1.77971e-10	6.7229e-09	-1.493e-09	-6.66253e-09	-2.11394e-08	6.65653e-09
vmax_ASL	VMAX	-3.57087e-06	-3.61572e-06	1.30843e-06	-1.23422e-07	-1.95653e-07	-8.40955e-06	-5.30787e-06	1.65552e-07	2.23203e-07	-2.47631e-06	-3.72657e-06	0	6.82558e-07	1.04447e-05	2.7794e-05	2.33859e-07	-5.87754e-07	2.23426e-07	3.01647e-08	3.04787e-07	2.93686e-08	-5.75863e-07	-1.99521e-06	2.91327e-07
km_ASL_arg_succ_cyt	KM	-1.2305e-07	-1.24615e-07	4.51031e-08	-4.25386e-09	-6.74213e-09	-2.89838e-07	-1.82924e-07	5.70644e-09	7.69428e-09	-8.53632e-08	-1.28474e-07	0	2.35269e-08	3.60061e-07	9.5813e-07	8.06629e-09	-2.02583e-08	7.70641e-09	1.04729e-09	1.05211e-08	1.015e-09	-1.98404e-08	-6.87748e-08	1.00596e-08
km_ASL_fum_cyt	KM	-1.37556e-07	-1.3932e-07	5.04274e-08	-4.75615e-09	-7.53572e-09	-3.23973e-07	-2.04453e-07	6.38117e-09	8.60289e-09	-9.54399e-08	-1.43648e-07	0	2.63034e-08	4.02573e-07	1.07125e-06	9.01447e-09	-2.26347e-08	8.61223e-09	1.16802e-09	1.17449e-08	1.13724e-09	-2.21656e-08	-7.68929e-08	1.12267e-08
km_ASL_arg_cyt	KM	-3.45087e-09	-3.50983e-09	1.26589e-09	-1.20149e-10	-1.84425e-10	-8.03526e-09	-5.03834e-09	1.63424e-10	2.1697e-10	-2.40952e-09	-3.64813e-09	0	6.58882e-10	1.018e-08	2.70514e-08	2.21483e-10	-5.418e-10	2.11572e-10	2.93103e-11	2.64873e-10	3.73079e-11	-5.11922e-10	-1.9316e-09	2.49595e-10
vmax_UREAT	VMAX	3.726e-11	2.03209e-11	3.38678e-12	4.09102e-14	2.15492e-12	1.42722e-10	1.1748e-10	7.87349e-13	6.79976e-13	-3.68841e-12	-1.92193e-11	0	-7.5562e-13	2.95234e-11	6.07771e-11	1.37017e-12	9.17231e-12	1.31969e-12	3.51997e-12	-3.13501e-13	2.79023e-12	2.31713e-11	-1.99215e-12	-6.25575e-14
km_UREAT_urea_cyt	KM	1.25833e-11	7.13613e-12	8.17066e-12	2.37279e-13	-2.78771e-12	-1.66924e-11	-1.72674e-11	-1.67253e-12	7.25584e-13	9.8204e-13	1.08211e-11	0	4.36965e-12	-6.00526e-12	1.71898e-11	2.84162e-12	-1.14344e-11	2.70387e-12	-1.97746e-12	1.6373e-11	-4.93858e-12	-3.74922e-11	-9.2854e-12	1.66356e-11
vmax_ARG1	VMAX	0.00354241	0.00358787	-0.00129648	0.000122359	0.000193783	0.0083313	0.00525616	-0.00016426	-0.000221321	0.00245565	0.00369594	0	-0.000676703	-0.0103578	-0.0275389	-0.000231587	0.00058154	-0.000221255	-2.99088e-05	-0.000300907	-2.97548e-05	0.000570778	0.00197758	-0.000287532
k0_ARG1_arg_cyt	KM	-0.0038022	-0.00384606	0.0013919	-0.000131341	-0.000207938	-0.00894701	-0.0056459	0.000176145	0.000237381	-0.00263488	-0.00396587	0	0.000725775	0.0111134	0.0295997	0.000248514	-0.00062386	0.000237426	3.21798e-05	0.000322769	3.19102e-05	-0.000611945	-0.00212241	0.000308434
ki_ARG1_orn_cyt	KA	0.00119815	0.00121303	-0.000438541	4.13862e-05	6.55374e-05	0.00281836	0.00177822	-5.55412e-05	-7.48399e-05	0.000830487	0.00124996	0	-0.000228825	-0.00350292	-0.00931858	-7.83237e-05	0.000196661	-7.48294e-05	-1.01238e-05	-0.000101755	-1.00613e-05	0.000192984	0.000668855	-9.72331e-05
vmax_FMT	VMAX	-4.62979e-09	-4.87838e-09	1.84875e-09	-1.69131e-10	-2.62455e-10	-1.12252e-08	-7.01186e-09	2.29056e-10	3.15223e-10	-3.43637e-09	-5.2239e-09	0	9.54061e-10	1.45756e-08	3.8802e-08	3.29327e-10	-7.79192e-10	3.14649e-10	4.40427e-11	4.32139e-10	3.95217e-11	-7.91985e-10	-2.79452e-09	4.09425e-10
km_FMT_fum_cyt	KM	-1.89793e-09	-1.99957e-09	7.71312e-10	-6.98501e-11	-1.10512e-10	-4.54477e-09	-2.8266e-09	9.37225e-11	1.30821e-10	-1.42053e-09	-2.15657e-09	0	3.96587e-10	6.02674e-09	1.60541e-08	1.40216e-10	-3.3025e-10	1.33963e-10	1.9992e-11	1.95955e-10	1.33136e-11	-3.38087e-10	-1.16208e-09	1.87763e-10
km_FMT_mal_mito	KM	-2.11397e-09	-2.23825e-09	8.55294e-10	-7.77008e-11	-1.2009e-10	-5.14146e-09	-3.1997e-09	1.05337e-10	1.45863e-10	-1.58921e-09	-2.42188e-09	0	4.40256e-10	6.7463e-09	1.79591e-08	1.55515e-10	-3.58644e-10	1.48509e-10	2.49534e-11	2.10954e-10	1.99464e-11	-3.66737e-10	-1.29084e-09	2.02158e-10
km_FMT_fum_mito	KM	-2.13526e-09	-2.24255e-09	8.54217e-10	-7.84781e-11	-1.1929e-10	-5.0132e-09	-3.09344e-09	1.07326e-10	1.45822e-10	-1.59684e-09	-2.44246e-09	0	4.37913e-10	6.78071e-09	1.80119e-08	1.56096e-10	-3.53037e-10	1.49132e-10	2.95177e-11	2.0527e-10	2.37846e-11	-3.22099e-10	-1.28998e-09	1.97295e-10
km_FMT_mal_cyt	KM	-1.82849e-09	-1.94138e-09	7.44331e-10	-6.72728e-11	-1.04616e-10	-4.4515e-09	-2.76926e-09	9.07198e-11	1.2684e-10	-1.37504e-09	-2.09191e-09	0	3.8382e-10	5.83912e-09	1.55681e-08	1.31757e-10	-3.07636e-10	1.25923e-10	1.58854e-11	1.7456e-10	1.64619e-11	-3.42426e-10	-1.12268e-09	1.64906e-10
vmax_AAT	VMAX	7.05946e-07	4.24024e-07	-3.60816e-07	8.71456e-08	1.47668e-07	5.26031e-06	2.30548e-06	-1.33121e-07	1.02785e-07	6.88069e-07	1.43459e-06	0	2.088e-06	9.15259e-07	1.00216e-06	-1.41147e-07	5.58948e-07	-1.36575e-07	2.91693e-07	-1.63007e-07	-3.94586e-09	2.3671e-06	4.88993e-07	-3.14514e-08
km_AAT_akg_cyt	KM	2.66234e-07	1.59917e-07	-1.36062e-07	3.28638e-08	5.56857e-08	1.98379e-06	8.69459e-07	-5.02024e-08	3.87625e-08	2.59479e-07	5.41005e-07	0	7.8742e-07	3.4517e-07	3.77962e-07	-5.32239e-08	2.10776e-07	-5.15e-08	1.10004e-07	-6.14542e-08	-1.4919e-09	8.92665e-07	1.84399e-07	-1.18411e-08
km_AAT_ala_cyt	KM	3.89518e-09	2.33462e-09	-1.9785e-09	4.7865e-10	8.11626e-10	2.89425e-08	1.27022e-08	-7.31046e-10	5.6518e-10	3.77915e-09	7.87641e-09	0	1.14708e-08	5.03608e-09	5.53129e-09	-7.76636e-10	3.07544e-09	-7.5146e-10	1.6001e-09	-9.00793e-10	-2.17542e-11	1.30013e-08	2.68237e-09	-1.79424e-10
km_AAT_glu_cyt	KM	1.13708e-07	6.83055e-08	-5.813e-08	1.404e-08	2.37878e-08	8.47379e-07	3.71355e-07	-2.14484e-08	1.6559e-08	1.10855e-07	2.31138e-07	0	3.36392e-07	1.47432e-07	1.61425e-07	-2.27372e-08	9.00376e-08	-2.20008e-08	4.69935e-08	-2.62462e-08	-6.3805e-10	3.81316e-07	7.87793e-08	-5.05012e-09
km_AAT_pyr_cyt	KM	2.8935e-08	1.73758e-08	-1.47768e-08	3.57027e-09	6.04769e-09	2.15443e-07	9.43987e-08	-5.4546e-09	4.21115e-09	2.81903e-08	5.87808e-08	0	8.5541e-08	3.74834e-08	4.10442e-08	-5.78057e-09	2.2889e-08	-5.59339e-09	1.19478e-08	-6.66707e-09	-1.66152e-10	9.69493e-08	2.00273e-08	-1.27772e-09
vmax_GLUT_cyt	VMAX	-0.0631494	0.00566145	0.058514	-0.00669628	-0.0113598	0.10243	-0.0251312	0.00442262	-0.0335496	-0.226625	0.286896	0	0.0385537	0.103115	-0.0234448	0.017128	0.0482541	0.0162695	0.0193665	0.0318534	0.00340688	0.108749	-0.0713331	0.0346739
km_GLUT_cyt_glu_ext	KM	0.0447134	-0.00407353	-0.0425284	0.00480615	0.00822895	-0.0731033	0.0184755	-0.00319156	0.0238312	0.161374	-0.205468	0	-0.0282944	-0.0735959	0.0164623	-0.0124332	-0.0348742	-0.0118084	-0.0140889	-0.0232278	-0.00245834	-0.0782016	0.0518716	-0.0252735
vmax_ALAxT	VMAX	0.214709	0.24291	-0.219401	0.0350271	0.0599889	0.393993	0.306232	-0.0482292	0.0334753	0.301286	0.875429	0	0.846532	-0.0309789	0.123695	-0.0823644	-0.141269	-0.0785326	-0.0340391	-0.139354	-0.0185189	-0.134507	0.296396	-0.130364
km_ALAxT_ala_ext	KM	-0.203181	-0.220795	0.188549	-0.0311068	-0.0512696	-0.349393	-0.264864	0.0405404	-0.0309794	-0.268737	-0.74783	0	-0.731511	0.0295437	-0.110255	0.0700988	0.115736	0.0668865	0.0278319	0.119264	0.0155159	0.107924	-0.254949	0.111834
vmax_SERT	VMAX	-0.0140507	-0.172717	-0.0472807	0.00815402	0.0126856	0.105502	0.0463658	-0.00568379	-0.12209	0.300575	-0.0636835	0.790734	-0.00623918	0.340896	0.0241107	-0.0181575	-0.0566773	-0.0173219	-0.00668572	-0.0275572	-0.00321407	-0.0398808	0.0396639	-0.0237589
km_SERT_ser_ext	KM	0.0123998	0.156748	0.042176	-0.00736183	-0.0113417	-0.0944098	-0.0414248	0.00505017	0.109468	-0.273037	0.0605127	-0.712532	0.00531028	-0.308082	-0.0214688	0.0162401	0.0510156	0.0154951	0.00596936	0.0246835	0.00287887	0.0359814	-0.0351439	0.0213008
vmax_SDH	VMAX	-0.00340951	-0.0423867	-0.0115242	0.00199703	0.00309482	0.0257479	0.0113086	-0.00138325	-0.029819	0.0737899	-0.0159196	0.193508	-0.00149321	0.0835223	0.0058728	-0.00443042	-0.013864	-0.00422679	-0.00163017	-0.00672789	-0.000784687	-0.00976444	0.00964213	-0.00580269
km_SDH_ser_cyt	KM	0.00347235	0.0434833	0.0117694	-0.00204592	-0.00316252	-0.0263173	-0.0115539	0.00141122	0.030494	-0.0757173	0.0165279	-0.198146	0.00150641	-0.0855894	-0.0059949	0.0045278	0.0141922	0.00431987	0.00166524	0.00687839	0.000802239	0.0100017	-0.00982996	0.00593392
vmax_g1pi	VMAX	-2.8366e-10	-2.55018e-10	3.85738e-11	1.74932e-11	2.57265e-11	7.4229e-11	1.33708e-10	-5.50911e-12	8.70701e-14	-3.68841e-12	3.36278e-11	0	1.29726e-11	-9.91517e-12	8.00092e-11	-3.17404e-11	4.03358e-09	-3.03007e-11	-2.27964e-11	-3.37873e-11	-2.27236e-11	-1.9361e-10	-7.46717e-11	-2.23585e-11
km_glc1p_g1pi	KM	-2.29802e-11	-3.64261e-11	9.09197e-12	4.01329e-12	6.03719e-12	7.59445e-12	1.93753e-11	-1.57237e-12	2.40479e-13	1.2287e-12	5.97532e-12	0	2.58806e-12	-4.31222e-12	1.1701e-11	-4.59902e-12	8.2187e-10	-4.36092e-12	-3.16848e-12	-2.18088e-14	-5.4975e-12	-4.02483e-11	-1.50737e-11	2.81277e-12
km_glc6p_g1pi	KM	-3.99182e-11	-4.42873e-11	3.92313e-12	4.02966e-12	9.64582e-12	1.12529e-10	1.1286e-10	1.49084e-13	-1.36824e-13	-2.95073e-12	-1.22295e-11	0	-1.23164e-12	1.76973e-11	3.906e-11	-7.51809e-12	9.09137e-10	-7.14665e-12	-2.35171e-13	-1.66565e-11	9.12611e-13	-5.05564e-12	-9.55369e-12	-1.36213e-11
vmax_ugt	VMAX	-0.0255282	-0.0241604	0.0020332	0.00145295	0.00275536	0.00374339	0.00964872	-0.000117927	-7.97888e-05	-0.000115061	0.0016718	0	0.000521893	-0.000934637	0.00155279	-0.00379688	0.378262	-0.00361659	-0.00243789	-0.00774152	-0.00135167	-0.0104004	-0.00508042	-0.00716778
km_utp_ugt	KM	-0.00853572	-0.00806969	0.000677469	0.000485723	0.000919131	0.00122524	0.00320603	-4.06591e-05	-2.69777e-05	-3.74523e-05	0.000566757	0	0.000174731	-0.000323589	0.00051395	-0.00126809	0.125357	-0.00120788	-0.000814747	-0.00258196	-0.000449837	-0.00350643	-0.00169501	-0.00239008
km_glc1p_ugt	KM	-0.00232715	-0.00219924	0.000184471	0.000132418	0.000250377	0.000331444	0.000872097	-1.12063e-05	-7.38469e-06	-1.01105e-05	0.000155285	0	4.76607e-05	-8.93145e-05	0.000139602	-0.000345586	0.0340668	-0.00032918	-0.000222092	-0.000703298	-0.000122434	-0.000958834	-0.000461759	-0.000650983
km_udpglc_ugt	KM	-0.015216	-0.0143913	0.00120933	0.000865927	0.00163998	0.00220264	0.00572928	-7.16255e-05	-4.78813e-05	-6.74739e-05	0.0010049	0	0.000311326	-0.000569106	0.000919901	-0.00226154	0.224245	-0.00215416	-0.00145267	-0.0046072	-0.000803367	-0.00623055	-0.00302416	-0.00426518
km_pp_ugt	KM	-0.000393463	-0.00037179	3.1176e-05	2.23877e-05	4.23209e-05	5.58951e-05	0.000147338	-1.90082e-06	-1.25021e-06	-1.70423e-06	2.62946e-05	0	8.05898e-06	-1.51585e-05	2.35706e-05	-5.84221e-05	0.005754	-5.56486e-05	-3.75478e-05	-0.000118877	-2.06893e-05	-0.000162258	-7.8051e-05	-0.000110032
glyglc_store	N	0.00515719	0.00379061	-0.000146414	-0.000211159	-0.00029687	0.00150824	-9.68963e-05	0.000108489	3.45224e-05	-5.93644e-05	-0.000868774	0	-0.00011136	0.000985192	0.000154283	0.000521756	-0.048761	0.0004966	0.00040522	0.000809665	6.86622e-05	0.00378998	0.00058496	0.000695959
v0_gs	VMAX	-0.179967	-0.13143	0.0049137	0.00721214	0.0101946	-0.052065	0.00329595	-0.0037088	-0.00119647	0.00201043	0.0299228	0	0.00383215	-0.0338839	-0.00533419	-0.0179451	1.77165	-0.0170781	-0.0140024	-0.027921	-0.00237335	-0.129841	-0.0200699	-0.0239779
kb_udpglc_gs_native	KM	0.006415	0.00471533	-0.000182173	-0.000262698	-0.000369316	0.00187623	-0.000120552	0.000134968	4.29441e-05	-7.38584e-05	-0.00108076	0	-0.000138534	0.0012256	0.000191921	0.000649075	-0.0606373	0.00061778	0.000504085	0.00100722	8.54145e-05	0.00471494	0.000727715	0.000865774
k0_udpglc_gs_native	KM	0.0343888	0.0253027	-0.000982428	-0.00141292	-0.0019847	0.0100746	-0.000648974	0.000725829	0.000230452	-0.000397762	-0.0058054	0	-0.000744263	0.00658483	0.00103008	0.00348727	-0.323139	0.00331918	0.00270636	0.00540921	0.000458557	0.0253477	0.0039113	0.00465022
ka_glc6p_gs_native	KA	0.00623862	0.00458565	-0.000177157	-0.00025547	-0.000359156	0.00182462	-0.000117235	0.000131255	4.17631e-05	-7.18254e-05	-0.00105103	0	-0.000134723	0.00119188	0.000186642	0.000631219	-0.0589722	0.000600785	0.00049022	0.000979513	8.30651e-05	0.00458521	0.000707694	0.000841959
ka_fru1p_gs_native	KA	0	0	0	0	0	0	0	0	0	0	0	0	0	0	0	0	0	0	0	0	0	0	0	0
kb_udpglc_gs_phospho	KM	0.0221357	0.0162799	-0.000630723	-0.000908159	-0.00127614	0.00648018	-0.000416964	0.000466556	0.000148271	-0.000255517	-0.00373354	0	-0.000478614	0.00423441	0.000662704	0.00224252	-0.20854	0.00213441	0.00174089	0.00347908	0.000294977	0.0162956	0.00251476	0.00299074
ka_glc6p_gs_phospho	KA	0.0163988	0.0120582	-0.000466689	-0.000672336	-0.000944925	0.00479907	-0.000308647	0.000345414	0.00010982	-0.000189117	-0.00276478	0	-0.000354414	0.00313553	0.000490816	0.00166057	-0.154681	0.00158051	0.0012893	0.00257644	0.000218462	0.0120652	0.00186202	0.00221474
ka_fru1p_gs_phospho	KA	0	0	0	0	0	0	0	0	0	0	0	0	0	0	0	0	0	0	0	0	0	0	0	0
k0_udpglc_gs_phospho	KM	0.000837623	0.00061557	-2.37579e-05	-3.42784e-05	-4.81986e-05	0.000244906	-1.57247e-05	1.76118e-05	5.60619e-06	-9.63491e-06	-0.00014106	0	-1.80806e-05	0.000159958	2.50561e-05	8.47135e-05	-0.00792692	8.06288e-05	6.57995e-05	0.000131468	1.11494e-05	0.000615287	9.49692e-05	0.000113003
km_GS_glyglc_store	N	0.000868489	0.000638239	-2.46167e-05	-3.55365e-05	-4.99688e-05	0.000254029	-1.62013e-05	1.82561e-05	5.81392e-06	-9.98839e-06	-0.000146249	0	-1.87405e-05	0.00016585	2.60599e-05	8.7832e-05	0.922967	8.35968e-05	6.82201e-05	0.000136325	1.15572e-05	0.000637849	9.84468e-05	0.000117183
v_gp_native	VMAX	-2.19314e-05	-1.61211e-05	6.25458e-07	8.9861e-07	1.26308e-06	-6.3954e-06	4.31393e-07	-4.62329e-07	-1.46556e-07	2.52904e-07	3.69668e-06	0	4.74916e-07	-4.19031e-06	-6.39177e-07	-2.21849e-06	-0.023525	-2.11151e-06	-1.72377e-06	-3.43834e-06	-2.92458e-07	-1.61386e-05	-2.49114e-06	-2.95406e-06
ka_amp_gp_native	KA	5.53483e-06	4.06892e-06	-1.58244e-07	-2.26905e-07	-3.18879e-07	1.61244e-06	-1.10726e-07	1.16803e-07	3.69605e-08	-6.38897e-08	-9.3331e-07	0	-1.20025e-07	1.05775e-06	1.59615e-07	5.59933e-07	0.0059378	5.32933e-07	4.35135e-07	8.67314e-07	7.39018e-08	4.07591e-06	6.29226e-07	7.45013e-07
km_glyglc_gp_native	KM	-2.10219e-05	-1.54528e-05	5.99704e-07	8.61393e-07	1.21078e-06	-6.12925e-06	4.14381e-07	-4.43169e-07	-1.40465e-07	2.42413e-07	3.54336e-06	0	4.55272e-07	-4.01641e-06	-6.12097e-07	-2.12654e-06	-0.0225505	-2.024e-06	-1.65233e-06	-3.29576e-06	-2.80414e-07	-1.54697e-05	-2.38809e-06	-2.83155e-06
km_p_gp_native	KM	-4.07686e-07	-2.99734e-07	1.16597e-08	1.67164e-08	2.34972e-08	-1.18634e-07	8.28491e-09	-8.60308e-09	-2.72205e-09	4.70469e-09	6.87308e-08	0	8.84019e-09	-7.7892e-08	-1.17047e-08	-4.1253e-08	-0.000437469	-3.92638e-08	-3.20553e-08	-6.3913e-08	-5.4401e-09	-3.00231e-07	-4.63548e-08	-5.49048e-08
k0_glc1p_gp	KM	-1.1709e-10	-1.03043e-10	8.92761e-12	6.76246e-12	1.06292e-11	9.02081e-13	4.01717e-11	-3.16337e-12	-2.6121e-13	2.70637e-12	2.14087e-11	0	4.66312e-12	-2.224e-11	1.97896e-11	-1.73833e-11	-1.72466e-07	-1.6506e-11	-1.46463e-11	-3.06195e-11	-2.6767e-12	-1.15865e-10	-2.19846e-11	-2.86745e-11
ka_amp_glc1p_gp	KA	-1.00517e-10	-7.06305e-11	7.28396e-12	4.42649e-12	6.05429e-12	6.29144e-11	8.03134e-11	-2.41329e-12	-2.6121e-13	-2.46202e-12	9.88683e-12	0	3.1565e-12	-1.88162e-12	4.67231e-11	-8.5338e-12	-1.16852e-07	-8.14882e-12	-6.04869e-12	-9.06973e-12	-7.03016e-13	-7.93614e-11	-1.65015e-11	-5.69041e-12
v_gp_phospho	VMAX	-0.00188902	-0.00138811	5.35557e-05	7.72824e-05	0.000108674	-0.000552186	3.54892e-05	-3.97084e-05	-1.26414e-05	2.17198e-05	0.000318064	0	4.07699e-05	-0.000360662	-5.64657e-05	-0.000191007	-2.06032	-0.000181796	-0.000148372	-0.000296429	-2.5142e-05	-0.00138727	-0.000214131	-0.000254789
ki_fru1p_gp_phospho	KA	0	0	0	0	0	0	0	0	0	0	0	0	0	0	0	0	0	0	0	0	0	0	0	0
ka_amp_gp_phospho	KM	3.42443e-05	2.5171e-05	-9.7589e-07	-1.40283e-06	-1.9719e-06	9.99079e-06	-6.67897e-07	7.21572e-07	2.28883e-07	-3.94706e-07	-5.77128e-06	0	-7.41213e-07	6.54221e-06	1.00241e-06	3.46384e-06	0.0367084	3.29682e-06	2.6913e-06	5.36948e-06	4.56686e-07	2.51915e-05	3.88876e-06	4.61352e-06
km_glyglc_gp_phospho	KM	-0.0018331	-0.00134703	5.19699e-05	7.4995e-05	0.000105458	-0.00053585	3.44355e-05	-3.8533e-05	-1.22672e-05	2.10772e-05	0.00030865	0	3.95635e-05	-0.000349988	-5.47958e-05	-0.000185353	-1.99827	-0.000176416	-0.000143981	-0.000287656	-2.43979e-05	-0.00134621	-0.000207793	-0.000247249
k0_p_gp_phospho	KM	-0.00158051	-0.00116142	4.48075e-05	6.46622e-05	9.0927e-05	-0.000462054	2.96575e-05	-3.32235e-05	-1.05773e-05	1.81739e-05	0.000266124	0	3.41109e-05	-0.000301771	-4.72706e-05	-0.000159815	-1.71878	-0.000152109	-0.000124142	-0.000248025	-2.10358e-05	-0.00116072	-0.000179159	-0.000213186
ki_fru1p_gp_phospho	KA	0	0	0	0	0	0	0	0	0	0	0	0	0	0	0	0	0	0	0	0	0	0	0	0
km_glc1p_gp_phospho	KM	-2.34424e-07	-1.72343e-07	6.70487e-09	9.61208e-09	1.35121e-08	-6.81116e-08	4.85246e-09	-4.94646e-09	-1.56514e-09	2.7009e-09	3.95074e-08	0	5.08189e-09	-4.47666e-08	-6.68669e-09	-2.37184e-08	-0.00025155	-2.25748e-08	-1.84271e-08	-3.67449e-08	-3.12511e-09	-1.72621e-07	-2.66543e-08	-3.15634e-08
vmax_ndk_utp	VMAX	-6.11526e-05	-3.65414e-05	-2.96198e-07	1.8642e-06	1.52147e-06	-3.52118e-05	-1.30487e-05	-1.93206e-06	-5.49574e-07	1.33503e-06	1.43499e-05	0	1.36348e-06	-1.77594e-05	-5.4135e-06	-4.29347e-06	0.00037134	-4.08203e-06	-4.12883e-06	-3.80096e-06	7.54006e-07	-5.77664e-05	-3.53902e-06	-2.47004e-06
km_atp_ndk	KM	-1.0371e-05	-6.1972e-06	-5.0223e-08	3.16162e-07	2.58041e-07	-5.97172e-06	-2.21297e-06	-3.27668e-07	-9.32035e-08	2.2642e-07	2.43366e-06	0	2.3124e-07	-3.0119e-06	-9.181e-07	-7.28154e-07	6.29771e-05	-6.92295e-07	-7.0023e-07	-6.44632e-07	1.27872e-07	-9.79689e-06	-6.00209e-07	-4.18916e-07
km_udp_ndk	KM	-9.42555e-06	-5.63222e-06	-4.56474e-08	2.87338e-07	2.34518e-07	-5.4272e-06	-2.01114e-06	-2.97794e-07	-8.47066e-08	2.05772e-07	2.21177e-06	0	2.10156e-07	-2.73729e-06	-8.34368e-07	-6.6177e-07	5.72357e-05	-6.29179e-07	-6.36387e-07	-5.85865e-07	1.16218e-07	-8.9037e-06	-5.45486e-07	-3.80726e-07
km_adp_ndk	KM	-4.78093e-05	-2.85682e-05	-2.31548e-07	1.45744e-06	1.18949e-06	-2.75288e-05	-1.02016e-05	-1.5105e-06	-4.29658e-07	1.04373e-06	1.12188e-05	0	1.06598e-06	-1.38844e-05	-4.2323e-06	-3.35665e-06	0.000290315	-3.19135e-06	-3.22794e-06	-2.97157e-06	5.89471e-07	-4.51621e-05	-2.76684e-06	-1.93105e-06
km_utp_ndk	KM	-2.80926e-06	-1.67867e-06	-1.3605e-08	8.56409e-08	6.98998e-08	-1.6175e-06	-5.99359e-07	-8.87566e-08	-2.52464e-08	6.13295e-08	6.59207e-07	0	6.26363e-08	-8.15835e-07	-2.48656e-07	-1.97243e-07	1.7059e-05	-1.87529e-07	-1.89677e-07	-1.7463e-07	3.46418e-08	-2.65373e-06	-1.62581e-07	-1.13491e-07
vmax_LD_syn_tag	VMAX	0.637719	0.0986466	0.0246039	-0.0223556	-0.346279	0.373334	0.237792	0.00170074	-9.57527e-05	-0.00877836	-0.0256276	0	-0.0042857	0.0388954	0.0706616	-0.506535	-0.0980388	0.446857	0.00409796	-0.038544	0.000309899	0.027078	-0.0197269	-0.0195428
km_LD_syn_tag_tag_er	KM	-0.404993	-0.0636647	-0.0155978	0.0140893	0.21838	-0.232563	-0.148571	-0.00104449	5.24755e-05	0.00551653	0.0160668	0	0.00267695	-0.0244342	-0.0444112	0.319203	0.0618304	-0.280971	-0.00261826	0.0242526	-0.000183958	-0.0169161	0.0123769	0.0123917
vmax_LD_syn_ce	VMAX	-0.0827378	-0.0274662	-0.00164417	0.00120036	-0.0302859	-0.0450305	-0.0244365	-0.000403534	-9.66147e-05	0.00114678	0.00568687	0	0.000918277	-0.00735312	-0.00805191	-0.0228548	-0.00424336	-0.0274174	-0.00189803	0.00120938	-0.000342913	-0.0154914	-0.000911984	-0.000431352
km_LD_syn_ce_ce_er	KM	0.0761046	0.0252569	0.00151229	-0.00110485	0.0278745	0.0415347	0.02252	0.000371371	8.82256e-05	-0.00105782	-0.00524037	0	-0.000847195	0.0067751	0.00741659	0.0210332	0.00390904	0.0252151	0.00174627	-0.00111905	0.000315794	0.01428	0.000838221	0.000391382
vmax_VLDL_ex_tag	VMAX	1.5122e-11	1.41758e-11	1.19554e-11	6.17745e-13	-3.84807e-12	2.24904e-11	1.87228e-11	-3.18434e-12	1.0407e-12	0	1.34114e-11	0	6.24368e-12	-3.73809e-12	4.9876e-11	5.42112e-12	-1.46065e-11	5.17456e-12	-1.0393e-12	2.92756e-11	-4.64165e-12	-6.92795e-11	-1.31803e-11	3.07644e-11
km_VLDL_ex_tag_tag_vldl	KM	3.60503e-11	1.68683e-11	5.46729e-12	4.50013e-13	-1.1929e-12	-3.03547e-11	-2.9971e-11	-1.21131e-12	5.39005e-13	2.21305e-12	6.01019e-12	0	2.28766e-12	-6.55005e-12	-2.02534e-12	3.78585e-12	-1.01338e-11	3.65147e-12	7.51029e-13	1.70245e-11	-4.35783e-12	-1.68801e-11	-4.92179e-12	1.78358e-11
vmax_VLDL_ex_ce	VMAX	7.02817e-11	2.68197e-11	1.19813e-12	5.27742e-13	3.78821e-12	6.10678e-11	4.93936e-11	5.94006e-13	6.59245e-13	1.96639e-12	-1.31708e-11	0	-1.2016e-12	1.06821e-11	1.67558e-11	-9.35293e-13	1.33503e-11	-8.33487e-13	5.63904e-13	-7.9275e-12	1.90382e-12	1.90037e-11	1.39389e-12	-9.18436e-12
km_VLDL_ex_ce_ce_vldl	KM	5.2382e-11	1.92509e-11	-8.54265e-12	-2.37279e-13	9.06434e-12	2.2059e-10	1.87232e-10	4.23258e-12	5.80467e-14	-4.4284e-12	-4.52298e-11	0	-8.01835e-12	4.82977e-11	5.12418e-11	-5.90962e-12	3.99783e-11	-5.60371e-12	4.58203e-12	-3.95911e-11	1.22351e-11	9.50393e-11	1.25635e-11	-4.17119e-11
vmax_ApoB_syn	VMAX	-0.56733	-0.0756409	-0.0233211	0.0213048	0.376937	-0.327328	-0.213248	-0.00127059	0.000175655	0.00770024	0.0201866	0	0.00339158	-0.0319357	-0.0630898	0.530489	0.10261	-0.421392	-0.00237283	0.0375108	3.69474e-05	-0.0121888	0.0205923	0.0202049
vmax_ApoB_deg	VMAX	0.554557	0.0712546	0.0229322	-0.0211327	-0.376192	0.327059	0.212761	0.00129429	-0.000188584	-0.00760919	-0.0198621	0	-0.00334897	0.0314444	0.0624756	-0.528793	-0.102161	0.418913	0.00219745	-0.0372521	-3.48386e-05	0.0114604	-0.0205944	-0.0199258
km_ApoB_syn_ins	KM	-0.150732	-0.0198342	-0.00620943	0.00569018	0.100894	-0.0876717	-0.0570837	-0.00034271	4.83406e-05	0.0020541	0.00537718	0	0.000904656	-0.00850842	-0.0168421	0.141936	0.0274419	-0.112641	-0.000618776	0.0100233	9.63061e-06	-0.00319687	0.00551674	0.0053851
vmax_MTP_tag	VMAX	-0.566379	-0.0755119	-0.0232821	0.0212694	0.376311	-0.326786	-0.212894	-0.0012685	0.000175375	0.0076874	0.0201528	0	0.00338592	-0.0318824	-0.0629848	0.529608	0.102439	-0.420691	-0.00236876	0.0374484	3.68837e-05	-0.012168	0.0205582	0.0201712
km_MTP_tag_tag_er	KM	0.402515	0.062495	0.0155234	-0.0140855	-0.218214	0.23461	0.149534	0.00106529	-5.85487e-05	-0.00552751	-0.0161286	0	-0.00269497	0.0244896	0.0444951	-0.319148	-0.0617813	0.281403	0.00259029	-0.0242767	0.000192673	0.0170279	-0.0124171	-0.0123306
vmax_MTP_tag	VMAX	0.0787657	0.0261399	0.00156517	-0.00114349	0.0288494	0.042989	0.0233082	0.000384359	9.12993e-05	-0.00109486	-0.00542377	0	-0.000876861	0.0070122	0.00767609	0.0217689	0.00404582	0.0260967	0.00180734	-0.00115829	0.000326843	0.0147799	0.000867519	0.000404973
km_MTP_ce_ce_er	KM	-0.0796661	-0.0264463	-0.00158313	0.00115581	-0.0291618	-0.043361	-0.0235301	-0.000388556	-9.30148e-05	0.00110426	0.00547593	0	0.000884236	-0.00708035	-0.00775318	-0.0220065	-0.00408594	-0.0263994	-0.00182757	0.00116461	-0.000330189	-0.0149168	-0.000878112	-0.000415228
vmax_ATGL	VMAX	-3.16851e-08	-1.04582e-08	-4.62783e-09	6.90589e-10	-1.17178e-09	-9.61464e-08	-6.99218e-08	-2.23765e-09	-8.06203e-10	3.72013e-09	1.73018e-08	0	4.92632e-11	-2.82971e-08	-3.6991e-08	7.86051e-10	-5.7843e-09	-0.94616	-2.46181e-10	9.71485e-09	1.39298e-09	-4.95678e-08	4.57377e-09	1.13442e-08
km_ATGL_tag_ld	KM	8.36251e-09	4.55607e-09	9.41625e-10	1.3995e-10	9.39612e-11	9.85063e-09	8.40458e-09	-2.73396e-10	1.21102e-10	1.18027e-10	-4.60759e-10	0	2.75806e-10	9.60233e-10	6.47308e-09	6.44411e-10	-1.85835e-10	0.405358	4.577e-10	2.72455e-09	4.97788e-12	-4.36196e-09	-6.71259e-10	2.93004e-09
vmax_HSL	VMAX	-1.02105e-08	-4.20382e-09	-1.60073e-09	6.03958e-11	-1.87632e-10	-2.26293e-08	-1.69645e-08	-2.43771e-10	-2.39712e-10	6.04162e-10	3.10069e-09	0	-2.86872e-10	-5.59161e-09	-1.08429e-08	-1.47469e-10	-8.80965e-10	0.0394231	-8.24083e-11	3.72584e-10	3.92344e-10	-5.83818e-09	1.51939e-09	6.29928e-10
km_HSL_dag_ld	KM	-8.71185e-10	-8.14449e-10	-2.33653e-10	-5.67957e-11	8.93008e-11	9.58408e-10	4.6831e-10	1.73601e-10	-1.51668e-11	-1.41882e-10	-6.74954e-10	0	-1.55935e-10	7.70408e-10	-7.95004e-10	-2.61075e-10	4.40879e-10	-0.0366212	-8.94862e-11	-1.37917e-09	4.86304e-11	3.43131e-09	2.00335e-10	-1.49923e-09
vmax_MAGL	VMAX	6.81044e-11	2.96291e-11	1.18516e-12	3.76374e-13	4.42955e-12	1.40956e-10	1.17394e-10	1.05057e-12	7.42169e-13	-9.84345e-13	-2.30576e-11	0	-2.11666e-12	2.6833e-11	4.99483e-11	-8.45934e-13	2.0464e-11	0.000268031	2.30872e-12	-1.09262e-11	4.71588e-12	2.97851e-11	1.70844e-12	-1.19276e-11
km_MAGL_mag_ld	KM	5.10469e-11	2.93339e-11	-2.54506e-11	-1.73459e-12	2.02152e-11	6.90547e-10	5.87649e-10	1.1943e-11	-6.71684e-13	-2.23771e-11	-1.30387e-10	0	-2.32047e-11	1.5516e-10	1.83412e-10	-1.05533e-11	1.00137e-10	-0.000271431	1.97923e-11	-9.22975e-11	3.60416e-11	2.72582e-10	3.44278e-11	-9.41142e-11
vmax_CEE	VMAX	3.61296e-09	1.73837e-09	4.5847e-10	3.33705e-11	4.26751e-11	4.59662e-09	3.63969e-09	-5.15876e-11	6.28107e-11	-1.47767e-12	-3.89696e-10	0	1.23205e-10	7.58121e-10	2.73795e-09	1.85617e-10	8.96435e-11	0.00529332	1.05703e-10	7.02881e-10	-7.66156e-11	-6.29354e-10	-3.78089e-10	7.20233e-10
km_CEE_ce_ld	KM	-2.66847e-09	-1.14344e-09	-4.03001e-10	-3.73101e-12	-3.50089e-11	-4.49403e-09	-3.42474e-09	-1.03567e-11	-5.80592e-11	6.54071e-11	4.89802e-10	0	-1.03282e-10	-9.52845e-10	-2.44287e-09	-6.07374e-11	-1.63478e-10	-0.00535681	-6.32179e-13	-1.35084e-10	9.24619e-11	-3.63307e-10	3.73436e-10	-8.89382e-11
vmax_HMG_syn	VMAX	-0.0145342	0.0605122	0.0123027	-0.000662809	-0.000400405	1.01968	0.788919	-0.00103877	-0.000427848	0.00255282	-0.000381141	0	-0.00154953	-0.00742515	-0.0325066	0.00088379	0.00545882	0.000834727	0.00184543	-0.000909033	5.65651e-05	0.0129545	-0.00866749	-0.000734549
k0_HMG_syn_acoa_mito	KM	0.00230302	-0.00959394	-0.00195156	0.000105065	6.38174e-05	-0.161609	-0.125095	0.000164671	6.75742e-05	-0.000404684	5.89072e-05	0	0.000245155	0.00117776	0.00515777	-0.000140547	-0.000864745	-0.000132748	-0.000292692	0.000142335	-8.95733e-06	-0.00205165	0.00137499	0.000114595
ki_HMG_syn_kc4coa_mito	KA	-1.12256e-06	4.67622e-06	9.51142e-07	-5.12111e-08	-3.10778e-08	7.87742e-05	6.09718e-05	-8.02622e-08	-3.29534e-08	1.97247e-07	-2.88436e-08	0	-1.1953e-07	-5.7398e-07	-2.51363e-06	6.84755e-08	4.21556e-07	6.46757e-08	1.4266e-07	-6.95055e-08	4.37374e-09	1.00019e-06	-6.70127e-07	-5.59898e-08
km_HMG_syn_kc4coa_mito	KM	0.0138971	-0.0579153	-0.0117851	0.000634155	0.000386636	-0.975344	-0.755217	0.000993973	0.000406847	-0.00244271	0.000349288	0	0.00147777	0.00711191	0.0311523	-0.0008502	-0.00521715	-0.00080304	-0.00176733	0.000851796	-5.40276e-05	-0.0123758	0.00830364	0.000684025
vmax_HMG_lys	VMAX	0.00136795	0.00133657	-0.00018202	4.48474e-05	0.000669492	0.0797359	0.00125301	-8.47582e-05	-1.43788e-05	-0.000115937	-0.000240569	0	-7.43777e-05	0.000350523	0.000904937	0.000304674	-0.000474198	0.000359554	-0.0122605	-0.000739408	-3.52733e-05	-0.000356237	0.000366603	-0.00247212
km_HMG_lys_hmgcoa_mito	KM	0.000147072	-3.17884e-05	-0.000104232	7.60269e-06	2.1985e-05	-0.00201074	-0.00163806	-4.03587e-06	-1.06739e-05	9.86162e-05	0.000151111	0	-3.14296e-05	-0.000428708	-0.00112345	-2.71655e-05	9.988e-06	-2.58671e-05	-1.90426e-05	-7.92335e-05	-1.8354e-06	-2.94626e-05	0.00012478	-8.53002e-05
vmax_BHDH	VMAX	3.38014e-08	1.16754e-07	1.55316e-08	-2.43789e-09	-4.85831e-09	-2.34639e-05	1.30623e-05	6.37052e-09	6.32502e-10	8.69972e-10	-6.03734e-09	0	3.20237e-09	1.21232e-08	-4.66237e-09	7.55053e-09	2.96948e-08	7.1784e-09	7.3121e-09	1.71052e-08	3.0683e-09	4.76343e-08	-6.62805e-09	1.74628e-08
k0_BHDH_nadh_mito	KM	2.06134e-08	7.10378e-08	9.45879e-09	-1.48179e-09	-2.95828e-09	-1.42706e-05	7.94428e-06	3.87129e-09	3.85787e-10	5.3236e-10	-3.65608e-09	0	1.95356e-09	7.35995e-09	-2.82369e-09	4.60024e-09	1.80386e-08	4.37346e-09	4.44865e-09	1.04423e-08	1.85744e-09	2.89164e-08	-4.04351e-09	1.06619e-08
ki_BHDH_nad_mito_nadh	KA	-2.04853e-09	-7.13192e-09	-9.52775e-10	1.48701e-10	3.0091e-10	1.43403e-06	-7.98177e-07	-3.87145e-10	-3.85555e-11	-5.53285e-11	3.49285e-10	0	-1.98857e-10	-7.18766e-10	3.10106e-10	-4.65886e-10	-1.79374e-09	-4.42924e-10	-4.47487e-10	-1.06973e-09	-1.81968e-10	-2.8692e-09	4.09819e-10	-1.09354e-09
km_BHDH_acac_mito	KM	1.97873e-09	6.68168e-09	8.7991e-10	-1.3835e-10	-2.7214e-10	-1.33786e-06	7.44847e-07	3.64007e-10	3.5819e-11	5.08978e-11	-3.61518e-10	0	1.77841e-10	7.01085e-10	-2.7045e-10	4.3198e-10	1.70573e-09	4.10589e-10	4.23454e-10	9.74259e-10	1.7995e-10	2.75144e-09	-3.68311e-10	9.95933e-10
km_BHDH_bhbut_mito	KM	1.32226e-09	4.61076e-09	6.23548e-10	-9.52759e-11	-1.9995e-10	-9.26209e-07	5.15338e-07	2.46161e-10	2.52089e-11	4.00792e-11	-1.95931e-10	0	1.34364e-10	4.3185e-10	-2.23285e-10	3.07893e-10	1.12981e-09	2.9276e-10	2.88006e-10	7.29684e-10	1.08924e-10	1.77621e-09	-2.74269e-10	7.47606e-10
k0_BHDH_nad_mito	KM	1.48278e-09	4.99297e-09	6.66461e-10	-1.03212e-10	-2.07415e-10	-9.99369e-07	5.56307e-07	2.69965e-10	2.74685e-11	3.98349e-11	-2.524e-10	0	1.38336e-10	5.0973e-10	-1.99279e-10	3.25402e-10	1.25725e-09	3.09335e-10	3.12883e-10	7.45771e-10	1.27163e-10	2.01005e-09	-2.86216e-10	7.61947e-10
ki_BHDH_nadh_mito_nad	KA	-4.91112e-10	-1.79159e-09	-2.41089e-10	3.80956e-11	7.691e-11	3.62352e-07	-2.0173e-07	-9.84745e-11	-9.68966e-12	-1.08232e-11	9.1108e-11	0	-5.04116e-11	-1.90991e-10	6.17004e-11	-1.16962e-10	-4.53759e-10	-1.11189e-10	-1.12897e-10	-2.66411e-10	-4.64122e-11	-7.33365e-10	1.05097e-10	-2.72238e-10
vmax_ACACT	VMAX	-0.00104715	-0.00361646	-0.000480969	7.55053e-05	0.000150488	0.726781	-0.404592	-0.000197347	-1.9583e-05	-2.69629e-05	0.000187002	0	-9.9153e-05	-0.000375389	0.000145014	-0.000233903	-0.000919796	-0.000222374	-0.000226595	-0.000529951	-9.50849e-05	-0.00147571	0.000205147	-0.000541057
km_ACACT_acac_mito	KM	0.00101374	0.00350355	0.000465974	-7.31653e-05	-0.000145753	-0.704157	0.392002	0.000191173	1.89607e-05	2.61139e-05	-0.000181224	0	9.60312e-05	0.000363696	-0.000140562	0.000226562	0.000891178	0.000215396	0.000219439	0.000513137	9.21176e-05	0.00142982	-0.000198777	0.000523873
vmax_BHT	VMAX	0.00104781	0.00362135	0.000481642	-7.56258e-05	-0.000150654	-0.727835	0.405184	0.0001976	1.95981e-05	2.69918e-05	-0.000187319	0	9.92597e-05	0.000375926	-0.00014529	0.00023418	0.000921145	0.000222638	0.000226816	0.000530386	9.5215e-05	0.0014779	-0.000205461	0.000541483
km_BHT_bhbut_mito	KM	-0.00102239	-0.00353097	-0.000469599	7.37206e-05	0.00014693	0.709602	-0.395029	-0.000192682	-1.912e-05	-2.63255e-05	0.000182582	0	-9.68088e-05	-0.000366515	0.000141587	-0.000228373	-0.000898054	-0.000217117	-0.000221238	-0.00051742	-9.28372e-05	-0.00144082	0.000200298	-0.000528264
vmax_ACACT_exp	VMAX	-1.58765e-05	1.6754e-05	-1.09437e-05	7.78081e-07	1.44523e-05	0.00200044	-2.81082e-05	-9.38789e-07	-4.08302e-07	4.17296e-07	-1.12938e-06	0	-2.00966e-06	-3.45829e-06	-1.07955e-05	-1.50802e-05	1.61104e-05	-1.4308e-05	-1.98061e-05	-7.21313e-05	-3.50847e-07	-1.67284e-06	1.52472e-05	-7.95162e-05
km_ACACT_exp_acac_cyt	KM	-1.34105e-06	1.41521e-06	-9.24412e-07	6.5725e-08	1.22077e-06	0.000168975	-2.37435e-06	-7.93e-08	-3.44895e-08	3.52543e-08	-9.53913e-08	0	-1.69756e-07	-2.92141e-07	-9.11935e-07	-1.27382e-06	1.36083e-06	-1.20859e-06	-1.673e-06	-6.09287e-06	-2.96359e-08	-1.41314e-07	1.28793e-06	-6.71666e-06
km_ACACT_exp_acac_ext	KM	-1.22096e-06	1.28849e-06	-8.41616e-07	5.98388e-08	1.11145e-06	0.000153843	-2.16163e-06	-7.21995e-08	-3.13999e-08	3.20899e-08	-8.68533e-08	0	-1.5455e-07	-2.65952e-07	-8.30188e-07	-1.15973e-06	1.23894e-06	-1.10035e-06	-1.52317e-06	-5.5472e-06	-2.69859e-08	-1.28671e-07	1.17258e-06	-6.11513e-06
vmax_BHT_exp	VMAX	3.41149e-11	1.45208e-11	1.03377e-12	1.23958e-12	-1.39813e-12	-1.65883e-10	-1.3713e-10	-3.01429e-12	-1.07801e-13	8.60553e-12	2.32633e-11	0	2.07044e-12	-3.99121e-11	-6.26918e-11	4.35775e-12	-1.53363e-11	4.11534e-12	-1.23907e-13	2.50556e-11	-5.10887e-12	-5.23659e-11	2.7446e-13	2.67491e-11
km_BHT_exp_bhbut_cyt	KM	4.77824e-11	2.24901e-11	3.64198e-12	2.86372e-14	2.72358e-12	1.45829e-10	1.19197e-10	1.07853e-12	8.12654e-13	-3.44406e-12	-2.10182e-11	0	-7.87971e-13	3.09943e-11	6.03175e-11	6.9998e-13	1.22812e-11	6.59844e-13	2.90044e-12	-3.64752e-12	2.65487e-12	2.85327e-11	-2.07541e-12	-3.98978e-12
km_BHT_exp_bhbut_ext	KM	2.25023e-11	1.31818e-11	6.40158e-13	4.7865e-13	-6.84101e-14	-2.6515e-11	-2.30503e-11	-8.61891e-13	-8.29239e-15	1.72203e-12	2.144e-12	0	-1.10917e-13	-5.74962e-12	-1.1301e-11	3.84542e-12	-6.91491e-12	3.62418e-12	3.28986e-12	1.54461e-11	-1.42786e-12	-5.5122e-12	6.19849e-13	1.72103e-11
vmax_GLNT_cyt	VMAX	-0.00191174	0.0042832	-0.00363542	0.000899159	0.00148846	0.00111463	0.00496358	-0.000772371	-0.00201496	-0.0567595	0.0512158	0	-0.00389351	0.0325187	0.00425087	-0.002204	-0.0075861	-0.00209903	-0.00147405	-0.00387729	-0.000462518	-0.00902159	0.00492821	-0.0037159
km_GLNT_cyt_gln_ext	KM	-1.63294e-05	3.68174e-05	-3.12527e-05	7.73584e-06	1.2799e-05	9.57935e-06	4.26765e-05	-6.63942e-06	-1.72992e-05	-0.000487913	0.000440202	0	-3.3456e-05	0.000279649	3.65799e-05	-1.89506e-05	-6.52326e-05	-1.80482e-05	-1.26717e-05	-3.33386e-05	-3.97703e-06	-7.75973e-05	4.23645e-05	-3.1953e-05
vmax_GLN_syn	VMAX	-0.0592781	-0.091575	0.0386731	-0.00529139	-0.00921503	-0.0184839	-0.0400616	0.0057584	0.0969002	0.572591	-0.485577	0	0.0381972	-0.289986	-0.0404079	0.0128235	0.0275766	0.0122139	0.00851874	0.0235029	0.00291578	0.0381633	-0.0573032	0.0238723
km_GLN_syn_glu_cyt	KM	0.0288256	0.0449576	-0.0188575	0.00256687	0.00449144	0.00909052	0.0195496	-0.00281733	-0.0475368	-0.280531	0.238178	0	-0.0188145	0.141494	0.0194872	-0.00625212	-0.0134211	-0.00595439	-0.00415808	-0.0114558	-0.00142184	-0.0185435	0.0279999	-0.0116331
km_GLN_syn_nh3_cyt	KM	0.0401358	0.0626746	-0.0262656	0.00357291	0.00625556	0.0126754	0.0272322	-0.00392582	-0.0662639	-0.390979	0.332001	0	-0.0262402	0.197099	0.0271052	-0.00870813	-0.018689	-0.00829335	-0.00579236	-0.0159554	-0.00198043	-0.0258166	0.0390102	-0.0162019
km_GLN_syn_atp_cyt	KM	0.0121651	0.0189389	-0.00795424	0.00108379	0.00189468	0.00382833	0.00824505	-0.00118761	-0.0200283	-0.118223	0.100352	0	-0.00792086	0.0596758	0.00823673	-0.00263727	-0.0056632	-0.00251172	-0.00175358	-0.00483252	-0.000599738	-0.00782701	0.0118059	-0.00490754
vmax_galT	VMAX	-5.73961e-05	0.000200443	1.64241e-05	1.55395e-06	2.46303e-06	0.000166709	6.35658e-05	-1.82746e-06	2.65789e-07	-4.90428e-06	-3.16039e-05	0	-6.01585e-06	3.62646e-05	2.70291e-05	-1.25603e-06	8.24847e-05	-1.27082e-06	1.25596e-05	1.29875e-06	1.34936e-06	9.20411e-05	1.21391e-06	7.18483e-06
km_galT_gal_ext	KM	0	0	0	0	0	0	0	0	0	0	0	0	0	0	0	0	0	0	0	0	0	0	0	0
km_galT_gal_cyt	KM	-6.07844e-10	2.29207e-09	1.92696e-10	1.82705e-11	2.65346e-11	1.86558e-09	6.97405e-10	-2.25093e-11	3.6528e-12	-5.31131e-11	-3.50937e-10	0	-6.53276e-11	4.03446e-10	3.11914e-10	-9.39761e-12	9.23049e-10	-9.74138e-12	1.43884e-10	3.6865e-11	1.09426e-11	1.01458e-09	7.87301e-12	1.04844e-10
vmax_ALDOR	VMAX	-8.67599e-07	2.57848e-06	2.11009e-07	2.0701e-08	3.3693e-08	2.16802e-06	8.28922e-07	-2.38601e-08	3.3863e-09	-6.35865e-08	-4.07647e-07	0	-7.77383e-08	4.68059e-07	3.51554e-07	-1.58902e-08	9.79459e-07	-1.57836e-08	1.06156e-07	1.50786e-08	1.7261e-08	1.18341e-06	1.59459e-08	1.88694e-06
km_ALDOR_gal_cyt	KM	8.26378e-07	-2.45574e-06	-2.00966e-07	-1.97156e-08	-3.20842e-08	-2.06459e-06	-7.89267e-07	2.27262e-08	-3.22427e-09	6.05546e-08	3.88211e-07	0	7.40357e-08	-4.45734e-07	-3.34728e-07	1.51351e-08	-9.32824e-07	1.50336e-08	-1.01097e-07	-1.43674e-08	-1.64322e-08	-1.12704e-06	-1.51859e-08	-1.79715e-06
km_ALDOR_nadph_cyt	KM	2.81992e-09	-8.26409e-09	-6.65773e-10	-6.60087e-11	-1.12488e-10	-7.01177e-09	-2.71029e-09	7.4069e-11	-9.88453e-12	2.06304e-10	1.32538e-09	0	2.55624e-10	-1.51462e-09	-1.11769e-09	5.77528e-11	-3.16855e-09	5.71186e-11	-3.40841e-10	-1.53861e-11	-6.42102e-11	-3.84808e-09	-6.40387e-11	-6.0265e-09
vmax_galolT	VMAX	3.33891e-11	2.00256e-11	-8.2615e-13	2.98645e-13	3.02715e-12	1.13994e-10	9.6911e-11	6.07982e-13	1.86579e-13	-2.46202e-12	-1.85849e-11	0	-2.5765e-12	2.26674e-11	3.94557e-11	2.00462e-12	9.67525e-12	1.88279e-12	5.6972e-12	1.78832e-12	4.44952e-12	2.49096e-11	3.16092e-12	3.05605e-12
vmax_GALDH	VMAX	-1.60533e-06	-1.08186e-06	8.67858e-07	-1.41989e-07	-2.27057e-07	-7.78259e-07	-6.97174e-07	7.47431e-08	6.84373e-09	1.91925e-08	-1.31733e-07	0	2.20601e-08	1.70389e-07	-1.69007e-07	3.18759e-07	2.11371e-06	3.03732e-07	1.8594e-07	5.06277e-07	4.70984e-08	8.6853e-07	-1.18278e-06	4.97907e-07
km_GALDH_gal_cyt	KM	1.529e-06	1.03041e-06	-8.26584e-07	1.35236e-07	2.16261e-07	7.41315e-07	6.64083e-07	-7.11877e-08	-6.5184e-09	-1.82793e-08	1.25454e-07	0	-2.10142e-08	-1.62276e-07	1.60985e-07	-3.03598e-07	-2.01316e-06	-2.89287e-07	-1.77094e-07	-4.82204e-07	-4.48512e-08	-8.2721e-07	1.12653e-06	-4.74233e-07
k0_GALDH_nad_cyt	KM	2.24987e-07	1.51611e-07	-1.21605e-07	1.98954e-08	3.18199e-08	1.09177e-07	9.77953e-08	-1.0471e-08	-9.58791e-10	-2.69107e-09	1.84311e-08	0	-3.09572e-09	-2.38469e-08	2.37123e-08	-4.46635e-08	-2.96148e-07	-4.25579e-08	-2.60474e-08	-7.09477e-08	-6.59275e-09	-1.21645e-07	1.65734e-07	-6.97747e-08
ki_GALDH_nadh_cyt	KA	-1.77711e-08	-1.19909e-08	9.62642e-09	-1.57593e-09	-2.51346e-09	-8.51992e-09	-7.63494e-09	8.32011e-10	7.58629e-11	2.12453e-10	-1.49055e-09	0	2.3882e-10	1.91554e-09	-1.85799e-09	3.53487e-09	2.34928e-08	3.36818e-09	2.06774e-09	5.59574e-09	5.31755e-10	9.69757e-09	-1.31185e-08	5.50176e-09
vmax_galaT	VMAX	0	0	0	0	0	0	0	0	0	0	0	0	0	0	0	0	0	0	0	0	0	0	0	0
vmax_GULDH	VMAX	8.95434e-12	5.85274e-12	6.88602e-12	-4.41831e-13	-8.03818e-13	1.03435e-10	8.12923e-11	5.59064e-13	8.29239e-13	-4.4284e-12	-9.07106e-12	0	2.04272e-12	2.34092e-11	5.74242e-11	7.77425e-13	9.19336e-13	7.6651e-13	-3.36319e-13	1.03592e-12	-1.08727e-12	8.30599e-12	-7.84217e-12	4.95826e-13
km_GULDH_galactonate_cyt	KM	6.30269e-11	3.78615e-11	2.91531e-12	4.54104e-13	3.77966e-12	2.01422e-10	1.67852e-10	5.66053e-13	6.7583e-13	-5.16608e-12	-2.94164e-11	0	-2.44479e-12	4.11148e-11	8.11581e-11	4.9922e-12	1.20917e-11	4.63379e-12	9.88222e-12	1.09344e-11	5.07831e-12	3.3203e-11	4.56406e-13	1.32761e-11
km_GULDH_nad_cyt	KM	5.29824e-11	3.02694e-11	6.27614e-12	6.66837e-13	1.04753e-12	1.08335e-10	9.03639e-11	-1.05057e-12	8.66555e-13	-1.47767e-12	-1.01866e-11	0	1.11379e-12	1.77224e-11	5.80752e-11	4.46498e-12	1.95564e-12	4.2617e-12	4.47583e-12	1.59504e-11	8.51479e-13	-1.10663e-11	-4.48388e-12	1.74582e-11
vmax_GALDC	VMAX	2.50411e-11	2.12856e-11	7.94142e-12	6.58655e-13	-3.0699e-12	-9.92675e-12	-1.16432e-11	-2.49017e-12	5.09982e-13	2.44357e-13	8.31107e-12	0	3.28591e-12	-3.8261e-12	1.85344e-11	8.74529e-12	-2.0209e-11	8.33983e-12	5.2041e-12	3.79882e-11	-5.06957e-12	-3.57371e-11	-7.48444e-12	4.15103e-11
vmax_XYLK	VMAX	8.70943e-11	3.44996e-11	-5.04341e-12	2.49552e-13	8.01681e-12	1.47116e-10	1.20734e-10	3.07718e-12	3.19257e-13	-9.84345e-13	-3.66851e-11	0	-6.42161e-12	3.45816e-11	2.52656e-11	-1.80506e-12	2.80573e-11	-1.77612e-12	5.7149e-12	-2.10482e-11	7.14806e-12	8.29804e-11	9.88983e-12	-2.20689e-11
km_XYLK_xyl_cyt	KM	4.18566e-11	1.52984e-11	3.09265e-12	4.09102e-14	2.77061e-12	1.17903e-10	9.78126e-11	9.66715e-13	8.41678e-13	-1.47767e-12	-1.53427e-11	0	-9.01198e-14	2.19089e-11	4.99186e-11	-2.63907e-12	1.58626e-11	-2.42356e-12	-1.61079e-12	-1.44565e-11	2.89503e-12	1.53219e-11	-2.16176e-12	-1.64781e-11
ki_XYLK_adp_cyt	KA	6.07241e-11	2.50569e-11	-6.03825e-12	1.47277e-13	8.01681e-12	1.97587e-10	1.68625e-10	2.96537e-12	2.15602e-13	-3.1997e-12	-3.84247e-11	0	-6.44241e-12	4.05198e-11	5.12418e-11	-3.79777e-12	3.41956e-11	-3.59193e-12	4.59215e-12	-2.81906e-11	1.05714e-11	7.04774e-11	1.01026e-11	-2.95225e-11
ki_XYLK_amp_cyt	KA	1.39124e-11	9.59767e-12	8.37396e-12	3.84556e-13	-4.11316e-12	-7.40825e-11	-6.76183e-11	-2.29915e-12	5.34859e-13	2.21305e-12	1.74449e-11	0	4.64695e-12	-1.60336e-11	-6.83338e-12	5.68027e-12	-2.22372e-11	5.45983e-12	6.06892e-14	2.8823e-11	-7.59345e-12	-4.19572e-11	-9.27306e-12	3.04562e-11
k0_XYLK_atp_cyt	KM	-1.91094e-11	-8.02778e-12	8.31773e-12	-1.96369e-13	-4.28846e-12	-2.21974e-11	-2.15177e-11	-1.42794e-12	6.50953e-13	-2.48968e-13	1.49697e-11	0	5.2593e-12	-7.09903e-12	1.95641e-11	9.11464e-13	-1.36731e-11	1.02697e-12	-4.96387e-12	9.89847e-12	-5.23987e-12	-4.28243e-11	-1.10894e-11	9.33496e-12
vmax_GALK	VMAX	5.72091e-05	-0.000192988	-1.67256e-05	-1.36922e-06	-2.16913e-06	-0.000160643	-6.08728e-05	1.69784e-06	-2.63814e-07	4.72916e-06	3.07177e-05	0	5.80227e-06	-3.52663e-05	-2.60049e-05	9.11006e-07	-8.17834e-05	9.39397e-07	-1.22818e-05	-1.73937e-06	-1.35101e-06	-8.99199e-05	-4.68642e-08	-9.14289e-06
km_GALK_gal_cyt	KM	-5.9862e-05	0.000201925	1.75004e-05	1.43275e-06	2.26979e-06	0.000168087	6.36934e-05	-1.77655e-06	2.75986e-07	-4.9483e-06	-3.21406e-05	0	-6.07108e-06	3.68998e-05	2.72097e-05	-9.53527e-07	8.55683e-05	-9.83217e-07	1.28505e-05	1.81929e-06	1.41353e-06	9.40844e-05	4.86757e-08	9.56581e-06
km_GALK_atp_cyt	KM	-1.1829e-06	3.99041e-06	3.45838e-07	2.83123e-08	4.48559e-08	3.32173e-06	1.25875e-06	-3.51055e-08	5.45503e-09	-9.77867e-08	-6.35167e-07	0	-1.19975e-07	7.29221e-07	5.37736e-07	-1.88417e-08	1.69102e-06	-1.94284e-08	2.53949e-07	3.5947e-08	2.79361e-08	1.8593e-06	9.65351e-10	1.89029e-07
ki_GALK_gal1p_cyt	KA	8.66968e-08	-2.92284e-07	-2.53424e-08	-2.07341e-09	-3.27936e-09	-2.43256e-07	-9.21453e-08	2.57324e-09	-4.00042e-10	7.16388e-09	4.6504e-08	0	8.7818e-09	-5.34029e-08	-3.93975e-08	1.37911e-09	-1.23849e-07	1.42213e-09	-1.8596e-08	-2.64681e-09	-2.03865e-09	-1.36145e-07	-5.72882e-11	-1.38599e-08
v0_GALT	VMAX	-4.57972e-05	-3.06164e-05	1.71232e-06	1.91266e-06	2.78662e-06	-9.08606e-06	3.02002e-06	-9.15904e-07	-2.8427e-07	3.87115e-07	6.72402e-06	0	8.72511e-07	-7.49154e-06	-6.25471e-07	-4.71403e-06	-2.43991e-05	-4.48825e-06	-3.38684e-06	-7.50809e-06	-7.08933e-07	-3.04419e-05	-5.37602e-06	-6.39897e-06
ka_GALT_gal1p_cyt	KA	0	0	0	0	0	0	0	0	0	0	0	0	0	0	0	0	0	0	0	0	0	0	0	0
ka_GALT_udpglc_cyt	KA	3.41879e-05	2.28554e-05	-1.27827e-06	-1.42782e-06	-2.08024e-06	6.78275e-06	-2.25452e-06	6.83731e-07	2.1221e-07	-2.88979e-07	-5.01953e-06	0	-6.51337e-07	5.59248e-06	4.66891e-07	3.51907e-06	1.82142e-05	3.35053e-06	2.5283e-06	5.60486e-06	5.29225e-07	2.27251e-05	4.01326e-06	4.7769e-06
k0_GALT_udpglc_cyt	KM	4.42234e-05	2.95644e-05	-1.65349e-06	-1.84695e-06	-2.69088e-06	8.77405e-06	-2.91608e-06	8.84436e-07	2.74503e-07	-3.73819e-07	-6.493e-06	0	-8.42533e-07	7.23417e-06	6.04073e-07	4.55206e-06	2.35608e-05	4.33405e-06	3.27047e-06	7.25012e-06	6.84583e-07	2.9396e-05	5.19131e-06	6.17912e-06
ki_GALT_udp_cyt	KA	-2.40167e-05	-1.60557e-05	8.97972e-07	1.00303e-06	1.46135e-06	-4.76495e-06	1.58367e-06	-4.80317e-07	-1.49076e-07	2.03013e-07	3.52619e-06	0	4.57561e-07	-3.9287e-06	-3.28033e-07	-2.47211e-06	-1.27953e-05	-2.35371e-06	-1.77611e-06	-3.93734e-06	-3.71781e-07	-1.59642e-05	-2.81928e-06	-3.3557e-06
ki_GALT_utp_cyt	KA	-3.72306e-05	-2.48895e-05	1.39202e-06	1.55489e-06	2.26538e-06	-7.38626e-06	2.45529e-06	-7.44579e-07	-2.31096e-07	3.14696e-07	5.46624e-06	0	7.09303e-07	-6.09017e-06	-5.08391e-07	-3.83225e-06	-1.98352e-05	-3.64871e-06	-2.75331e-06	-6.10369e-06	-5.76319e-07	-2.47476e-05	-4.37042e-06	-5.20204e-06
km_GALT_gal1p_cyt	KM	4.7836e-05	3.19795e-05	-1.78859e-06	-1.99783e-06	-2.91069e-06	9.49084e-06	-3.15427e-06	9.56691e-07	2.96926e-07	-4.04359e-07	-7.02345e-06	0	-9.11369e-07	7.82515e-06	6.53381e-07	4.92392e-06	2.54855e-05	4.68809e-06	3.53764e-06	7.84234e-06	7.40517e-07	3.17974e-05	5.61542e-06	6.68385e-06
km_GALT_udpgal_cyt	KM	-2.32303e-05	-1.553e-05	8.68567e-07	9.70189e-07	1.4135e-06	-4.60883e-06	1.5319e-06	-4.64587e-07	-1.44194e-07	1.96361e-07	3.41072e-06	0	4.42577e-07	-3.80003e-06	-3.17259e-07	-2.39116e-06	-1.23763e-05	-2.27664e-06	-1.71795e-06	-3.80844e-06	-3.59604e-07	-1.54415e-05	-2.72696e-06	-3.24584e-06
km_GALT_glc1p_cyt	KM	-3.79708e-06	-2.53843e-06	1.41981e-07	1.58583e-07	2.31038e-07	-7.53413e-07	2.50328e-07	-7.59426e-08	-2.35686e-08	3.20993e-08	5.5752e-07	0	7.23471e-08	-6.21154e-07	-5.18558e-08	-3.90839e-07	-2.02299e-06	-3.7212e-07	-2.80807e-07	-6.22466e-07	-5.87865e-08	-2.52405e-06	-4.45745e-07	-5.30505e-07
v0_GALE	VMAX	7.32629e-06	4.13312e-06	1.81069e-07	-1.84456e-07	-5.82853e-08	5.51959e-06	2.52622e-06	2.71443e-07	7.54233e-08	-2.06063e-07	-2.02198e-06	0	-1.7454e-07	2.56489e-06	9.06639e-07	4.01564e-07	-6.72588e-05	3.81308e-07	4.72464e-07	1.04461e-07	-1.86201e-07	7.88569e-06	2.18826e-07	-4.65281e-08
ki_GALE_nadh_cyt	KA	4.43019e-06	2.49928e-06	1.09491e-07	-1.1154e-07	-3.5241e-08	3.33785e-06	1.52774e-06	1.64143e-07	4.56086e-08	-1.24611e-07	-1.22271e-06	0	-1.05546e-07	1.55102e-06	5.48304e-07	2.4282e-07	-4.06711e-05	2.30571e-07	2.85697e-07	6.31408e-08	-1.12589e-07	4.7685e-06	1.32324e-07	-2.81639e-08
km_GALE_udpgal_cyt	KM	2.47208e-06	1.39462e-06	6.11009e-08	-6.224e-08	-1.96696e-08	1.86241e-06	8.52377e-07	9.15904e-08	2.54499e-08	-6.95303e-08	-6.82259e-07	0	-5.8892e-08	8.65449e-07	3.05921e-07	1.35502e-07	-2.26949e-05	1.28667e-07	1.59422e-07	3.52667e-08	-6.28323e-08	2.6608e-06	7.38335e-08	-1.56795e-08
km_GALE_udpglc_cyt	KM	4.2625e-06	2.40467e-06	1.05349e-07	-1.07316e-07	-3.39089e-08	3.21132e-06	1.46977e-06	1.57925e-07	4.38819e-08	-1.19885e-07	-1.1764e-06	0	-1.01547e-07	1.49225e-06	5.27489e-07	2.33632e-07	-3.91313e-05	2.21846e-07	2.74881e-07	6.07791e-08	-1.08332e-07	4.5879e-06	1.27313e-07	-2.70669e-08
vmax_gal1pP	VMAX	-0.00293085	-0.00199792	0.000121816	0.000125992	0.000189725	-0.000474611	0.000277235	-5.49008e-05	-1.73569e-05	2.09141e-05	0.000405304	0	5.52923e-05	-0.000442496	-1.83111e-05	-0.000312284	-0.00162085	-0.000297352	-0.000219912	-0.00051328	-5.429e-05	-0.00186843	-0.000363208	-0.00044196
km_gal1pP_gal1p_cyt	KM	0.00279182	0.00190353	-0.000116146	-0.000120096	-0.00018082	0.000452053	-0.000264304	5.23257e-05	1.65375e-05	-1.99366e-05	-0.000386202	0	-5.2688e-05	0.000421652	1.74105e-05	0.000297611	0.00154462	0.000283381	0.000209545	0.000489151	5.17395e-05	0.0017807	0.000346159	0.000421203
vmax_ethT	VMAX	0	0	0	0	0	0	0	0	0	0	0	0	0	0	0	0	0	0	0	0	0	0	0	0
vmax_ADH	VMAX	0	0	0	0	0	0	0	0	0	0	0	0	0	0	0	0	0	0	0	0	0	0	0	0
ka_ADH_gra_cyt	KA	0	0	0	0	0	0	0	0	0	0	0	0	0	0	0	0	0	0	0	0	0	0	0	0
km_ADH_ethanol_cyt	KA	0	0	0	0	0	0	0	0	0	0	0	0	0	0	0	0	0	0	0	0	0	0	0	0
n_ADH_ethanol_cyt_km_ethanol_cyt	KM	0	0	0	0	0	0	0	0	0	0	0	0	0	0	0	0	0	0	0	0	0	0	0	0
k0_ADH_ethanol_cyt	KM	0	0	0	0	0	0	0	0	0	0	0	0	0	0	0	0	0	0	0	0	0	0	0	0
ki_ADH_ethanol_cyt	KA	0	0	0	0	0	0	0	0	0	0	0	0	0	0	0	0	0	0	0	0	0	0	0	0
k0_ADH_nad_cyt	KM	0	0	0	0	0	0	0	0	0	0	0	0	0	0	0	0	0	0	0	0	0	0	0	0
ki_ADH_nadh_cyt	KA	0	0	0	0	0	0	0	0	0	0	0	0	0	0	0	0	0	0	0	0	0	0	0	0
vmax_ALDDHI	VMAX	3.38999e-12	7.2443e-12	1.09735e-11	6.01381e-13	-6.57592e-12	-1.37984e-10	-1.21082e-10	-3.78999e-12	5.39005e-13	3.93277e-12	3.05564e-11	0	6.96695e-12	-3.06884e-11	-2.0998e-11	8.2419e-12	-3.47453e-11	7.87099e-12	-6.42294e-13	4.36857e-11	-1.10823e-11	-7.30659e-11	-1.27177e-11	4.63296e-11
km_ALDDHI_nad_cyt	KM	3.79858e-11	1.72425e-11	-4.36432e-12	-4.74559e-13	8.05101e-12	3.04541e-10	2.58212e-10	4.01594e-12	4.64374e-13	-8.60553e-12	-4.92528e-11	0	-6.30839e-12	6.37865e-11	1.01679e-10	-5.34368e-12	4.12883e-11	-5.14728e-12	4.36204e-12	-3.68623e-11	1.29949e-11	8.42034e-11	7.21307e-12	-3.88227e-11
km_ALDDHI_aald_cyt	KM	3.89535e-11	2.16043e-11	-7.20178e-12	1.22731e-14	8.21348e-12	2.67625e-10	2.3092e-10	3.06786e-12	1.24386e-14	-6.88811e-12	-4.55226e-11	0	-7.42449e-12	5.39467e-11	8.20303e-11	-2.96375e-12	3.75969e-11	-2.89736e-12	7.57603e-12	-2.64595e-11	1.38726e-11	7.31455e-11	1.11696e-11	-2.65939e-11
vmax_ALDDHII	VMAX	6.52012e-11	3.13686e-11	3.8496e-13	4.45922e-13	4.08323e-12	1.16488e-10	9.59107e-11	8.94503e-13	4.85105e-13	-1.23101e-12	-2.20432e-11	0	-2.71284e-12	2.46622e-11	3.69879e-11	2.26674e-12	1.20777e-11	2.11845e-12	6.08915e-12	1.32216e-12	3.51071e-12	3.57748e-11	2.88338e-12	2.13159e-12
km_ALDDHII_nad_cyt	KM	7.20977e-11	2.36887e-11	4.71468e-13	3.64101e-13	4.81436e-12	7.49846e-11	6.11485e-11	1.28119e-12	7.50461e-13	2.21305e-12	-1.6148e-11	0	-1.54359e-12	1.38167e-11	1.91088e-11	-3.65479e-12	2.06558e-11	-3.49271e-12	-1.42367e-12	-1.92653e-11	2.89503e-12	2.74982e-11	1.95515e-12	-2.1916e-11
km_ALDDHII_aald_cyt	KM	1.57283e-11	1.39039e-11	5.92146e-12	5.52288e-13	-2.25753e-12	-6.9468e-12	-6.53859e-12	-2.06621e-12	4.1462e-13	7.35377e-13	7.84392e-12	0	2.7914e-12	-4.90311e-12	1.61644e-11	5.61176e-12	-1.36146e-11	5.39038e-12	2.54642e-12	2.56526e-11	-3.21815e-12	-3.53434e-11	-5.79142e-12	2.78682e-11
vmax_ALDDH_mito	VMAX	6.88332e-11	2.25953e-11	-2.92829e-12	8.10023e-13	4.30556e-12	-2.54819e-11	-2.04959e-11	2.42261e-13	1.94871e-13	5.89916e-12	-4.97827e-12	0	-2.14439e-12	-8.61606e-12	-2.85887e-11	-2.22504e-12	1.30181e-11	-2.0986e-12	-5.58846e-13	-1.08853e-11	1.75972e-12	1.18831e-11	6.01654e-12	-1.23771e-11
km_ALDDH_mito_aald_mito	KM	4.82662e-11	2.71939e-11	7.97169e-12	2.08642e-13	1.19718e-12	1.66403e-10	1.36392e-10	-7.22125e-14	1.13606e-12	-4.18174e-12	-1.72218e-11	0	1.31945e-12	3.21174e-11	8.41535e-11	3.05608e-12	6.50553e-12	2.87999e-12	3.04963e-12	8.35004e-12	1.34053e-12	4.67867e-12	-6.89852e-12	8.87852e-12
km_ALDDH_mito_nad_mito	KM	2.56474e-11	1.04542e-11	3.72416e-12	6.7911e-13	-1.75728e-12	-1.01804e-10	-8.69379e-11	-2.00098e-12	2.52918e-13	5.16147e-12	1.63676e-11	0	2.72208e-12	-2.3757e-11	-3.14352e-11	3.16034e-12	-1.29315e-11	2.99658e-12	-9.88728e-13	1.82758e-11	-5.18747e-12	-3.67759e-11	-3.46622e-12	1.90337e-11
vmax_acetateT	VMAX	0.000284627	0.00108161	-0.000354004	-9.6965e-06	0.000382082	-0.00151022	-0.000892748	-1.36843e-05	-7.45741e-06	5.45287e-06	-0.000150959	0	-7.62775e-05	2.56827e-05	0.0166354	-0.000369306	0.00111969	-0.000350236	-0.000513715	-0.00202115	3.93647e-06	0.000475205	0.000550861	-0.00225642
km_acetateT_acetate_ext	KM	0	0	0	0	0	0	0	0	0	0	0	0	0	0	0	0	0	0	0	0	0	0	0	0
km_acetateT_acetate_cyt	KM	3.04116e-07	1.1552e-06	-3.78056e-07	-1.03509e-08	4.08034e-07	-1.61282e-06	-9.53398e-07	-1.46188e-08	-7.96433e-09	5.82326e-09	-1.61226e-07	0	-8.14625e-08	2.74346e-08	1.77657e-05	-3.94385e-07	1.19572e-06	-3.7402e-07	-5.4853e-07	-2.15839e-06	4.20293e-09	5.07478e-07	5.88295e-07	-2.40967e-06
vmax_acetateT_mito	VMAX	8.48243e-13	-9.64737e-13	1.9767e-12	4.33649e-13	-2.09933e-12	-1.04684e-10	-8.72298e-11	-1.74941e-12	8.29239e-15	4.42148e-12	1.76715e-11	0	2.47714e-12	-2.45323e-11	-3.33968e-11	1.51017e-12	-1.13759e-11	1.42635e-12	-2.05079e-12	1.22647e-11	-4.1264e-12	-3.78733e-11	-2.52874e-12	1.26528e-11
km_acetateT_mito_acetate_cyt	KM	4.43954e-11	2.40921e-11	5.73547e-12	1.51368e-13	1.6675e-12	1.49214e-10	1.22417e-10	3.07485e-13	9.24602e-13	-3.68841e-12	-1.75181e-11	0	3.81276e-13	2.93055e-11	7.0257e-11	1.9659e-12	7.87635e-12	1.89767e-12	3.15078e-12	3.2904e-12	1.94312e-12	1.23103e-11	-4.4808e-12	3.54029e-12
km_acetateT_mito_acetate_mito	KM	5.05661e-11	1.58041e-11	-2.34004e-12	1.21094e-12	7.01203e-13	-1.80424e-10	-1.5022e-10	-1.89849e-12	-2.23895e-13	1.05742e-11	1.87975e-11	0	1.61753e-13	-4.13034e-11	-8.40386e-11	1.27784e-12	-7.49037e-12	1.26759e-12	-1.22643e-12	1.03292e-11	-3.81637e-12	-2.93076e-11	4.56406e-12	1.05305e-11
vmax_aaldT	VMAX	3.98017e-11	2.05869e-11	-3.50357e-12	-1.02276e-13	6.47758e-12	2.38894e-10	2.03121e-10	2.6905e-12	3.19257e-13	-6.39479e-12	-3.89825e-11	0	-5.29165e-12	4.91945e-11	7.93285e-11	-2.26377e-12	3.02211e-11	-2.20031e-12	5.59858e-12	-2.15198e-11	1.03618e-11	6.29002e-11	6.50996e-12	-2.20017e-11
vmax_fruT	VMAX	0	0	0	0	0	0	0	0	0	0	0	0	0	0	0	0	0	0	0	0	0	0	0	0
km_fruT_fru_ext	KM	0	0	0	0	0	0	0	0	0	0	0	0	0	0	0	0	0	0	0	0	0	0	0	0
km_fruT_fru_cyt	KM	0	0	0	0	0	0	0	0	0	0	0	0	0	0	0	0	0	0	0	0	0	0	0	0
vmax_FRUK	VMAX	0	0	0	0	0	0	0	0	0	0	0	0	0	0	0	0	0	0	0	0	0	0	0	0
n_FRUK	N	0	0	0	0	0	0	0	0	0	0	0	0	0	0	0	0	0	0	0	0	0	0	0	0
km_FRUK_fru_cyt	KM	0	0	0	0	0	0	0	0	0	0	0	0	0	0	0	0	0	0	0	0	0	0	0	0
km_FRUK_atp_cyt	KM	0	0	0	0	0	0	0	0	0	0	0	0	0	0	0	0	0	0	0	0	0	0	0	0
km_FRUK_adp_cyt	KM	0	0	0	0	0	0	0	0	0	0	0	0	0	0	0	0	0	0	0	0	0	0	0	0
vmax_ALDB	VMAX	0	0	0	0	0	0	0	0	0	0	0	0	0	0	0	0	0	0	0	0	0	0	0	0
km_ALDB_fru1p_cyt	KM	0	0	0	0	0	0	0	0	0	0	0	0	0	0	0	0	0	0	0	0	0	0	0	0
km_ALDB_gra_cyt	KM	0	0	0	0	0	0	0	0	0	0	0	0	0	0	0	0	0	0	0	0	0	0	0	0
km_ALDB_dhap_cyt	KM	0	0	0	0	0	0	0	0	0	0	0	0	0	0	0	0	0	0	0	0	0	0	0	0
vmax_TRIOK	VMAX	0	0	0	0	0	0	0	0	0	0	0	0	0	0	0	0	0	0	0	0	0	0	0	0
km_TRIOK_gra_cyt	KM	0	0	0	0	0	0	0	0	0	0	0	0	0	0	0	0	0	0	0	0	0	0	0	0
km_TRIOK_atp_cyt	KM	0	0	0	0	0	0	0	0	0	0	0	0	0	0	0	0	0	0	0	0	0	0	0	0
vmax_ALDR	VMAX	0	0	0	0	0	0	0	0	0	0	0	0	0	0	0	0	0	0	0	0	0	0	0	0
km_ALDR_gra_cyt	KM	0	0	0	0	0	0	0	0	0	0	0	0	0	0	0	0	0	0	0	0	0	0	0	0
km_ALDR_nadph_cyt	KM	0	0	0	0	0	0	0	0	0	0	0	0	0	0	0	0	0	0	0	0	0	0	0	0
vmax_ALDDH_gra	VMAX	0	0	0	0	0	0	0	0	0	0	0	0	0	0	0	0	0	0	0	0	0	0	0	0
k0_ALDDH_gra_gra_cyt	KA	0	0	0	0	0	0	0	0	0	0	0	0	0	0	0	0	0	0	0	0	0	0	0	0
km_ALDDH_gra_nad_cyt	KM	0	0	0	0	0	0	0	0	0	0	0	0	0	0	0	0	0	0	0	0	0	0	0	0
ki_ALDDH_gra_aald_cyt	KA	0	0	0	0	0	0	0	0	0	0	0	0	0	0	0	0	0	0	0	0	0	0	0	0
vmax_SORDH	VMAX	0	0	0	0	0	0	0	0	0	0	0	0	0	0	0	0	0	0	0	0	0	0	0	0
km_SORDH_fru_cyt	KM	0	0	0	0	0	0	0	0	0	0	0	0	0	0	0	0	0	0	0	0	0	0	0	0
km_SORDH_nadh_cyt	KM	0	0	0	0	0	0	0	0	0	0	0	0	0	0	0	0	0	0	0	0	0	0	0	0
vmax_GCK	VMAX	0	0	0	0	0	0	0	0	0	0	0	0	0	0	0	0	0	0	0	0	0	0	0	0
km_GCK_glycerate_cyt	KM	0	0	0	0	0	0	0	0	0	0	0	0	0	0	0	0	0	0	0	0	0	0	0	0
km_GCK_atp_cyt	KM	0	0	0	0	0	0	0	0	0	0	0	0	0	0	0	0	0	0	0	0	0	0	0	0
vmax_graT	VMAX	0	0	0	0	0	0	0	0	0	0	0	0	0	0	0	0	0	0	0	0	0	0	0	0
km_graT_gra_ext	KM	0	0	0	0	0	0	0	0	0	0	0	0	0	0	0	0	0	0	0	0	0	0	0	0
vmax_ACACCOA_syn	VMAX	0.00280085	-0.00296034	0.00193216	-0.000137474	-0.00255102	-0.353156	0.00496321	0.000165901	7.21113e-05	-7.36469e-05	0.000199413	0	0.000354875	0.000610639	0.00190604	0.00266171	-0.00284256	0.00252547	0.00349248	0.0127305	6.20104e-05	0.00029611	-0.00269215	0.014035
km_ACACCOA_syn_acac_cyt	KM	-0.000182812	0.000192896	-0.000126006	8.95843e-06	0.000166406	0.0230332	-0.000323637	-1.08086e-05	-4.7011e-06	4.80489e-06	-1.30033e-05	0	-2.31389e-05	-3.98188e-05	-0.000124299	-0.000173637	0.000185502	-0.000164746	-0.000228065	-0.000830539	-4.03949e-06	-1.92586e-05	0.000175556	-0.000915565
km_ACACCOA_syn_atp_cyt	KM	-3.51475e-05	3.70895e-05	-2.4227e-05	1.72249e-06	3.19943e-05	0.00442854	-6.22256e-05	-2.07826e-06	-9.0389e-07	9.23817e-07	-2.50015e-06	0	-4.44893e-06	-7.65596e-06	-2.38989e-05	-3.33845e-05	3.56651e-05	-3.1675e-05	-4.38468e-05	-0.000159684	-7.76707e-07	-3.70332e-06	3.3754e-05	-0.000176032
km_ACACCOA_syn_coa_cyt	KM	-0.000222631	0.000234906	-0.00015345	1.09095e-05	0.00020265	0.0280498	-0.000394124	-1.31626e-05	-5.72496e-06	5.85142e-06	-1.58354e-05	0	-2.81785e-05	-4.84913e-05	-0.000151371	-0.000211456	0.000225906	-0.000200628	-0.000277742	-0.00101144	-4.91923e-06	-2.34523e-05	0.000213791	-0.00111498
vmax_3kt_kc4coa_cyt	VMAX	-5.89957e-05	-2.63864e-05	-2.03111e-06	4.1133e-07	-9.49407e-07	3.21371e-05	-1.12257e-05	6.08353e-07	5.42465e-08	7.41365e-07	3.64846e-06	0	9.1046e-07	-4.02747e-06	-3.49744e-06	-1.83604e-05	4.73047e-06	-1.87343e-05	0.000211938	-4.15464e-05	7.55082e-08	-7.08478e-06	-3.20854e-07	-1.42949e-05
k0_3kt_kc4coa_cyt_kc4coa_cyt	KM	-4.15146e-10	-1.84446e-10	-1.50091e-11	4.33239e-12	-5.47708e-12	2.72853e-10	-8e-11	3.83658e-12	8.20947e-13	9.34321e-12	2.57978e-11	0	6.95309e-12	-3.42505e-11	-2.48146e-11	-1.45566e-10	4.12976e-11	-1.48834e-10	1.72301e-09	-3.24349e-10	1.02614e-12	-6.58657e-11	-1.24278e-12	-1.02047e-10
ki_3kt_kc4coa_cyt_coa_cyt	KA	3.58419e-10	1.58261e-10	1.20203e-11	-1.74687e-12	8.67098e-12	-5.14572e-11	1.52328e-10	-2.39e-12	4.27058e-13	-4.18174e-12	-3.5967e-11	0	-5.82081e-12	4.10981e-11	6.06452e-11	9.27578e-11	-7.12544e-12	9.469e-11	-1.08399e-09	2.03223e-10	3.28365e-12	5.42591e-11	2.13092e-12	6.26038e-11
km_3kt_kc4coa_cyt_coa_cyt	KM	-4.93526e-05	-2.20734e-05	-1.69911e-06	3.44101e-07	-7.94233e-07	2.68838e-05	-9.39104e-06	5.08905e-07	4.53787e-08	6.20195e-07	3.05214e-06	0	7.61644e-07	-3.36922e-06	-2.92585e-06	-1.53593e-05	3.95717e-06	-1.56721e-05	0.000177297	-3.47553e-05	6.31516e-08	-5.92685e-06	-2.68409e-07	-1.19582e-05
km_3kt_kc4coa_cyt_acoa_cyt	KM	-3.56726e-06	-1.59546e-06	-1.22816e-07	2.48731e-08	-5.7406e-08	1.94336e-06	-6.78629e-07	3.67842e-08	3.2799e-09	4.48213e-08	2.20583e-07	0	5.50481e-08	-2.43492e-07	-2.1141e-07	-1.11018e-06	2.8603e-07	-1.1328e-06	1.28154e-05	-2.51214e-06	4.57149e-09	-4.2837e-07	-1.93953e-08	-8.64309e-07
vmax_HMG_syn_cyt	VMAX	-0.0462588	-0.0208938	-0.00158234	0.000308099	-0.000727594	0.0257534	-0.0087026	0.000498147	4.70174e-05	0.000582115	0.0028604	0	0.000728025	-0.00312882	-0.00269294	-0.0144382	0.00390968	-0.0147208	0.164653	-0.0329106	6.78572e-05	-0.00543644	-0.00028603	-0.0117977
k0_HMG_syn_cyt_acoa_cyt	KM	0.0346388	0.0153639	0.00119914	-0.000250588	0.000568004	-0.0185638	0.00665372	-0.000343838	-2.90086e-05	-0.000434741	-0.00214218	0	-0.000525593	0.00238288	0.00208458	0.0107538	-0.0026513	0.0109799	-0.125388	0.024184	-3.88709e-05	0.00423433	0.000166532	0.00802449
ki_HMG_syn_cyt_kc4coa_cyt	KA	-8.17741e-07	-3.65515e-07	-2.81616e-08	5.71812e-09	-1.31781e-08	4.4551e-07	-1.55787e-07	8.40666e-09	7.47091e-10	1.02786e-08	5.05866e-08	0	1.26071e-08	-5.58757e-08	-4.85515e-08	-2.5445e-07	6.53353e-08	-2.59644e-07	2.93928e-06	-5.75517e-07	1.03087e-09	-9.83719e-08	-4.41281e-09	-1.97514e-07
km_HMG_syn_cyt_kc4coa_cyt	KM	0.00156899	0.000701061	5.40562e-05	-1.09878e-05	2.52994e-05	-0.0008543	0.000298882	-1.61074e-05	-1.4271e-06	-1.97129e-05	-9.70265e-05	0	-2.41641e-05	0.000107204	9.31809e-05	0.000488154	-0.000125139	0.000498132	-0.00564129	0.00110384	-1.97877e-06	0.000188811	8.41201e-06	0.000378281
ki_HMG_syn_cyt_hmgcoa_cyt	KA	-0.043087	-0.0194472	-0.00147456	0.000287966	-0.000678836	0.0239529	-0.00811273	0.000462537	4.34844e-05	0.000542144	0.00266429	0	0.000677131	-0.00291629	-0.0025117	-0.0134453	0.00362784	-0.0137093	0.153468	-0.0306312	6.26092e-05	-0.00507183	-0.000264037	-0.0109485
km_HMG_lys_cyt_hmgcoa_cyt	KM	-0.000969504	-0.000831354	0.000184261	-3.35833e-05	-0.000439943	-0.0493518	0.000281967	5.66982e-05	1.61975e-05	8.82119e-06	5.36419e-05	0	6.81053e-05	5.93659e-05	0.000164513	-0.000177033	0.000296365	-0.000212725	0.00780703	0.000517763	2.36873e-05	0.000246172	-0.000315389	0.00162295
v0_HMGR	VMAX	-0.144259	-0.0264161	-0.00635054	0.00364021	-0.00703183	-0.133876	-0.0444133	-0.00250842	-0.000722436	0.00153407	0.00841152	0	-0.000493946	-0.0145261	-0.0171003	-0.0361471	-0.0262083	-0.0390618	0.807795	-0.0338935	-0.00141847	-0.0380443	0.00498705	0.081813
km_HMGR_hmgcoa_cyt	KM	0.030353	0.00543636	0.00134341	-0.000776571	0.00149176	0.0286085	0.00941299	0.000540044	0.00015456	-0.000322912	-0.00177098	0	0.0001119	0.00307504	0.00362759	0.00759834	0.00563646	0.00821718	-0.171108	0.00695736	0.000303732	0.00809445	-0.00107133	-0.0175592
km_HMGR_nadph_cyt	KM	0.0280007	0.00501665	0.0012392	-0.00071625	0.001376	0.0263857	0.00868263	0.000498032	0.000142549	-0.000297886	-0.00163373	0	0.000103124	0.0028365	0.00334608	0.00700959	0.00519806	0.0075804	-0.157833	0.00642045	0.000280125	0.00746599	-0.000988015	-0.0161939
vmax_MEVK	VMAX	3.07249e-11	9.25271e-12	1.16353e-12	4.90923e-13	5.38729e-13	-4.66114e-11	-3.91972e-11	-7.22125e-13	2.6121e-13	4.17943e-12	5.87422e-12	0	9.21995e-13	-1.23835e-11	-1.83727e-11	-3.18714e-13	4.39784e-13	-2.62945e-13	-2.24044e-12	9.86848e-13	-1.58506e-12	-1.49826e-11	-4.31736e-13	2.43279e-13
km_MEVK_mev_cyt	KM	2.17766e-11	1.99204e-11	8.46479e-12	-6.95474e-14	-1.14159e-12	1.41912e-10	1.13809e-10	-2.74873e-13	8.8314e-13	-5.90607e-12	-1.28117e-11	0	1.77005e-12	3.04747e-11	7.75584e-11	5.85898e-12	-6.0096e-12	5.65828e-12	5.42915e-12	1.96415e-11	-7.81614e-13	4.67029e-12	-8.28007e-12	2.17515e-11
k0_MEVK_atp_cyt	KM	3.47182e-11	1.52399e-11	-2.07186e-12	5.89107e-13	2.29601e-12	3.20355e-12	4.95009e-12	-2.32943e-13	-1.65848e-14	2.4551e-12	-4.32984e-12	0	-1.6522e-12	-1.75171e-12	-7.60777e-12	8.36998e-13	5.53005e-12	7.83874e-13	2.35676e-12	1.69836e-12	1.88635e-12	3.70272e-12	4.1755e-12	2.23122e-12
ki_MEVK_fpp_cyt	KA	4.91115e-11	2.2379e-11	-1.02079e-12	9.36845e-13	1.57771e-12	-4.57286e-11	-3.74541e-11	-1.10415e-12	-2.0731e-14	4.42148e-12	1.91043e-12	0	-1.00287e-12	-1.21069e-11	-2.60953e-11	3.10672e-12	-1.71001e-12	2.94697e-12	3.79055e-12	1.25619e-11	-4.23556e-13	-7.35518e-12	3.64508e-12	1.39781e-11
ki_MEVK_gpp_cyt	KA	7.62224e-12	9.16793e-12	4.19995e-12	-1.43186e-13	-7.31133e-13	7.23323e-11	5.70355e-11	5.12476e-14	3.89742e-13	-3.68841e-12	-7.41512e-12	0	7.11715e-13	1.7186e-11	3.85707e-11	3.52671e-12	-4.13818e-12	3.32651e-12	3.41882e-12	1.16513e-11	-7.46682e-13	8.09238e-12	-4.17858e-12	1.30189e-11
vmax_MEVPK	VMAX	1.49058e-07	5.20483e-08	9.68113e-09	-1.72701e-09	5.10558e-09	1.62321e-07	9.44575e-08	7.55933e-09	1.95848e-09	-6.03843e-09	-5.28556e-08	0	-3.51669e-09	7.01159e-08	2.90127e-08	2.12107e-09	5.61297e-09	1.9885e-09	7.08743e-09	-1.63112e-08	-8.7523e-09	1.97474e-07	-6.34532e-09	-1.94782e-08
km_MEVPK_mev5p_cyt	KM	-1.56422e-07	-5.46118e-08	-1.01569e-08	1.81428e-09	-5.35989e-09	-1.70422e-07	-9.91737e-08	-7.93862e-09	-2.05524e-09	6.34382e-09	5.54968e-08	0	3.69494e-09	-7.36206e-08	-3.04459e-08	-2.22253e-09	-5.89642e-09	-2.08365e-09	-7.43997e-09	1.71456e-08	9.18586e-09	-2.07361e-07	6.6565e-09	2.04713e-08
km_MEVPK_atp_cyt	KM	-1.38808e-08	-4.8473e-09	-8.98622e-10	1.61256e-10	-4.77323e-10	-1.51806e-08	-8.84867e-09	-7.05737e-10	-1.82221e-10	5.65554e-10	4.93694e-09	0	3.30264e-10	-6.54784e-09	-2.71454e-09	-1.967e-10	-5.30326e-10	-1.84384e-10	-6.63275e-10	1.52839e-09	8.12267e-10	-1.84318e-08	5.87265e-10	1.82334e-09
vmax_MDP	VMAX	8.0537e-08	2.81209e-08	5.23466e-09	-9.33964e-10	2.75836e-09	8.77829e-08	5.10946e-08	4.0862e-09	1.0587e-09	-3.2672e-09	-2.85705e-08	0	-1.89968e-09	3.79088e-08	1.57107e-08	1.14579e-09	3.03393e-09	1.07408e-09	3.82952e-09	-8.81874e-09	-4.73042e-09	1.06734e-07	-3.4333e-09	-1.05308e-08
km_MDP_mev5pp_cyt	KM	-8.45101e-08	-2.94986e-08	-5.49673e-09	9.80725e-10	-2.88996e-09	-9.19028e-08	-5.34212e-08	-4.28833e-09	-1.11094e-09	3.42383e-09	2.99587e-08	0	1.99052e-09	-3.97497e-08	-1.63957e-08	-1.20361e-09	-3.15545e-09	-1.12846e-09	-4.01445e-09	9.24547e-09	4.97665e-09	-1.12017e-07	3.60842e-09	1.10431e-08
k0_MDP_atp_cyt	KM	-8.49871e-09	-2.95971e-09	-5.51094e-10	9.94978e-11	-2.91683e-10	-9.25655e-09	-5.3764e-09	-4.33906e-10	-1.11719e-10	3.46217e-10	3.0233e-09	0	2.01993e-10	-4.01023e-09	-1.63843e-09	-1.17945e-10	-3.2188e-10	-1.10576e-10	-4.02943e-10	9.47761e-10	5.01185e-10	-1.13201e-08	3.61538e-10	1.13043e-09
ki_MDP_gpp_cyt	KA	-1.22159e-11	-4.33547e-12	3.18781e-12	-5.52288e-13	6.84101e-14	1.11793e-10	9.28926e-11	9.41091e-13	4.80959e-13	-4.91712e-12	-1.05387e-11	0	7.62552e-13	2.35433e-11	5.53648e-11	-1.51017e-12	7.42487e-12	-1.50077e-12	-1.26436e-12	-8.25735e-12	1.83395e-12	1.03291e-11	-4.37595e-12	-9.20985e-12
vmax_IPPI	VMAX	3.97381e-07	1.38753e-07	2.5816e-08	-4.60717e-09	1.36112e-08	4.32942e-07	2.51957e-07	2.01603e-08	5.22217e-09	-1.6113e-08	-1.40954e-07	0	-9.37758e-09	1.87002e-07	7.74108e-08	5.6538e-09	1.49634e-08	5.30047e-09	1.88984e-08	-4.35089e-08	-2.33383e-08	5.26624e-07	-1.69249e-08	-5.19543e-08
km_IPPI_ipp_cyt	KM	8.88848e-10	3.13771e-10	6.15936e-11	-9.09435e-12	2.6449e-11	8.06307e-10	4.33333e-10	4.07395e-11	1.16176e-11	-2.87719e-11	-2.82517e-10	0	-1.63209e-11	3.74157e-10	1.30906e-10	1.7434e-11	1.23818e-11	1.64093e-11	3.99133e-11	-6.55845e-11	-5.77346e-11	1.08709e-09	-4.22237e-11	-8.23604e-11
km_IPPI_dmpp_cyt	KM	1.07661e-10	4.89385e-11	5.28563e-12	-4.99105e-13	4.7374e-12	1.90867e-10	1.39581e-10	3.93674e-12	1.16508e-12	-6.14812e-12	-4.35634e-11	0	-3.85898e-12	5.78022e-11	5.61307e-11	5.41815e-12	7.08567e-12	5.05797e-12	1.13135e-11	3.51667e-12	-1.10474e-12	1.19245e-10	-1.27054e-12	4.32342e-12
vmax_GPPS	VMAX	1.955e-07	6.82678e-08	1.2695e-08	-2.26592e-09	6.69927e-09	2.13059e-07	1.24021e-07	9.91766e-09	2.56871e-09	-7.92714e-09	-6.9353e-08	0	-4.61637e-09	9.20035e-08	3.81032e-08	2.78102e-09	7.37547e-09	2.60718e-09	9.30091e-09	-2.14082e-08	-1.14741e-08	2.59072e-07	-8.31902e-09	-2.55619e-08
km_GPPS_ipp_cyt	KM	-2.02257e-07	-7.06171e-08	-1.31441e-08	2.346e-09	-6.92557e-09	-2.20326e-07	-1.28198e-07	-1.02631e-08	-2.65831e-09	8.20328e-09	7.1744e-08	0	4.77179e-09	-9.51876e-08	-3.93849e-08	-2.87853e-09	-7.60309e-09	-2.69867e-09	-9.61847e-09	2.21449e-08	1.18858e-08	-2.68085e-07	8.62031e-09	2.64444e-08
km_GPPS_dmpp_cyt	KM	-2.04671e-07	-7.14703e-08	-1.32988e-08	2.3729e-09	-7.00749e-09	-2.2291e-07	-1.29699e-07	-1.03828e-08	-2.6895e-09	8.29843e-09	7.25901e-08	0	4.82905e-09	-9.63055e-08	-3.98414e-08	-2.91839e-09	-7.68464e-09	-2.73619e-09	-9.7384e-09	2.23834e-08	1.20262e-08	-2.71239e-07	8.71944e-09	2.67304e-08
vmax_FPPS	VMAX	5.98674e-07	2.09032e-07	3.88854e-08	-6.94074e-09	2.05072e-08	6.52109e-07	3.79469e-07	3.0373e-08	7.86661e-09	-2.42693e-08	-2.12346e-07	0	-1.41304e-08	2.81702e-07	1.16542e-07	8.51612e-09	2.25425e-08	7.98382e-09	2.84711e-08	-6.55542e-08	-3.51611e-08	7.93399e-07	-2.54895e-08	-7.82779e-08
km_FPPS_ipp_cyt	KM	-6.26239e-07	-2.18657e-07	-4.06968e-08	7.26107e-09	-2.14405e-08	-6.81978e-07	-3.96785e-07	-3.17693e-08	-8.23019e-09	2.53866e-08	2.22091e-07	0	1.47702e-08	-2.94654e-07	-1.21891e-07	-8.91793e-09	-2.35269e-08	-8.36073e-09	-2.9779e-08	6.85245e-08	3.68016e-08	-8.29893e-07	2.66889e-08	8.18329e-08
km_FPPS_gpp_cyt	KM	-6.26206e-07	-2.18643e-07	-4.06827e-08	7.26086e-09	-2.14464e-08	-6.82079e-07	-3.96888e-07	-3.17706e-08	-8.22909e-09	2.53881e-08	2.22108e-07	0	1.47766e-08	-2.94665e-07	-1.21907e-07	-8.91033e-09	-2.35613e-08	-8.35338e-09	-2.97796e-08	6.85588e-08	3.67871e-08	-8.29906e-07	2.6673e-08	8.18682e-08
vmax_SQS_nadph	VMAX	-6.87248e-06	-4.56682e-06	2.62692e-06	-2.97966e-07	-4.63035e-07	-1.98916e-06	-1.44567e-06	1.77967e-07	8.50495e-09	5.34077e-08	-1.67479e-07	0	9.57714e-08	2.86517e-07	-3.91666e-07	6.62053e-07	2.98329e-07	6.34153e-07	-2.08402e-07	9.82125e-07	7.42952e-08	1.34585e-06	-3.71817e-06	1.98421e-05
km_SQS_nadph_fpp_cyt	KM	1.47468e-05	9.79666e-06	-5.63293e-06	6.389e-07	9.93276e-07	4.2749e-06	3.10553e-06	-3.81232e-07	-1.81265e-08	-1.14868e-07	3.56192e-07	0	-2.05576e-07	-6.10499e-07	8.41577e-07	-1.41966e-06	-6.39491e-07	-1.35983e-06	4.47327e-07	-2.10705e-06	-1.59836e-07	-2.87509e-06	7.97333e-06	-4.25529e-05
km_SQS_nadph_nadph_cyt	KM	3.40957e-07	2.26537e-07	-1.30274e-07	1.47763e-08	2.29718e-08	9.89501e-08	7.19274e-08	-8.82e-09	-4.20304e-10	-2.65713e-09	8.24342e-09	0	-4.75565e-09	-1.41281e-08	1.95144e-08	-3.28326e-08	-1.47678e-08	-3.14491e-08	1.0345e-08	-4.87277e-08	-3.68086e-09	-6.65892e-08	1.84397e-07	-9.84057e-07
vmax_SQS_nadh	VMAX	7.32984e-06	4.834e-06	-2.74961e-06	3.11393e-07	4.89984e-07	2.21465e-06	1.59115e-06	-1.80885e-07	-7.39496e-09	-6.07767e-08	1.3448e-07	0	-1.03265e-07	-2.4592e-07	4.33778e-07	-6.93218e-07	-3.08768e-07	-6.64038e-07	2.2428e-07	-1.04354e-06	-8.48316e-08	-1.25825e-06	3.89758e-06	-2.08413e-05
km_SQS_nadh_fpp_cyt	KM	-1.36003e-05	-8.96932e-06	5.10182e-06	-5.77779e-07	-9.09147e-07	-4.10921e-06	-2.95233e-06	3.35627e-07	1.3721e-08	1.12771e-07	-2.4952e-07	0	1.91604e-07	4.56292e-07	-8.04864e-07	1.28624e-06	5.72911e-07	1.2321e-06	-4.16146e-07	1.93625e-06	1.57404e-07	2.33462e-06	-7.23183e-06	3.86703e-05
km_SQS_nadh_nadh_cyt	KM	-6.95815e-06	-4.58887e-06	2.6102e-06	-2.95602e-07	-4.65142e-07	-2.10253e-06	-1.51062e-06	1.7171e-07	7.02026e-09	5.77035e-08	-1.27627e-07	0	9.8034e-08	2.33405e-07	-4.11834e-07	6.58071e-07	2.93088e-07	6.30371e-07	-2.12912e-07	9.90654e-07	8.05216e-08	1.19436e-06	-3.69996e-06	1.97845e-05
vmax_SQE	VMAX	7.13839e-12	3.71278e-12	3.52952e-12	-4.90923e-14	-4.1046e-13	4.01927e-11	3.2328e-11	-1.39766e-13	4.35351e-13	-1.23101e-12	-1.75007e-12	0	1.36797e-12	7.29599e-12	2.57464e-11	2.11483e-13	6.38623e-13	2.13333e-13	-1.02666e-12	1.09044e-12	-4.97788e-13	-5.94362e-12	-3.94113e-12	7.39105e-13
km_SQE_squ_cyt	KM	6.56851e-11	2.46008e-11	-1.83397e-12	3.68192e-13	5.54549e-12	1.07398e-10	9.04798e-11	1.49783e-12	4.64374e-13	2.44357e-13	-2.22175e-11	0	-3.14726e-12	2.12216e-11	2.74569e-11	-2.51397e-12	2.35682e-11	-2.45829e-12	1.66137e-12	-1.69918e-11	5.25297e-12	3.72618e-11	4.88478e-12	-1.85008e-11
km_SQE_nadph_cyt	KM	3.61698e-11	7.78514e-12	2.50873e-12	5.89107e-13	-2.69365e-13	-1.06527e-10	-9.10465e-11	-1.19966e-12	3.77304e-13	6.8835e-12	1.47466e-11	0	2.37547e-12	-2.55171e-11	-3.98642e-11	-1.44464e-12	-2.94281e-12	-1.31225e-12	-5.4595e-12	-2.31718e-13	-4.1788e-12	-2.89642e-11	-2.24811e-12	-1.97635e-12
km_SQE_o2_cyt	KM	3.98017e-11	1.59094e-11	-6.0469e-12	3.27282e-14	6.23814e-12	1.42953e-10	1.22516e-10	2.51346e-12	1.24386e-14	-2.21535e-12	-2.94897e-11	0	-5.50424e-12	2.97665e-11	3.20054e-11	-3.4999e-12	2.61134e-11	-3.22728e-12	3.14572e-12	-2.46249e-11	8.53226e-12	5.86237e-11	9.13737e-12	-2.57528e-11
vmax_OSC	VMAX	-2.528e-11	1.57574e-12	1.42176e-11	3.55919e-13	-8.36741e-12	-6.06245e-11	-5.4202e-11	-4.29315e-12	7.08999e-13	-4.9563e-13	2.86181e-11	0	8.45278e-12	-1.70561e-11	2.73335e-11	9.75505e-12	-3.68694e-11	9.32215e-12	4.19767e-13	5.04492e-11	-9.94702e-12	-8.88067e-11	-1.73126e-11	5.41052e-11
km_OSC_sqe_cyt	KM	7.25786e-13	-1.08168e-13	3.52952e-12	2.16824e-13	-2.25753e-12	-6.77448e-11	-5.83493e-11	-1.32778e-12	1.90725e-13	2.4551e-12	1.33277e-11	0	2.68511e-12	-1.53253e-11	-1.59516e-11	1.66506e-12	-1.14976e-11	1.62232e-12	-2.1747e-12	1.13188e-11	-4.1395e-12	-2.92532e-11	-4.34819e-12	1.15639e-11
vmax_S14DM_lan	VMAX	-2.15316e-11	-6.71516e-12	-5.16019e-12	-5.31833e-14	1.64612e-12	5.52159e-11	5.28969e-11	5.61394e-13	-4.72666e-13	-2.21535e-12	-8.18557e-12	0	-2.62041e-12	8.69987e-12	1.3871e-11	-1.66506e-12	9.68929e-12	-1.5231e-12	1.41861e-12	-9.32871e-12	5.59356e-12	9.27356e-12	5.63106e-12	-8.96657e-12
km_S14DM_lan_lan_er	KM	8.83069e-11	3.52188e-11	-7.1888e-12	4.3774e-13	9.57314e-12	1.86758e-10	1.58849e-10	3.11445e-12	2.40479e-13	-1.23101e-12	-4.12765e-11	0	-7.50767e-12	3.85795e-11	3.86899e-11	-3.60415e-12	3.7508e-11	-3.47038e-12	5.83628e-12	-2.87331e-11	1.08509e-11	7.99981e-11	1.26036e-11	-3.01087e-11
km_S14DM_lan_nadph_cyt	KM	5.90336e-11	2.00753e-11	-5.60571e-12	6.42291e-13	4.84001e-12	-1.43446e-11	-1.11023e-11	8.87514e-13	-1.40971e-13	4.42148e-12	-9.90774e-12	0	-3.84742e-12	-3.34836e-12	-3.21416e-11	-1.60549e-12	1.35889e-11	-1.58511e-12	2.00021e-12	-1.08144e-11	3.00856e-12	3.03674e-11	9.03869e-12	-1.15129e-11
km_S14DM_lan_o2_cyt	KM	1.93543e-11	8.68848e-12	4.1048e-12	4.7865e-13	-1.72308e-12	-6.28489e-11	-5.43523e-11	-1.6306e-12	3.10965e-13	3.19509e-12	1.21075e-11	0	2.57188e-12	-1.53714e-11	-1.41093e-11	2.81779e-12	-1.06039e-11	2.70635e-12	-7.71258e-13	1.56124e-11	-4.16133e-12	-3.06899e-11	-4.11999e-12	1.62719e-11
vmax_S14DM_dihlan	VMAX	1.27057e-11	9.70292e-12	2.06754e-12	-4.29558e-13	2.97584e-12	2.21442e-10	1.86339e-10	1.80298e-12	6.59245e-13	-7.37913e-12	-2.80812e-11	0	-1.55283e-12	4.52888e-11	9.30165e-11	-1.53698e-12	1.96055e-11	-1.48341e-12	2.12159e-12	-1.40967e-11	6.48871e-12	3.44345e-11	-1.50491e-12	-1.48122e-11
km_S14DM_lan_dihlan_er	KM	6.55626e-11	2.48961e-11	-8.62915e-12	-6.95474e-14	1.07789e-11	2.8128e-10	2.40987e-10	4.37934e-12	2.6121e-13	-5.16608e-12	-5.22579e-11	0	-8.54752e-12	5.73705e-11	7.64266e-11	-7.33937e-12	5.02126e-11	-7.01518e-12	4.45307e-12	-4.62919e-11	1.5248e-11	9.51273e-11	1.32697e-11	-4.89848e-11
km_S14DM_dihlan_nadph_cyt	KM	3.78663e-11	1.222e-11	-6.07717e-12	7.6093e-13	3.33072e-12	-5.90825e-11	-4.55683e-11	-7.22125e-14	-3.77304e-13	5.6571e-12	-4.00911e-13	0	-2.9416e-12	-1.51787e-11	-4.49999e-11	-1.13486e-12	7.85296e-12	-1.0617e-12	9.78613e-13	-5.70845e-12	2.33611e-12	6.60961e-12	8.77657e-12	-5.88967e-12
km_S14DM_dihlan_o2_cyt	KM	3.3873e-11	1.50002e-11	8.75892e-12	5.11378e-13	-2.95018e-12	-7.40555e-11	-6.81593e-11	-2.1128e-12	7.42169e-13	3.68841e-12	1.56111e-11	0	4.65388e-12	-1.61216e-11	-8.86297e-12	4.70923e-12	-1.69621e-11	4.40805e-12	-1.01654e-12	2.4892e-11	-7.68951e-12	-3.87236e-11	-9.16821e-12	2.56764e-11
vmax_S14R_ffmas	VMAX	4.65757e-11	1.20563e-11	-5.75709e-12	2.90463e-13	5.10938e-12	1.50694e-11	1.3983e-11	1.60498e-12	-5.39005e-14	3.19509e-12	-1.30035e-11	0	-3.78503e-12	3.17654e-12	-1.95768e-11	-4.26839e-12	1.97669e-11	-4.09798e-12	-7.94017e-13	-2.21277e-11	4.1657e-12	3.64031e-11	8.3695e-12	-2.41842e-11
km_S14R_ffmas_ffmas_er	KM	3.5686e-11	2.09933e-11	1.8902e-12	-1.10458e-13	3.35637e-12	1.91049e-10	1.58575e-10	1.4955e-12	5.76321e-13	-6.14812e-12	-2.7893e-11	0	-2.18136e-12	4.13537e-11	7.56224e-11	1.44166e-12	1.53995e-11	1.19814e-12	5.40387e-12	-2.71792e-12	4.96478e-12	4.0642e-11	-8.32633e-14	-2.12e-12
km_S14R_ffmas_nadph_cyt	KM	1.95992e-11	7.59511e-12	9.42935e-13	2.0046e-13	3.12121e-13	-1.29067e-11	-1.25105e-11	-1.79366e-13	1.53409e-13	1.47306e-12	5.82193e-13	0	1.91793e-13	-2.61918e-12	-6.09728e-12	6.37429e-13	-1.06671e-12	6.22634e-13	-4.04595e-14	2.57344e-12	-1.01304e-12	-1.25658e-14	-3.51556e-13	2.53474e-12
vmax_S14R_dihffmas	VMAX	2.867e-11	1.09863e-11	-1.79071e-12	1.51368e-13	3.12549e-12	6.97571e-11	5.97832e-11	9.55068e-13	1.78286e-13	-4.9563e-13	-1.32684e-11	0	-2.10048e-12	1.33054e-11	1.8611e-11	-1.7157e-12	1.35631e-11	-1.62728e-12	1.24666e-12	-1.11225e-11	3.76834e-12	2.20991e-11	3.37679e-12	-1.18651e-11
km_S14R_dihffmas_dihffmas_er	KM	2.90314e-11	1.34215e-11	3.77174e-12	1.06367e-13	8.8078e-13	6.58172e-11	5.30342e-11	1.00166e-13	5.97052e-13	-9.84345e-13	-7.56154e-12	0	6.97851e-13	1.29702e-11	3.29287e-11	7.62532e-13	4.08438e-12	6.82169e-13	7.66201e-13	1.42575e-12	1.3973e-13	4.06713e-12	-3.19793e-12	1.18859e-12
km_S14R_dihffmas_nadph_cyt	KM	4.34277e-11	2.3715e-11	1.30238e-11	2.37279e-13	-2.20195e-12	7.7101e-11	5.74219e-11	-1.38135e-12	1.40971e-12	-1.72203e-12	-4.60177e-13	0	4.99587e-12	1.42609e-11	6.27599e-11	4.85816e-12	-9.36881e-12	4.67348e-12	3.11032e-13	2.11082e-11	-4.90801e-12	-2.57599e-11	-1.34856e-11	2.16426e-11
vmax_MSO_tmas	VMAX	2.43183e-11	1.53744e-11	-3.71984e-13	3.43646e-13	1.88555e-12	7.35428e-11	6.35999e-11	2.32943e-14	1.24386e-13	-1.23101e-12	-1.11976e-11	0	-1.54821e-12	1.33138e-11	2.70612e-11	2.0225e-12	5.5862e-12	1.95472e-12	3.97767e-12	4.34268e-12	3.05222e-12	9.55839e-12	2.09392e-12	5.53518e-12
km_MSO_tmas_tmas_er	KM	5.06855e-11	2.72758e-11	-3.2873e-13	6.21836e-13	3.86089e-12	1.30224e-10	1.12474e-10	1.6539e-13	3.44134e-13	-1.72203e-12	-1.96726e-11	0	-2.45403e-12	2.27806e-11	4.7906e-11	1.80506e-12	1.44825e-11	1.69178e-12	5.71237e-12	1.59477e-12	5.55863e-12	1.55397e-11	3.31203e-12	2.70387e-12
km_MSO_tmas_nadph_cyt	KM	2.02025e-11	1.63918e-11	5.94741e-12	3.02736e-13	-1.10311e-12	5.98034e-11	4.83332e-11	-1.11114e-12	5.51444e-13	-1.96869e-12	-2.52749e-12	0	1.81164e-12	1.07198e-11	4.0528e-11	4.92369e-12	-7.1114e-12	4.69332e-12	3.61354e-12	1.95816e-11	-1.3187e-12	-1.47858e-11	-5.55089e-12	2.14943e-11
km_MSO_tmas_o2_cyt	KM	4.42729e-11	2.16335e-11	-2.73365e-12	-6.54564e-14	6.06284e-12	2.14853e-10	1.81621e-10	2.50647e-12	3.64865e-13	-5.41275e-12	-3.60576e-11	0	-4.77635e-12	4.50164e-11	7.04995e-11	-1.71868e-12	2.74701e-11	-1.69922e-12	5.0549e-12	-1.86193e-11	8.89468e-12	6.02111e-11	5.67732e-12	-1.91055e-11
vmax_MSO_dmtmas	VMAX	6.29313e-12	5.88197e-12	1.86424e-12	-2.16824e-13	9.44914e-13	1.0793e-10	8.98573e-11	7.45419e-13	3.44134e-13	-4.18174e-12	-1.32789e-11	0	-4.71396e-13	2.31158e-11	4.7489e-11	6.07643e-13	6.688e-12	5.30852e-13	2.11906e-12	-1.39031e-12	2.35794e-12	1.64738e-11	-1.66218e-12	-1.1492e-12
km_MSO_dmtmas_dmtmas_er	KM	3.62923e-11	1.35297e-11	-8.83677e-12	3.27282e-13	6.50751e-12	9.37933e-11	8.46968e-11	1.98701e-12	-3.23403e-13	2.44357e-13	-2.3842e-11	0	-6.08886e-12	1.73662e-11	7.34822e-12	-3.82755e-12	2.57414e-11	-3.57953e-12	3.2494e-12	-2.40633e-11	9.05624e-12	4.76788e-11	1.23106e-11	-2.49234e-11
km_MSO_dmtmas_nadph_cyt	KM	3.27828e-11	1.24597e-11	7.62999e-12	4.09102e-15	-5.51556e-13	4.27409e-11	3.02544e-11	-2.02661e-13	9.90941e-13	0	-1.25154e-12	0	2.96009e-12	8.38976e-12	3.2784e-11	3.068e-13	-8.28104e-13	3.27441e-13	-2.53124e-12	2.03094e-12	-2.97363e-12	-7.64838e-12	-8.04878e-12	7.94711e-13
km_MSO_dmtmas_o2_cyt	KM	4.52406e-11	2.78634e-11	4.9396e-12	4.3774e-13	6.66998e-13	8.94256e-11	7.16368e-11	-4.77534e-13	6.09491e-13	-2.21535e-12	-1.1473e-11	0	1.75618e-13	1.88036e-11	4.37277e-11	5.75175e-12	-3.13931e-12	5.48464e-12	6.51397e-12	1.92054e-11	-2.35794e-13	7.33843e-12	-3.09616e-12	2.14642e-11
vmax_MSO_dihtmas	VMAX	5.40725e-11	2.77552e-11	8.94491e-12	2.94554e-13	-8.55126e-14	8.54086e-11	6.50467e-11	-5.52076e-13	1.0946e-12	-1.72203e-12	-8.04263e-12	0	2.32694e-12	1.82337e-11	5.11269e-11	4.59008e-12	-3.24224e-12	4.29891e-12	3.19377e-12	1.67492e-11	-2.66797e-12	-1.00945e-12	-8.0272e-12	1.76319e-11
km_MSO_dihtmas_dihtmas_er	KM	3.76214e-11	1.32111e-11	-4.45515e-12	4.25467e-13	3.96351e-12	2.38281e-11	2.25824e-11	7.8036e-13	-7.46315e-14	2.21305e-12	-1.02947e-11	0	-3.09873e-12	2.77424e-12	-8.43748e-12	-1.93314e-12	1.35187e-11	-1.85302e-12	9.58383e-13	-1.15014e-11	3.96484e-12	2.18812e-11	6.89235e-12	-1.21825e-11
km_MSO_dihtmas_nadph_cyt	KM	4.88726e-11	1.02935e-11	-1.08265e-11	-1.22731e-14	8.65815e-12	1.05254e-10	9.22615e-11	3.65721e-12	-1.99017e-13	7.35377e-13	-3.06436e-11	0	-7.32743e-12	2.21101e-11	-1.48922e-13	-8.71848e-12	3.80484e-11	-8.2158e-12	-8.49649e-13	-4.6281e-11	1.03051e-11	7.53027e-11	1.44107e-11	-4.9893e-11
km_MSO_dihtmas_o2_cyt	KM	2.62537e-11	1.50002e-11	4.25186e-12	1.71823e-13	1.24848e-12	1.21665e-10	1.02724e-10	-5.3577e-14	7.08999e-13	-2.70407e-12	-1.19332e-11	0	6.49325e-13	2.14857e-11	6.03261e-11	6.94023e-13	8.56176e-12	6.49921e-13	1.3124e-12	4.87972e-13	2.45401e-12	-1.62937e-12	-3.62041e-12	4.30951e-13
vmax_MSO_dmdihtmas	VMAX	1.93543e-11	6.25617e-12	-8.43451e-12	5.72743e-13	4.21577e-12	1.46106e-12	8.98573e-12	4.75205e-13	-5.92906e-13	2.70637e-12	-7.8997e-12	0	-4.30495e-12	-3.65428e-12	-2.2768e-11	-2.33525e-12	1.54041e-11	-2.21767e-12	1.65378e-12	-1.24119e-11	6.11318e-12	1.45596e-11	1.10339e-11	-1.24814e-11
km_MSO_dmdihtmas_dmdihtmas_er	KM	4.53631e-11	2.01601e-11	1.45333e-12	5.52288e-13	1.3853e-12	3.80493e-12	1.59279e-12	-4.07651e-13	3.31696e-13	2.21305e-12	-2.97372e-12	0	-2.51873e-13	-5.65743e-13	-8.46726e-13	2.13271e-12	-4.91248e-14	2.05643e-12	1.69171e-12	7.18872e-12	-5.67653e-13	1.75084e-12	3.70059e-13	7.68762e-12
km_MSO_dmdihtmas_nadph_cyt	KM	9.53228e-11	3.69787e-11	-2.50873e-12	1.38277e-12	3.88655e-12	-8.55705e-11	-7.28861e-11	-7.96666e-13	8.70701e-14	8.84989e-12	2.51005e-13	0	-2.23913e-12	-1.97423e-11	-5.54712e-11	2.48419e-12	2.74163e-12	2.36403e-12	3.5402e-12	8.65264e-12	-1.00431e-12	6.25777e-12	7.03421e-12	9.2724e-12
km_MSO_dmdihtmas_o2_cyt	KM	2.49186e-11	1.10126e-11	-2.28813e-12	3.64101e-13	2.65517e-12	3.98612e-11	3.65139e-11	2.25955e-13	-4.1462e-15	4.88715e-13	-8.65272e-12	0	-1.89252e-12	6.14774e-12	8.10134e-12	-3.00843e-13	1.0494e-11	-3.89457e-13	1.82573e-12	-3.68569e-12	3.29239e-12	9.38665e-12	3.99664e-12	-3.57041e-12
vmax_CASDC_dmtmasca	VMAX	-2.26188e-11	-5.22127e-12	6.41888e-12	-1.84096e-13	-3.54877e-12	1.23901e-11	8.78395e-12	-1.18801e-12	4.1462e-13	-2.21535e-12	8.32501e-12	0	3.66025e-12	1.01415e-12	2.88227e-11	2.50504e-12	-1.22976e-11	2.46821e-12	-1.20114e-12	1.37368e-11	-3.24435e-12	-3.05893e-11	-8.44968e-12	1.45041e-11
km_CASDC_dmtmasca_dmtmasca_er	KM	4.86844e-13	4.11329e-12	6.48809e-14	9.00025e-14	-5.00249e-13	-1.39167e-12	-1.79457e-12	-2.81862e-13	-1.2024e-13	-4.9563e-13	-5.299e-13	0	-3.44304e-13	1.2153e-12	-6.72275e-13	2.86843e-12	-5.54643e-12	2.7262e-12	3.17354e-12	1.05064e-11	-5.41453e-13	2.09011e-12	3.63891e-13	1.20481e-11
km_CASDC_dmtmasca_nad_cyt	KM	6.22981e-11	2.3639e-11	1.49226e-12	4.74559e-13	3.04852e-12	4.31958e-11	3.40281e-11	3.82027e-13	5.8876e-13	1.96639e-12	-9.90077e-12	0	-7.50998e-13	7.60191e-12	1.16329e-11	-5.24241e-13	1.05104e-11	-4.98604e-13	5.74019e-13	-5.04056e-12	9.91209e-13	1.42203e-11	6.87693e-13	-6.03564e-12
vmax_CASDC_ddimtmasca	VMAX	5.9156e-11	2.2303e-11	-7.85923e-12	3.84556e-13	7.71751e-12	1.24746e-10	1.08778e-10	2.39932e-12	-5.80467e-14	0	-2.97964e-11	0	-6.41699e-12	2.43269e-11	1.78408e-11	-4.1552e-12	3.05931e-11	-3.94418e-12	3.59583e-12	-2.70647e-11	9.44923e-12	5.88708e-11	1.20423e-11	-2.84243e-11
km_CASDC_ddimtmasca_ddimtmasca_er	KM	3.64117e-11	1.29421e-11	-3.67658e-12	7.89568e-13	2.11644e-12	-6.92328e-11	-5.52195e-11	-6.63889e-13	-2.36333e-13	5.6571e-12	3.67444e-12	0	-1.57132e-12	-1.75003e-11	-4.13364e-11	9.82951e-14	3.16036e-12	9.92246e-14	7.25742e-13	1.03592e-12	6.02585e-13	-5.63786e-12	5.90244e-12	1.20018e-12
km_CASDC_ddimtmasca_nad_cyt	KM	6.14528e-11	3.27572e-11	-1.51389e-13	2.70008e-13	4.7374e-12	1.78092e-10	1.47709e-10	1.54907e-12	4.76812e-13	-4.18174e-12	-3.11561e-11	0	-3.81507e-12	3.8877e-11	5.99559e-11	2.65397e-12	1.55211e-11	2.53023e-12	8.38017e-12	-3.51667e-13	5.58483e-12	5.18591e-11	3.68209e-12	9.17509e-13
vmax_CASDC_dmdihtmasca	VMAX	6.24206e-11	2.60421e-11	-1.37634e-11	-4.05011e-13	1.35324e-11	3.64071e-10	3.11238e-10	6.26618e-12	-1.11947e-13	-8.8568e-12	-7.09892e-11	0	-1.26122e-11	7.87221e-11	9.19655e-11	-7.80702e-12	6.08072e-11	-7.51626e-12	8.98959e-12	-5.58496e-11	2.01124e-11	1.42136e-10	1.97149e-11	-5.79653e-11
km_CASDC_dmdihtmasca_dmdihtmasca_er	KM	2.75828e-11	1.00245e-11	-1.77341e-12	-1.92278e-13	4.09178e-12	1.34514e-10	1.13187e-10	1.99865e-12	3.27549e-13	-2.95073e-12	-2.2852e-11	0	-2.83531e-12	2.82578e-11	4.29192e-11	-3.25863e-12	2.08593e-11	-3.07596e-12	5.56318e-13	-2.03939e-11	5.69399e-12	4.09771e-11	3.24727e-12	-2.196e-11
km_CASDC_dmdihtmasca_nad_cyt	KM	2.44915e-13	1.81838e-12	9.9484e-13	-1.92278e-13	8.85055e-13	9.21241e-11	7.80509e-11	6.91842e-13	2.90234e-13	-3.1997e-12	-1.03644e-11	0	-3.95141e-13	1.78775e-11	4.01748e-11	-1.03359e-12	6.87982e-12	-8.4589e-13	1.9724e-13	-7.15056e-12	2.7946e-12	1.04212e-11	-1.03e-12	-7.59957e-12
vmax_CASDC_ddimdihtmasca	VMAX	2.0325e-11	1.96251e-11	1.02295e-11	5.6047e-13	-4.31411e-12	-1.95181e-11	-2.14876e-11	-2.83026e-12	6.30222e-13	-2.48968e-13	1.19332e-11	0	4.58918e-12	-4.74386e-12	2.16064e-11	9.82653e-12	-2.49367e-11	9.28494e-12	4.63008e-12	4.38711e-11	-6.96466e-12	-4.34065e-11	-1.04758e-11	4.76363e-11
km_CASDC_ddimdihtmasca_ddimdihtmasca_er	KM	2.06864e-11	9.67953e-12	3.62035e-12	1.0023e-12	-3.34354e-12	-1.75578e-10	-1.47962e-10	-3.21928e-12	-4.1462e-15	7.62349e-12	2.76664e-11	0	3.55858e-12	-4.04946e-11	-5.87432e-11	5.27517e-12	-2.30489e-11	5.07038e-12	-2.35171e-13	3.01098e-11	-7.39695e-12	-5.85483e-11	-3.41688e-12	3.2034e-11
km_CASDC_ddimdihtmasca_nad_cyt	KM	5.49178e-11	3.0243e-11	1.55541e-11	1.0923e-12	-6.07139e-12	-1.26947e-10	-1.16149e-10	-4.43757e-12	1.14435e-12	5.6571e-12	2.8653e-11	0	8.06226e-12	-2.87104e-11	-1.14542e-11	1.1152e-11	-3.64998e-11	1.05947e-11	1.39585e-12	5.50645e-11	-1.34184e-11	-7.60315e-11	-1.58971e-11	5.81807e-11
vmax_3KSR_dmktmas	VMAX	4.14922e-11	1.63099e-11	-4.84011e-12	4.3774e-13	4.73312e-12	6.33423e-11	5.64173e-11	1.07154e-12	-6.21929e-14	7.35377e-13	-1.6291e-11	0	-3.822e-12	1.11011e-11	6.11855e-12	-1.90931e-12	1.76943e-11	-1.82077e-12	2.45285e-12	-1.3197e-11	5.59356e-12	2.94752e-11	7.70031e-12	-1.37093e-11
km_3KSR_dmktmas_dmktmas_er	KM	7.62224e-12	2.45569e-12	-7.85923e-12	6.46382e-13	1.36393e-12	-1.16523e-10	-9.35452e-11	-5.14805e-13	-9.24602e-13	5.16147e-12	6.95494e-12	0	-3.07794e-12	-2.42934e-11	-6.93039e-11	1.20337e-12	-3.02469e-12	1.17581e-12	2.95607e-12	5.0133e-12	7.07382e-13	1.96445e-12	9.92375e-12	6.52219e-12
km_3KSR_dmktmas_nadph_cyt	KM	-1.88674e-11	-1.36817e-12	1.07875e-11	-1.5955e-13	-5.08372e-12	2.38281e-11	1.631e-11	-1.90082e-12	7.58754e-13	-2.95073e-12	1.11384e-11	0	5.68679e-12	3.44894e-12	4.62764e-11	4.56923e-12	-1.7589e-11	4.4155e-12	-7.43443e-13	2.3758e-11	-5.41453e-12	-4.50526e-11	-1.34085e-11	2.50624e-11
vmax_3KSR_ddimktmas	VMAX	-1.57104e-12	8.95452e-12	9.24769e-12	3.31373e-13	-4.95545e-12	-3.42675e-11	-3.27659e-11	-2.64624e-12	4.80959e-13	-2.48968e-13	1.51196e-11	0	4.79715e-12	-8.11736e-12	1.59431e-11	8.08701e-12	-2.56198e-11	7.72216e-12	2.50343e-12	3.77974e-11	-6.81183e-12	-4.66694e-11	-1.04141e-11	4.09149e-11
km_3KSR_ddimktmas_ddimktmas_er	KM	5.32541e-12	6.36142e-12	1.17218e-12	6.382e-13	-1.30834e-12	-5.1488e-11	-4.00945e-11	-1.94042e-12	-7.87777e-14	2.4551e-12	1.06608e-11	0	1.29634e-12	-1.48769e-11	-1.23818e-11	3.61905e-12	-8.98517e-12	3.43813e-12	1.53493e-12	1.84421e-11	-1.57633e-12	-3.4845e-11	-7.55537e-13	2.02872e-11
km_3KSR_ddimktmas_nadph_cyt	KM	5.2382e-11	1.76488e-11	-2.36166e-12	1.03503e-12	2.00955e-12	-1.03801e-10	-8.51433e-11	-1.16006e-12	-6.21929e-14	7.86554e-12	8.68758e-12	0	-6.70122e-13	-2.59529e-11	-5.34714e-11	2.23398e-13	8.02372e-13	2.10852e-13	-8.14247e-13	3.3422e-12	-1.09601e-12	-1.57324e-11	4.78918e-12	3.14177e-12
vmax_3KSR_dmkdihtmas	VMAX	2.90613e-12	7.40217e-12	9.74943e-12	1.26822e-13	-3.72407e-12	1.63801e-11	1.01363e-11	-1.87054e-12	7.83631e-13	-1.23101e-12	8.99436e-12	0	4.7879e-12	1.04348e-12	3.68475e-11	4.81646e-12	-1.55234e-11	4.62883e-12	-2.73101e-13	2.36216e-11	-4.97351e-12	-3.9243e-11	-1.11974e-11	2.49349e-11
km_3KSR_dmkdihtmas_dmkdihtmas_er	KM	6.15723e-11	2.89597e-11	9.86189e-12	1.43186e-12	-3.39057e-12	-1.42201e-10	-1.22713e-10	-4.17435e-12	7.79485e-13	8.36117e-12	2.69622e-11	0	5.78384e-12	-3.59813e-11	-3.16565e-11	7.61638e-12	-2.43495e-11	7.25084e-12	-2.83216e-13	4.06162e-11	-9.4143e-12	-7.4511e-11	-9.04178e-12	4.26526e-11
km_3KSR_dmkdihtmas_nadph_cyt	KM	3.39954e-11	1.06121e-11	3.27e-12	-4.0092e-13	3.00577e-12	1.48473e-10	1.20953e-10	1.96837e-12	8.99724e-13	-3.44406e-12	-2.09067e-11	0	-4.11316e-13	3.17026e-11	6.04494e-11	-3.80074e-12	1.87938e-11	-3.62666e-12	-2.03815e-12	-2.09746e-11	3.07406e-12	3.39528e-11	-2.88029e-12	-2.36537e-11
vmax_3KSR_ddimkdihtmas	VMAX	3.726e-11	1.49447e-11	3.5944e-12	1.84096e-13	1.877e-12	8.57132e-11	7.1156e-11	2.25955e-13	7.25584e-13	-7.37683e-13	-9.82756e-12	0	5.84623e-13	1.51032e-11	4.06514e-11	-9.82951e-13	1.10741e-11	-1.00713e-12	-6.92868e-13	-5.44675e-12	1.51083e-12	2.68489e-12	-2.8217e-12	-6.57548e-12
km_3KSR_ddimkdihtmas_ddimkdihtmas_er	KM	2.98797e-11	1.9172e-11	-3.23539e-12	2.16824e-13	3.76255e-12	1.20104e-10	1.02492e-10	1.09018e-12	-8.70701e-14	-3.44406e-12	-2.27369e-11	0	-4.0369e-12	2.59739e-11	3.45371e-11	2.19526e-12	1.23678e-11	1.97209e-12	7.53052e-12	6.54264e-13	5.67216e-12	3.88241e-11	6.03196e-12	2.3795e-12
km_3KSR_ddimkdihtmas_nadph_cyt	KM	2.75828e-11	1.7833e-11	-6.28479e-12	1.84096e-13	5.13931e-12	1.43805e-10	1.24413e-10	1.74242e-12	-2.90234e-13	-3.93508e-12	-2.83741e-11	0	-5.81619e-12	3.03783e-11	3.54731e-11	8.34019e-13	1.78206e-11	7.46665e-13	8.36246e-12	-7.02516e-12	8.36196e-12	5.25879e-11	9.63695e-12	-5.49115e-12
vmax_S78I_zym	VMAX	2.96377e-11	1.0694e-11	1.80801e-12	2.0046e-13	1.32117e-12	2.95412e-11	2.37458e-11	1.25789e-13	4.35351e-13	9.8204e-13	-4.26709e-12	0	2.51873e-13	4.55528e-12	1.27902e-11	-7.4466e-13	5.63298e-12	-7.2682e-13	-6.92868e-13	-3.71567e-12	3.23125e-13	2.45871e-12	-1.07626e-12	-4.57596e-12
km_S78I_zym_zym_er	KM	4.62084e-11	1.68449e-11	4.49841e-13	5.93198e-13	2.60813e-12	2.7791e-11	2.53773e-11	-2.28285e-13	4.27058e-13	2.70637e-12	-4.75167e-12	0	-3.48925e-13	7.04036e-13	8.70554e-12	-1.59357e-12	1.10695e-11	-1.44868e-12	-1.03424e-12	-6.96791e-12	2.00862e-12	-4.79176e-12	1.24895e-12	-8.1371e-12
vmax_S78I_zymostenol	VMAX	1.81446e-11	9.35795e-12	3.2873e-12	7.77295e-14	-2.52262e-13	2.73901e-11	2.02426e-11	-2.02661e-13	3.77304e-13	-4.9563e-13	-2.3218e-12	0	8.96576e-13	6.11841e-12	1.72281e-11	1.78718e-12	-1.77317e-12	1.6893e-12	9.22981e-13	6.5808e-12	-1.18334e-12	-3.76974e-13	-3.04374e-12	6.93229e-12
km_S78I_zymostenol_zymostenol_er	KM	1.0164e-11	8.63586e-12	5.23805e-12	1.88187e-13	-1.65039e-12	1.78951e-11	1.30557e-11	-1.07387e-12	4.47789e-13	-7.37683e-13	3.06087e-12	0	2.24606e-12	2.22106e-12	2.25255e-11	3.3748e-12	-7.89038e-12	3.22232e-12	1.23401e-12	1.51462e-11	-2.34484e-12	-1.91461e-11	-5.51388e-12	1.62649e-11
vmax_LATHOX_lath	VMAX	3.37505e-11	1.58597e-11	9.85324e-12	2.82281e-13	-2.10361e-12	1.56245e-11	7.81368e-12	-1.46288e-12	1.02826e-12	4.88715e-13	5.95092e-12	0	4.42742e-12	1.01834e-12	3.098e-11	3.11268e-12	-8.29976e-12	2.97426e-12	-1.4793e-12	1.6024e-11	-4.89491e-12	-3.03422e-11	-1.04264e-11	1.60379e-11
km_LATHOX_lath_lath_er	KM	2.16541e-11	1.58597e-11	-5.46297e-12	-5.23651e-13	6.2638e-12	2.58358e-10	2.17293e-10	3.65022e-12	-2.0731e-14	-9.34552e-12	-4.53902e-11	0	-6.91843e-12	5.90468e-11	8.00773e-11	-6.04664e-13	2.72526e-11	-6.74727e-13	9.49027e-12	-1.85157e-11	1.07155e-11	9.00256e-11	8.40959e-12	-1.77594e-11
km_LATHOX_lath_nadph_cyt	KM	3.50826e-11	1.30766e-11	2.85043e-12	-1.5955e-13	2.65517e-12	1.28331e-10	1.05425e-10	1.3371e-12	7.67046e-13	-2.70407e-12	-1.77273e-11	0	-4.45977e-13	2.66528e-11	5.29821e-11	-1.97484e-12	1.55047e-11	-1.92744e-12	-1.21378e-13	-1.27118e-11	2.75967e-12	2.52279e-11	-2.10317e-12	-1.4321e-11
km_LATHOX_lath_o2_cyt	KM	4.30663e-11	1.78915e-11	6.25451e-12	4.58195e-13	1.71025e-14	2.09252e-11	1.51937e-11	-9.8768e-13	8.41678e-13	1.72203e-12	1.50255e-12	0	2.54646e-12	4.98692e-13	2.21978e-11	1.23018e-12	-1.38017e-13	1.17085e-12	-1.47424e-12	6.92974e-12	-2.16581e-12	-2.03859e-11	-5.78217e-12	6.3994e-12
vmax_LATHOX_dhlath	VMAX	4.64503e-11	1.61228e-11	-3.04075e-12	3.6001e-13	5.16924e-12	9.84387e-11	8.64914e-11	1.21829e-12	2.98526e-13	4.88715e-13	-1.84698e-11	0	-2.9416e-12	1.65784e-11	2.59719e-11	-3.83351e-12	2.42443e-11	-3.66883e-12	4.04595e-14	-2.05193e-11	6.29658e-12	2.45536e-11	5.46145e-12	-2.22983e-11
[truncated: 67 more rows]

## Sheet: finite R (-)
		1	2	3	4	5	6	7	8	9	10	11	12	13	14	15	16	17	18	19	20	21	22	23	24
[truncated: 1,041 more rows]

## Sheet: finite R (+)
		1	2	3	4	5	6	7	8	9	10	11	12	13	14	15	16	17	18	19	20	21	22	23	24
[truncated: 1,041 more rows]
